# Supplementary material for: A nanoscale reciprocating rotary mechanism with coordinated mobility control
Source: Nat Commun. 2021 Dec 8;12:7138. doi: 10.1038/s41467-021-27230-7 (PMC8654862; doi:10.1038/s41467-021-27230-7)
Supplement: Supplementary file 10 — Supplementary Data 1 [file 41467_2021_27230_MOESM10_ESM.xlsx]

## Sheet: SU1 cryo
SU1
for cryo - binding to camshaft			for cryo - not binding to camshaft
SU1_core01	CAAATCAGACGGCCAGTGCCATCAACGC		SU1_noBind_core01	CAAATCAGACGGCCAGTGCCATCAACGC
SU1_core02	CTCCAACGTCAAAGGGCGAAAAAGCACTCCACCAGATTTTAAGCAGCAA		SU1_noBind_core02	CTCCAACGTCAAAGGGCGAAAAAGCACTCCACCAGATTTTAAGCAGCAA
SU1_core03	CCTGTAAAACACCGATCATATACGCTCAACAGTCT		SU1_noBind_core03	CCTGTAAAACACCGATCATATACGCTCAACAGTCT
SU1_core04	GTCGAGGGGCGAGAAAGGAAGCTGGCAA		SU1_noBind_core04	GTCGAGGGGCGAGAAAGGAAGCTGGCAA
SU1_core05	TGCCGTAAACCGTCTATCAGGGCGATGGTTTTGGGTCATCATTCCTTTG		SU1_noBind_core05	TGCCGTAAACCGTCTATCAGGGCGATGGTTTTGGGTCATCATTCCTTTG
SU1_core06	AAATCCCCCCAGCAGGCGAAACCAGTGAGAGAGGCCACATTA		SU1_noBind_core06	AAATCCCCCCAGCAGGCGAAACCAGTGAGAGAGGCCACATTA
SU1_core07	ACGGGGAAAGCCGGCTGCGCGCTACAGG		SU1_noBind_core07	ACGGGGAAAGCCGGCTGCGCGCTACAGG
SU1_core08	ATCCTGTTTCCGAATCCACTATTAAAGAACGTGGAAAGGGAGTAATTTT		SU1_noBind_core08	ATCCTGTTTCCGAATCCACTATTAAAGAACGTGGAAAGGGAGTAATTTT
SU1_core09	GGTTTGCTTATAAATGTTCCAGTTTGGAACAAGAGATCGGCAGCGGCCT		SU1_noBind_core09	GGTTTGCTTATAAATGTTCCAGTTTGGAACAAGAGATCGGCAGCGGCCT
SU1_core10	ATATTTTTGAGCTGAAAAGGTGGCATCATTTAGAA		SU1_noBind_core10	ATATTTTTGAGCTGAAAAGGTGGCATCATTTAGAA
SU1_core11	GCGCGTAGTTATTAAAGGAGCCCTGAGCAAAAGAA		SU1_noBind_core11	GCGCGTAGTTATTAAAGGAGCCCTGAGCAAAAGAA
SU1_core12	CGCTTAAAGTAACAGCGGAACAAACAAACATCAAG		SU1_noBind_core12	CGCTTAAAGTAACAGCGGAACAAACAAACATCAAG
SU1_core13	CGATGATGTAGGTAAAGGTCCTATCAGATTCAAA		SU1_noBind_core13	CGATGATGTAGGTAAAGGTCCTATCAGATTCAAA
SU1_core14	TCGTAAAACTAGCAAAATGCATGCGGGC		SU1_noBind_core14	TCGTAAAACTAGCAAAATGCATGCGGGC
SU1_core15	ATTTGGGGCGCGTCAAATTCTTCCCAAT		SU1_noBind_core15	ATTTGGGGCGCGTCAAATTCTTCCCAAT
SU1_core16	AAATTGTTATCCGCTTGCAGGACTTGTAGAAATAA		SU1_noBind_core16	AAATTGTTATCCGCTTGCAGGACTTGTAGAAATAA
SU1_core17	CTGTGTGATTGCGTTGCGCTCGGCCAACAAACGCGAAAAAGCTCATTTG		SU1_noBind_core17	CTGTGTGATTGCGTTGCGCTCGGCCAACAAACGCGAAAAAGCTCATTTG
SU1_core18	TAAATTTAATCAGAAAAGCCAAGAGAAT		SU1_noBind_core18	TAAATTTAATCAGAAAAGCCAAGAGAAT
SU1_core19	TTAGTTTTCATTCCTGCTAACCAACGAAGGATTGCTTAAGAGGAAGCCC		SU1_noBind_core19	TTAGTTTTCATTCCTGCTAACCAACGAAGGATTGCTTAAGAGGAAGCCC
SU1_core20	CTTCCTGAAATTTTTTAATATTTTGTTAAATCATACAGCCAGGGCAAAG		SU1_noBind_core20	CTTCCTGAAATTTTTTAATATTTTGTTAAATCATACAGCCAGGGCAAAG
SU1_core21	CAACAATAGTTGATGCGAACGAGTAGATTATTTTCTTAGGGC		SU1_noBind_core21	CAACAATAGTTGATGCGAACGAGTAGATTATTTTCTTAGGGC
SU1_core22	GTTTTAACAGAGGCATTTTTAGCACCGC		SU1_noBind_core22	GTTTTAACAGAGGCATTTTTAGCACCGC
SU1_core23	TTGTAGCCTGCGCGCATACCGGGGGTTTAACATACTGTCCAGTGCTGGT		SU1_noBind_core23	TTGTAGCCTGCGCGCATACCGGGGGTTTAACATACTGTCCAGTGCTGGT
SU1_core24	AACATCAAATTGAGTTGCTGAACCTCAA		SU1_noBind_core24	AACATCAAATTGAGTTGCTGAACCTCAA
SU1_core25	GAGTAGAGGTGCCGGTGCCCCCTGCATC		SU1_noBind_core25	GAGTAGAGGTGCCGGTGCCCCCTGCATC
SU1_core26	ACTTAAATGTGAGCGCTTAGAGTACCTT		SU1_noBind_core26	ACTTAAATGTGAGCGCTTAGAGTACCTT
SU1_core27	TATTGCTGGTAATATCCAGAAACGTGGC		SU1_noBind_core27	TATTGCTGGTAATATCCAGAAACGTGGC
SU1_core28	CACGACCCAATCGTGTCCATCGGTGCTGGCGGCGGGCCGTTTCCGATTA		SU1_noBind_core28	CACGACCCAATCGTGTCCATCGGTGCTGGCGGCGGGCCGTTTCCGATTA
SU1_core29	GCCAACACTAAAACATCGCCACAGCAAATAGGAGC		SU1_noBind_core29	GCCAACACTAAAACATCGCCACAGCAAATAGGAGC
SU1_core30	CTGACCTTTAATGCGCGAACTCATCACCGAAGGTT		SU1_noBind_core30	CTGACCTTTAATGCGCGAACTCATCACCGAAGGTT
SU1_core31	GCAAGCACGCGAGCCAATCGACACTCGT		SU1_noBind_core31	GCAAGCACGCGAGCCAATCGACACTCGT
SU1_core32	TACCGAACGAACCACAGTGCCGATTAGATCCCACGAAGGGATCGGGAGC		SU1_noBind_core32	TACCGAACGAACCACAGTGCCGATTAGATCCCACGAAGGGATCGGGAGC
SU1_core33	TTAGTCTGAAAGCGTAAGAATCAATATT		SU1_noBind_core33	TTAGTCTGAAAGCGTAAGAATCAATATT
SU1_core34	TTTTTGAATGGCTAATATCAACAACAGTGCACTCA		SU1_noBind_core34	TTTTTGAATGGCTAATATCAACAACAGTGCACTCA
SU1_core35	CTCAATAACAGACGTCATAAA		SU1_noBind_core35	CTCAATAACAGACGTCATAAA
SU1_core36	CAACCAGCCGCAAGGGGTTAGTCGCGCAGAGGCGATCAATTAGGAATTA		SU1_noBind_core36	CAACCAGCCGCAAGGGGTTAGTCGCGCAGAGGCGATCAATTAGGAATTA
SU1_core37	CTTACGGACTAACATTAACCGTACATTTTGACGCTAGTAATA		SU1_noBind_core37	CTTACGGACTAACATTAACCGTACATTTTGACGCTAGTAATA
SU1_core38	GGGGTCATCACAATTGAGTGAGCTAACTGGTTTGC		SU1_noBind_core38	GGGGTCATCACAATTGAGTGAGCTAACTGGTTTGC
SU1_core39	ATCCGCCCCTCATATTTTCAGCCTTTTACATCGGGAACAATTCGCACAG		SU1_noBind_core39	ATCCGCCCCTCATATTTTCAGCCTTTTACATCGGGAACAATTCGCACAG
SU1_core40	GTTTAGTGAATCATTACCGACAGAAGAGTCAATAGCACGGGAA		SU1_noBind_core40	GTTTAGTGAATCATTACCGACAGAAGAGTCAATAGCACGGGAA
SU1_core41	AAGTTTGTGCGCCGTAACCACCACACCCGAGCTTGAACCCTA		SU1_noBind_core41	AAGTTTGTGCGCCGTAACCACCACACCCGAGCTTGAACCCTA
SU1_core42	TTATCAAAGCGTGGCATCAGCATCTAAACTTTGATAAAAACGCTCATGG		SU1_noBind_core42	TTATCAAAGCGTGGCATCAGCATCTAAACTTTGATAAAAACGCTCATGG
SU1_core43	GTTAAACGTATTGGGGTTTTTCTTTTCA		SU1_noBind_core43	GTTAAACGTATTGGGGTTTTTCTTTTCA
SU1_core44	GATGCTGTTAGTGAAATTAATTACATTT		SU1_noBind_core44	GATGCTGTTAGTGAAATTAATTACATTT
SU1_core45	ATTGCCGGTGCCGGCGCTTTCTGAAAGGCTTGCCTACCGCCAGCCATTG		SU1_noBind_core45	ATTGCCGGTGCCGGCGCTTTCTGAAAGGCTTGCCTACCGCCAGCCATTG
SU1_core46	TTCCGGCGCGCGGGGACGGGCAACAGCT		SU1_noBind_core46	TTCCGGCGCGCGGGGACGGGCAACAGCT
SU1_core47	TTACGCCACCTTTTATCAAAATCATAGG		SU1_noBind_core47	TTACGCCACCTTTTATCAAAATCATAGG
SU1_core48	AATTACTAGCGCTACTCTTAAGAAACCACTTTCCGACCGTGCCTTTCAT		SU1_noBind_core48	AATTACTAGCGCTACTCTTAAGAAACCACTTTCCGACCGTGCCTTTCAT
SU1_core49	TGGGTTGAGAGACTAGCTGGC		SU1_noBind_core49	TGGGTTGAGAGACTAGCTGGC
SU1_core50	AGCTTTCAGAGGTGGAGCCGCTGAATTTTAAATGGAATTTAC		SU1_noBind_core50	AGCTTTCAGAGGTGGAGCCGCTGAATTTTAAATGGAATTTAC
SU1_core51	CGGATAACCTCACGACGCTGCGTGTGATTAATTTTCGCAAGAGTACCG		SU1_noBind_core51	CGGATAACCTCACGACGCTGCGTGTGATTAATTTTCGCAAGAGTACCG
SU1_core52	TACAAAAAACCTACCATATCACTGGTCA		SU1_noBind_core52	TACAAAAAACCTACCATATCACTGGTCA
SU1_core53	TGATTGCTTGCACGTAAAACAGAACGTC		SU1_noBind_core53	TGATTGCTTGCACGTAAAACAGAACGTC
SU1_core54	ATAACGGATTCGCCAAAACAATGAAGGGCCGGTGG		SU1_noBind_core54	ATAACGGATTCGCCAAAACAATGAAGGGCCGGTGG
SU1_core55	AGAAACAAGAAATTGCGTAGAACGGAAC		SU1_noBind_core55	AGAAACAAGAAATTGCGTAGAACGGAAC
SU1_core56	CTATATGCTCCGGCAGAAAAATAATATCAACGCGC		SU1_noBind_core56	CTATATGCTCCGGCAGAAAAATAATATCAACGCGC
SU1_core57	TAAATGCGAATATAGGCGCATAACGGCGACAAATCAGATATA		SU1_noBind_core57	TAAATGCGAATATAGGCGCATAACGGCGACAAATCAGATATA
SU1_core58	AATCCAACATCTTCAATTTACGAGCATG		SU1_noBind_core58	AATCCAACATCTTCAATTTACGAGCATG
SU1_core59	AATGGAAAATGCCACCCGAACCTATGGTGTGTAGCGGTCACGCGAACGT		SU1_noBind_core59	AATGGAAAATGCCACCCGAACCTATGGTGTGTAGCGGTCACGCGAACGT
SU1_core60	AAATTATTTTGAATACCAAGTGATGATGAAAGAAAAAATCGG		SU1_noBind_core60	AAATTATTTTGAATACCAAGTGATGATGAAAGAAAAAATCGG
SU1_core61	TAGCGAGAGGCTTTCGACGATTTTTTGT		SU1_noBind_core61	TAGCGAGAGGCTTTCGACGATTTTTTGT
SU1_core62	CAGACGATTGGCCTCCGGAACCGGTCAATGACCTT		SU1_noBind_core62	CAGACGATTGGCCTCCGGAACCGGTCAATGACCTT
SU1_core63	AGGTTGACAGAGCCTCAGAGCTTGACAAGAACCGG		SU1_noBind_core63	AGGTTGACAGAGCCTCAGAGCTTGACAAGAACCGG
SU1_core64	TAACCGAATACCGACTAAACACGTCTTTCCAGACG		SU1_noBind_core64	TAACCGAATACCGACTAAACACGTCTTTCCAGACG
SU1_core65	GAGGCTTGTGAATTCAGCGGACGTAACGATCTAAA		SU1_noBind_core65	GAGGCTTGTGAATTCAGCGGACGTAACGATCTAAA
SU1_core66	CCCTCAGAAGGAGCATAATAACTACAACGCCTGTA		SU1_noBind_core66	CCCTCAGAAGGAGCATAATAACTACAACGCCTGTA
SU1_core67	GCCGACACCATCGCCACAAACAAATAAAGACCTGCAACTGAC		SU1_noBind_core67	GCCGACACCATCGCCACAAACAAATAAAGACCTGCAACTGAC
SU1_core68	TCTTAAACCCCCTGCCTATTTGATATAA		SU1_noBind_core68	TCTTAAACCCCCTGCCTATTTGATATAA
SU1_core69	GAACAACACAGACAGCCCTCAAGCCACCCCGTCGA		SU1_noBind_core69	GAACAACACAGACAGCCCTCAAGCCACCCCGTCGA
SU1_core70	AGCGAACCAGACCGGAAAGACGTCAGAAAAACGATAAAAACCTGAGATT		SU1_noBind_core70	AGCGAACCAGACCGGAAAGACGTCAGAAAAACGATAAAAACCTGAGATT
SU1_core71	GAAGCAAGTCAGGATTAGAGAGCTTAATCAAATGCTCATAAA		SU1_noBind_core71	GAAGCAAGTCAGGATTAGAGAGCTTAATCAAATGCTCATAAA
SU1_core72	CGCCACCTCACCGTACTCAGGGTAACAG		SU1_noBind_core72	CGCCACCTCACCGTACTCAGGGTAACAG
SU1_core73	CCTCAGAGTATAGCCCGGAATGTTAATGCAGCTTGTATATTC		SU1_noBind_core73	CCTCAGAGTATAGCCCGGAATGTTAATGCAGCTTGTATATTC
SU1_core74	ACCGCCACCCTCAGTAGTTAGGTGAGAAACCACCCGCCGCCA		SU1_noBind_core74	ACCGCCACCCTCAGTAGTTAGGTGAGAAACCACCCGCCGCCA
SU1_core75	GGATAGCTCAGTACCAGGCGGATGAAAGTGTATCGTTGCGGG		SU1_noBind_core75	GGATAGCTCAGTACCAGGCGGATGAAAGTGTATCGTTGCGGG
SU1_core76	GAGGGTTCGGAACCTTTCGAGGCAGGGAGTTAAAGGCCGCTTGTTTATC		SU1_noBind_core76	GAGGGTTCGGAACCTTTCGAGGCAGGGAGTTAAAGGCCGCTTGTTTATC
SU1_core77	ATAAGTGACCCTCATTTTCAGGCATTCCTAAAGGAAGAACCGTGAGGAA		SU1_noBind_core77	ATAAGTGACCCTCATTTTCAGGCATTCCTAAAGGAAGAACCGTGAGGAA
SU1_core78	ATAAACAAGGTGTACTCAGAACCGCCACGTTTTGT		SU1_noBind_core78	ATAAACAAGGTGTACTCAGAACCGCCACGTTTTGT
SU1_core79	AGGCTGAGTTTTGCAAGCCCAATAGGAAGTACAAATTTTTTC		SU1_noBind_core79	AGGCTGAGTTTTGCAAGCCCAATAGGAAGTACAAATTTTTTC
SU1_core80	TAGGAATACCACATTACCAGATGCAAAAATACTGCTCGCATT		SU1_noBind_core80	TAGGAATACCACATTACCAGATGCAAAAATACTGCTCGCATT
SU1_core81	AAAGATTGGAATTACACCGTCACCG		SU1_noBind_core81	AAAGATTGGAATTACACCGTCACCG
SU1_core82	CACTAAAACACTCATCTTTGAGCAAGACTTTTTCACCACCCTTTACCCA		SU1_noBind_core82	CACTAAAACACTCATCTTTGAGCAAGACTTTTTCACCACCCTTTACCCA
SU1_core83	TCATAACGAAAATAAAAGTCATCTTACCAATTCATATGGTTT		SU1_noBind_core83	TCATAACGAAAATAAAAGTCATCTTACCAATTCATATGGTTT
SU1_core84	CCTCGTTTCAACTAATGCAGA		SU1_noBind_core84	CCTCGTTTCAACTAATGCAGA
SU1_core85	TGAACACTACATAATATGTTAGCAA		SU1_noBind_core85	TGAACACTACATAATATGTTAGCAA
SU1_core86	GCTAATAACAATGACCAAAGACAAAAGG		SU1_noBind_core86	GCTAATAACAATGACCAAAGACAAAAGG
SU1_core87	GATAACCAAATAAGGCAAAGCTCCCCCTTGCTGAATATAACG		SU1_noBind_core87	GATAACCAAATAAGGCAAAGCTCCCCCTTGCTGAATATAACG
SU1_core88	CATCAAGAGTAATCCGCCACCACAGTTT		SU1_noBind_core88	CATCAAGAGTAATCCGCCACCACAGTTT
SU1_core89	ATATTCACAGAGCCTAGAAAGAGCTTGCTATTATTCTGAAAC		SU1_noBind_core89	ATATTCACAGAGCCTAGAAAGAGCTTGCTATTATTCTGAAAC
SU1_core90	AATCAACGTAACAACACCCTCATTGCGACTTTAATTATTAAG		SU1_noBind_core90	AATCAACGTAACAACACCCTCATTGCGACTTTAATTATTAAG
SU1_core91	TTGTGAAGCGCATAGGCTGGCTCATAAGGATTTTGTAGTTGCTGCCCGT		SU1_noBind_core91	TTGTGAAGCGCATAGGCTGGCTCATAAGGATTTTGTAGTTGCTGCCCGT
SU1_core92	CACAATCACACCACGGCAACATATA		SU1_noBind_core92	CACAATCACACCACGGCAACATATA
SU1_core93	ACCAGCGAATAGCAATAGCTAGAGGGTAA		SU1_noBind_core93	ACCAGCGAATAGCAATAGCTAGAGGGTAA
SU1_core94	GCGACATAATAAGAGCAAGAATCAGAGA		SU1_noBind_core94	GCGACATAATAAGAGCAAGAATCAGAGA
SU1_core95	TTCTGTCCAGACGAAATAAGATGATGCAGGTGCCGAAAGCCTCCCTCAT		SU1_noBind_core95	TTCTGTCCAGACGAAATAAGATGATGCAGGTGCCGAAAGCCTCCCTCAT
SU1_core96	CGACAATTTCAGCTAATGCAGCCATCCTTGACCTATTTGAAA		SU1_noBind_core96	CGACAATTTCAGCTAATGCAGCCATCCTTGACCTATTTGAAA
SU1_core97	TTGATCCCGATTTAGCAGGGTGCGCCCGTGCCTAATCCACACCTGCCAGCCAGCGC		SU1_noBind_core97	TTGATCCCGATTTAGCAGGGTGCGCCCGTGCCTAATCCACACCTGCCAGCCAGCGC
SU1_core98	AATCATGGTCATAGCACAGTTTACCTGC		SU1_noBind_core98	AATCATGGTCATAGCACAGTTTACCTGC
SU1_core99	TTAAAAAAAAGGGACATTCTGAAATACC		SU1_noBind_core99	TTAAAAAAAAGGGACATTCTGAAATACC
SU1_core100	GATAGCCGAGATAGAACCCTTCAACAGGTAGTAATAGACGATCACGCGT		SU1_noBind_core100	GATAGCCGAGATAGAACCCTTCAACAGGTAGTAATAGACGATCACGCGT
SU1_core101	CTGGAGGGAGCCGGAAGCAGGTCACGGTCCTGTGC		SU1_noBind_core101	CTGGAGGGAGCCGGAAGCAGGTCACGGTCCTGTGC
SU1_core102	ACTCTGTACGCAAAACTAATAACGCTGAGAGCCAG		SU1_noBind_core102	ACTCTGTACGCAAAACTAATAACGCTGAGAGCCAG
SU1_core103	AGTGTCAAATACTTATATCTTTGAAAAATCTAAAG		SU1_noBind_core103	AGTGTCAAATACTTATATCTTTGAAAAATCTAAAG
SU1_core104	AGCCAGCAGAACTCGGCAAATACCCTCAATCAATA		SU1_noBind_core104	AGCCAGCAGAACTCGGCAAATACCCTCAATCAATA
SU1_core105	ACTTTCAAGGCAGAGAGGCAACCACCACGGCAGGTGGTCGCT		SU1_noBind_core105	ACTTTCAAGGCAGAGAGGCAACCACCACGGCAGGTGGTCGCT
SU1_core106	AAAGTACAACGGAGTACTTAGTGATATTCCACGCA		SU1_noBind_core106	AAAGTACAACGGAGTACTTAGTGATATTCCACGCA
SU1_core107	TCCCTCAGGTAAAAAACGAAAGAGGCAAAAGAATAGTTTCCAAACGGCTATCGTCA		SU1_noBind_core107	TCCCTCAGGTAAAAAACGAAAGAGGCAAAAGAATAGTTTCCAAACGGCTATCGTCA
			SU1_noBind_core108	ACAGAGGCTTTGAGGACTAATTGACAGG
			SU1_noBind_core109	CCCCCAGCGATTATACCAAGCGCGAAAC
			SU1_noBind_core110	TAAACAGGATAAAGTGTAAAGCCTGGGG
			SU1_noBind_core111	GCCTGTTCTTCGCGTCCGTGAGCCTCCTCTGTTTC
SU1_end01	TTTAGATAGGGTTGAGTGTTCAAAAGCCCGTAAGTCCGTT		"
SU1_end02	TTTCCGTTCTAGCTGATAAATTAGGGTAGCTATTTTTGAGATTT		"
SU1_end03	TTTGAGAGTTGCAGCAAGCGGTCCACGCTGATTGCC		"
SU1_end04	TTTGATCTACAAAGGATTGCCTGAGAGTTT		"
SU1_end05	ATGAATCACTGCCCGCTTTCCAGTCGGGAAACCTTT		"
SU1_end06	TGCATTACTTCACCGCCTGGCCCTGATTT		"
SU1_end07	TTTTGTCGTGCCAGCCTCGTCGCTTTT		"
SU1_end08	TTTTCTGGAGCAAACCCAAAAACAGGATTT		"
SU1_end09	ACGGTAACGGTTGAGTAAACGTGTTAAACTGGATAGAATGACCATAATTT		"
SU1_end10	TTTGCTCGAATTCGTTATGAGCCGTTT		"
SU1_end11	TTTAGATTGTATAAGAACCAATAGTTT		"
SU1_end12	TTTCAGATGCCGGGTGAGGATCCCCGGGTACCGATTT		"
SU1_end13	TTTGAACGCCATCAAAAATATTTTTTCAAATATT		"
SU1_end14	TAGCCAGATCTGCCGTAGATGAAGTACCGACAATTT		"
SU1_end15	TTTGTGTTCAGCAAATCGTCATCCCTTACACTGGTTTT		"
SU1_end16	ATTCTCCGTGGGAGATTGACCGTAATGGGATATTT		"
SU1_end17	TTTGGTAAAGGTTTCTTTGTCTGCGGCTGGTAATGTTT		"
SU1_end18	TTTGGTCACGTTGGTAGTTTGACGCACTCTGTACCC		"
SU1_end19	TTTGGTCACTGTTGCCCTGGTTGCGG		"
SU1_end20	TTTTCGGCCTCAGGAAGATGGGGACGGTCTGGC		"
SU1_end21	AGCACATGGGCGCGGTCAGTTAAACTATCGGCCACGGCATTTT		"
SU1_end22	TTTGGCAGCCTCCGGCCAGTTTTCGT		"
SU1_end23	TTTCAACTGTTGGGATGTGCTGCATTT		"
SU1_end24	GAAAGGGGGAAGGGCGCCATTCAGGCTGCGTTT		"
SU1_end25	TTTACATAAAAAAATAATAGCCCGTTT		"
SU1_end26	TTTAGGCGATTAAGTCAGGGTTTTCCCAGTCACGTTT		"
SU1_end27	AATTAGGAACAGTAGTTTAACGTCAGATGATTT		"
SU1_end28	TTTTGCCGCCAGCAGTTGGTAAATTTCTGCTCATTTTT		"
SU1_end29	TTTACGTTGTAAAACCCATCAATATGATATTCAATTT		"
SU1_end30	TTTATATACAGTTTGTGTACATCGTTT		"
SU1_end31	TTTGTTATATAACGCCATTCGATCGGATGCCTGAGTAATG		"
SU1_end32	TTTGCATCGGAACGAGGGTAGCTTAAACG		"
SU1_end33	TTTAAAATGTTTAGATCAGCTCAATTCGCACGACAGTATTT		"
SU1_end34	GGAATCGTTTAAACTATTATATTCAAATATCGCGTTTTAATTT		"
SU1_end35	TTTTCCAAAAAAAAGCAAGAGAAGTTT		"
SU1_end36	TTTATCAAAAATCAGGTCTTTACAAAAAT		"
SU1_end37	TTTCTGAGTTTCGTCACCACCCATGTACCGTAACATTT		"
SU1_end38	TTTTTCGAGCTTCAATAATTGCTCCTTTTGATAATTT		"
SU1_end39	TTTGATTAGGATTAGCGGGGACTCCTGCTCCAACAGCGAAAGACATTT		"
SU1_end40	TTTGAGGTCATTTTTAAAACGAGCGTCCAGAAGTTTTGCCAGA		"
SU1_end41	TACATAAAACACTAGGGGGTAATAGTTTT		"
SU1_end42	TTTGAAGGCACCAACCTAATACGTAATGCCACTACTTT		"
SU1_end43	TTTGAGGCATAGGAGAATAAATTAACGAAAAGTATTTTGT		"
SU1_end44	TAAGAGCCGCCAAAAGGAATTACTTT		"
SU1_end45	GAGCCGCAGCTGCTCATTCGAACCAGAGCCACCTTT		"
SU1_end46	TTTACCGGAACCGCCACGTTGAAAATCTTT		"
SU1_end47	TTTGCGCATTAGACGGGAGACATAAAAACAGGGAATTT		"
SU1_end48	TTGAGCTTAACGTCCCTGACAGTTCAGGCGGATGGAGTAACAAC		"
SU1_end49	TTTAATCAAAATCACCGAGTGAATAAGGC		"
SU1_end50	TTTAAAGTTACCCGAGGAAACGCATTT		"
SU1_end51	CTTATTAGCGTTTGCCATCTTTTCATTTT		"
SU1_end52	GTGAAACAGAAGTTAAGCAGATAGCCGAACTTT		"
SU1_end53	TTTATAATAACGGAATACCCAAATGATTAAGTTT		"
SU1_end54	TTTACTCCTTATTACGCAGAGCTGGCAAGAAGTGGAATAA		"
SU1_end55	TTTAAGGTAAAGTAACTGTTTATCAACAATAGATTTT		"
SU1_end56	TTTAAGTCCTGAACATTAGGTTGGTTT		"
SU1_joint01	TTAATTAATTCCGGAATTTGTGAGAGATAGAAATCGTCGCTA		"
SU1_joint02	ATATATGTGAAGCTCTCACGGAAAAAGAGACTACATAAATCA		"
SU1_joint03	CATGTTTACCAGTCTTCCCTTATTCATTATTATTCTCTGAAT		"
SU1_joint04	GTGAAGGGATGTGAATAACCTTGCTTCTGTACTTTCTCCGTG		"
SU1_joint05	GGATCAAACTGCCCTTTTTTAATGGAAACAGGCAGAAACAGC		"
SU1_joint06	AGACCAGTTACCTTACCGTAATCAGTAGCGACAGATTAATCA		"
SU1_joint07	AGAACTGGCTAATGAAACCATCGATAGCAGCATGCGATTTTA		"
SU1_joint08	AATTTCAACTATCAAGTTTGCCTTTAGCGTCTGAGATGGTTT		"
SU1_joint09	AGAAACACCAGGCATTTTCGGTCATAGCCCCTTGCCCTGACG		"
SU1_joint10	CGTTTTCATCGAACGAGTAGTAAATTGGGCTAGACTGTAGCG		"
SU1_interface01	ATAAAGCTAAATAATCGGCGAAACGT		"
SU1_interface02	TCACCCAAATCAAGTTCCCACTACGTGAACCA		"
SU1_interface03	TAAAGCCAGAAGGCGGGTCAGAGC		"
SU1_interface04	AGCGGGCGCTAGGGCGGGAAGAAAGCGAAAGG		"
SU1_interface05	ATCCAATAAATCATACAGGAATTAGCAAAATTAAGCAA		"
SU1_interface06	TGCTTTGATCAGAGTTTAGACTTAGAATCGGCCTATAATCAGTGAGG		"
SU1_interface07	TGCTTTCCTCGTTAGAACGAGCACGTATAACG		"
SU1_interface08	CAAATGGTCAATAACCTGTTAATAGTAGTAGCATTAAC		"
SU1_interface09	AATCCTGAGAAGTGTTAGGAACGGTACGCCAG		"
SU1_interface10	TGTCTGGAAGTTGACCATTAGATACATTTCG		"
SU1_interface11	CCACCGAGTAAAATAGATAAACACCGCCTGCAACCAGCAGCCAGTCA		"
SU1_interface12	GCGAGGCGTTTTAGTGCTGTAGCTCAGAAGGCTCCCAATA		"
SU1_interface13	TTGGCAGATTCAAAGATAAAACAGAGGTGAG		"
SU1_interface14	TCATCGTAGGAATCATCAAGCCGTTTTTATTT		"
SU1_interface15	GAACAAGTACCGCGTATCCGGTATTCTAAGAAC		"
SU1_interface16	GCGGTCAGTATTATACATTTGAGG		"
SU1_interface17	ACAACGCCAACATGTAAGAATCGCCATATTTA		"
SU1_interface18	TTAATTGATTTAGGATATGCAACTAAAGTACGG		"
SU1_interface19	ATTTAGAAGTATTATCGGTCACCGGACTTTACAAACAA		"
SU1_interface20	TACCAGTATAAAGCCAGCGTTATACAAATTCT		"
SU1_interface21	ACGGCAGGGTGCCAGCCGTCAAGAGTCTCTGAAATGGATTATTTACA		"
SU1_interface22	TTCGACAACTCGTATTAAAATTCCTGATTAT		"
SU1_interface23	TAAATAAGAATATACTTTTCCTTTATTTCAACG		"
SU1_interface24	CAGATGATGGCAAGAATCCTTGAAAAACAGCGC		"
SU1_interface25	CATAGCGATAGCTTAGATTAACGGAAACCGGTTGTACCAAAA		"
SU1_interface26	TTTTTCAAATATATTTTAGTAAATAAGGCGT		"
SU1_interface27	TTGTTTGGATTATACTATCAATATAATCCTGA		"
SU1_interface28	AGAGCCTAATTTGCCAGTTACAAAAATATTCATATATAAC		"
SU1_interface29	CCAGAATGGAAAGCAACAAATGACGC		"
SU1_interface30	ATTTTATCCTGAATCTTACGAGCGTCTTTCC		"
SU1_interface31	GTTCCAGTAAGCGTCAAGTCTCTGAATTTACC		"
SU1_interface32	TATTTTCATGAACATGGCTTTTGATG		"
SU1_interface33	GCTATTTAAAGAATCAATGCACCCAGCTACA		"
SU1_interface34	ATACAGGAGTGTACTGGGTTTAGTACTTAGTAATGTATGG		"
SU1_interface35	TAAACAGACTCCAATCAAGATTAGTT		"
SU1_interface36	GGAGGTTTTGAAGCCTAACCTCCCGACTTGCG		"
SU1_interface37	GGGGTCAGTGCCTTGAAGTAATAAGTTTTAAC		"
SU1_interface38	CGGAACAACATTATTATAATAAAACGAACTAA		"
SU1_interface39	GTCGAAATCCGCTCCTCATTAAAG		"
SU1_interface40	CCAATCCCACAAGAATTGAAGTCAGGACGTTGG		"
SU1_interface41	GAAGAAAAATCTACTTATCATTATGTCAGGTAG		"
SU1_interface42	GGAACCGTCCATGTATTTGTATCATCGCCTGATAAATTGT		"
SU1_interface43	CAGATGAACGGTGTACCAACTTTGAAAGAGGA		"
SU1_interface44	ATGGAAAAGGCCTGTCATTAAAGACCATTA		"
SU1_interface45	CCATTAGCACGTCACCCATTATACCGTTAAGCCCAATTCAACCG		"
SU1_interface46	CAGTAGCGTGAATTATGAGCCAGCAAAATCAC		"
SU1_interface47	GGTATTAAACCAACAAAGAACGCGAGAAAAC		"
SU1_interface48	TAACATGAAACATCATTCCAAGAACG		"
SU1_interface49	ATCGGCTGTCTTTCCTTAGAAACCAATCAATA		"
SU1toSU2_sticky01	AAGTAAACGCAAAGAATAGAAGAAGCCCTTTTTAA		"
SU1toSU2_sticky02	GACCCTATTGACGGAAATTATAGGGAGGGAAG		"
SU1toSU2_sticky03	TGATAGAAAATACACCTGAACGCAGCCTTTACAGA		"
SU1toSU2_sticky04	AGAGGAGCCATTTGCATCAGTAAATAAACAGCCAT		"
SU1toSU3_sticky01	GGTTGGAGAAAGCGGAGAATGCGCCGGAGCTACC		"
SU1toSU3_sticky02	TGCAAATAAAAACAAAGCAAGGTTATTCTACTTAGCTA		"
SU1_incumbent01	ACAGAGGCTTTGAGGACTAATTGACAGGCGAAGGCACC		no
SU1_incumbent02	CCCCCAGCGATTATACCAAGCGCGAAACAATTTCTTAA		no
SU1_incumbent03	CCCAAATCAATAAACAGGATAAAGTGTAAAGCCTGGGG		no
SU1_incumbent04	AAACACTCATGCCTGTTCTTCGCGTCCGTGAGCCTCCTCTGTTTC		no
scaffold	TGATAGACGGTTTTTCGCCCTTTGACGTTGGAGTCCACGTTCTTTAATAGTGGACTCTTGTTCCAAACTGGAACAACACTCAACCCTATCTCGGGCTATTCTTTTGATTTATAAGGGATTTTGCCGATTTCGGAACCACCATCAAACAGGATTTTCGCCTGCTGGGGCAAACCAGCGTGGACCGCTTGCTGCAACTCTCTCAGGGCCAGGCGGTGAAGGGCAATCAGCTGTTGCCCGTCTCACTGGTGAAAAGAAAAACCACCCTGGCGCCCAATACGCAAACCGCCTCTCCCCGCGCGTTGGCCGATTCATTAATGCAGCTGGCACGACAGGTTTCCCGACTGGAAAGCGGGCAGTGAGCGCAACGCAATTAATGTGAGTTAGCTCACTCATTAGGCA…
