# Supplementary material for: A nanoscale reciprocating rotary mechanism with coordinated mobility control
Source: Nat Commun. 2021 Dec 8;12:7138. doi: 10.1038/s41467-021-27230-7 (PMC8654862; doi:10.1038/s41467-021-27230-7)
Supplement: Supplementary file 11 — Supplementary Data 2 [file 41467_2021_27230_MOESM11_ESM.xlsx]

## Sheet: Sheet1
SU1 for TIRFM	" means same sequences as columns A-B
v1			v2			v3			v4			v5			v6			bound to 6hb
SU1T_corev1_01	ACCGTTTACTTAGTACACACTTGAGCGCAGAACTCTAACACGGCCAGTT		"			SU1T_corev3_01	ACCGTTTACTTAGTACACACTTGAGCGCAGAACTCTAACACGGCCAGTT		SU1T_corev4_01	ATATCCAACCACAAGGGATAA		SU1T_corev4_01	ATATCCAACCACAAGGGATAA		SU1T_corev6_01	ATATCCAACCACAAGGGATAA		"
SU1T_corev1_02	GGCGGGAGGATTCACTCAGGATCGTGCAGCAGTGAGGAAGCTCAGGCAT		"			SU1T_corev3_02	GGCGGGAGGATTCACTCAGGATCGTGCAGCAGTGAGGAAGCTCAGGCAT		SU1T_corev4_02	GGCCGGACACGGTGGTGACCATACTAGCTTCGGAA		SU1T_corev4_02	GGCCGGACACGGTGGTGACCATACTAGCTTCGGAA		SU1T_corev6_02	GGCCGGACACGGTGGTGACCATACTAGCTTCGGAA		"
SU1T_corev1_03	CCATTGTTGACTGCCCAATCTTAGGCACAGCTGGG		"			SU1T_corev3_03	CCATTGTTGACTGCCCAATCTTAGGCACAGCTGGG		SU1T_corev4_03	TATCGCCAACTCGCAGGAAAGTGCCGGCCCATAAG		SU1T_corev4_03	TATCGCCAACTCGCAGGAAAGTGCCGGCCCATAAG		SU1T_corev6_03	TATCGCCAACTCGCAGGAAAGTGCCGGCCCATAAG		"
SU1T_corev1_04	CCATAGGATCCGGAAGATTACGCATCGGACGGGAGACCGCGTTGCAACTTCAGCTC		"			SU1T_corev3_04	CCATAGGATCCGGAAGATTACGCATCGGACGGGAGACCGCGTTGCAACTTCAGCTC		SU1T_corev4_04	ATCATGAACTCTAGTACGGATTAGGCATTGCTAGTGGGAGTA		SU1T_corev4_04	ATCATGAACTCTAGTACGGATTAGGCATTGCTAGTGGGAGTA		SU1T_corev6_04	ATCATGAACTCTAGTACGGATTAGGCATTGCTAGTGGGAGTA		"
SU1T_corev1_05	ATATCCAACCACAAGGGATAA		"			SU1T_corev3_05	ATATCCAACCACAAGGGATAA		SU1T_corev4_05	CTTGGCCGGTTTAAACTTCGACCAACCTGCCATCA		SU1T_corev4_05	CTTGGCCGGTTTAAACTTCGACCAACCTGCCATCA		SU1T_corev6_05	CTTGGCCGGTTTAAACTTCGACCAACCTGCCATCA		"
SU1T_corev1_06	GGCCGGACACGGTGGTGACCATACTAGCTTCGGAA		"			SU1T_corev3_06	GGCCGGACACGGTGGTGACCATACTAGCTTCGGAA		SU1T_corev4_06	GGCGGCCGTGAATGGTCAGCGGAACATATTGTCACGGCCCAT		SU1T_corev4_06	GGCGGCCGTGAATGGTCAGCGGAACATATTGTCACGGCCCAT		SU1T_corev6_06	GGCGGCCGTGAATGGTCAGCGGAACATATTGTCACGGCCCAT		"
SU1T_corev1_07	AGAATAATCGGGATGGGATTG		"			SU1T_corev3_07	AGAATAATCGGGATGGGATTG		SU1T_corev4_07	GAACCGATTAAAGGACTGAAA		SU1T_corev4_07	GAACCGATTAAAGGACTGAAA		SU1T_corev6_07	GAACCGATTAAAGGACTGAAA		"
SU1T_corev1_08	TATCGCCAACTCGCAGGAAAGTGCCGGCCCATAAG		"			SU1T_corev3_08	TATCGCCAACTCGCAGGAAAGTGCCGGCCCATAAG		SU1T_corev4_08	TGCGCCCCTATCAGAGCTAAATTCATGCCCTCAGTACTACCTAACGAAT		SU1T_corev4_08	TGCGCCCCTATCAGAGCTAAATTCATGCCCTCAGTACTACCTAACGAAT		SU1T_corev6_08	TGCGCCCCTATCAGAGCTAAATTCATGCCCTCAGTACTACCTAACGAAT		"
SU1T_corev1_09	ATCATGAACTCTAGTACGGATTAGGCATTGCTAGTGGGAGTA		"			SU1T_corev3_09	ATCATGAACTCTAGTACGGATTAGGCATTGCTAGTGGGAGTA		SU1T_corev4_09	AAATTGCTTGTCGGCCTTTTGAGGTCCATCTGATG		SU1T_corev4_09	AAATTGCTTGTCGGCCTTTTGAGGTCCATCTGATG		SU1T_corev6_09	AAATTGCTTGTCGGCCTTTTGAGGTCCATCTGATG		"
SU1T_corev1_10	CTTGGCCGGTTTAAACTTCGACCAACCTGCCATCA		"			SU1T_corev3_10	CTTGGCCGGTTTAAACTTCGACCAACCTGCCATCA		SU1T_corev4_10	CTGGGTAAGAGGTACAGGCAGTTCACTACCTTGATAGAGCGA		SU1T_corev4_10	CTGGGTAAGAGGTACAGGCAGTTCACTACCTTGATAGAGCGA		SU1T_corev6_10	ACTCTGGATAACTGGTCCTTA		"
SU1T_corev1_11	GGCGGCCGTGAATGGTCAGCGGAACATATTGTCACGGCCCAT		"			SU1T_corev3_11	GGCGGCCGTGAATGGTCAGCGGAACATATTGTCACGGCCCAT		SU1T_corev4_11	ACTCTGGATAACTGGTCCTTA		SU1T_corev4_11	ACTCTGGATAACTGGTCCTTA		SU1T_corev6_11	TGCGGCTACGCGGGGTAGGCGGTGCTCG		"
SU1T_corev1_12	GAACCGATTAAAGGACTGAAA		"			SU1T_corev3_12	GAACCGATTAAAGGACTGAAA		SU1T_corev4_12	TGCGGCTACGCGGGGTAGGCGGTGCTCG		SU1T_corev4_12	TGCGGCTACGCGGGGTAGGCGGTGCTCG		SU1T_corev6_12	CGGTAGCACATACATGAGATTCAATGATGGCTTAC		"
SU1T_corev1_13	TGCGCCCCTATCAGAGCTAAATTCATGCCCTCAGTACTACCTAACGAAT		"			SU1T_corev3_13	TGCGCCCCTATCAGAGCTAAATTCATGCCCTCAGTACTACCTAACGAAT		SU1T_corev4_13	CGGTAGCACATACATGAGATTCAATGATGGCTTAC		SU1T_corev4_13	CGGTAGCACATACATGAGATTCAATGATGGCTTAC		SU1T_corev6_13	AACGATCCGCTGATGACCGTAGCTTCATTTATCCGGGCTTGG		"
SU1T_corev1_14	AAATTGCTTGTCGGCCTTTTGAGGTCCATCTGATG		"			SU1T_corev3_14	AAATTGCTTGTCGGCCTTTTGAGGTCCATCTGATG		SU1T_corev4_14	AACGATCCGCTGATGACCGTAGCTTCATTTATCCGGGCTTGG		SU1T_corev4_14	AACGATCCGCTGATGACCGTAGCTTCATTTATCCGGGCTTGG		SU1T_corev6_14	AACGCAGTGCTGGTGGCTTTTGCTCACC		"
SU1T_corev1_15	CTGGGTAAGAGGTACAGGCAGTTCACTACCTTGATAGAGCGA		"			SU1T_corev3_15	ACTCTGGATAACTGGTCCTTA		SU1T_corev4_15	AACGCAGTGCTGGTGGCTTTTGCTCACC		SU1T_corev4_15	AACGCAGTGCTGGTGGCTTTTGCTCACC		SU1T_corev6_15	CTGACAGGGTCGCTTTGTGTCGCGTAACCACCACA		"
SU1T_corev1_16	ACTCTGGATAACTGGTCCTTA		"			SU1T_corev3_16	TGCGGCTACGCGGGGTAGGCGGTGCTCG		SU1T_corev4_16	CTGACAGGGTCGCTTTGTGTCGCGTAACCACCACA		SU1T_corev4_16	CTGACAGGGTCGCTTTGTGTCGCGTAACCACCACA		SU1T_corev6_16	CGGTGTGACGGAAGGTACCCCTAGGCCGTGCAGTTCCTCACG		"
SU1T_corev1_17	TGCGGCTACGCGGGGTAGGCGGTGCTCG		"			SU1T_corev3_17	CGGTAGCACATACATGAGATTCAATGATGGCTTAC		SU1T_corev4_17	CGGTGTGACGGAAGGTACCCCTAGGCCGTGCAGTTCCTCACG		SU1T_corev4_17	CGGTGTGACGGAAGGTACCCCTAGGCCGTGCAGTTCCTCACG		SU1T_corev6_17	CCCAGACAGGGGACGCTGTGGAAGACGG		"
SU1T_corev1_18	CGGTAGCACATACATGAGATTCAATGATGGCTTAC		"			SU1T_corev3_18	AACGATCCGCTGATGACCGTAGCTTCATTTATCCGGGCTTGG		SU1T_corev4_18	CCCAGACAGGGGACGCTGTGGAAGACGG		SU1T_corev4_18	CCCAGACAGGGGACGCTGTGGAAGACGG		SU1T_corev6_18	CATAGGCCAAAAGGCCAGGAA		"
SU1T_corev1_19	AACGATCCGCTGATGACCGTAGCTTCATTTATCCGGGCTTGG		"			SU1T_corev3_19	AACGCAGTGCTGGTGGCTTTTGCTCACC		SU1T_corev4_19	CATAGGCCAAAAGGCCAGGAA		SU1T_corev4_19	CATAGGCCAAAAGGCCAGGAA		SU1T_corev6_19	AGCCGCGGTGCAACTCACATAGATACATATTGCTAAGAGTAAAGACTTT		"
SU1T_corev1_20	AACGCAGTGCTGGTGGCTTTTGCTCACC		"			SU1T_corev3_20	CTGACAGGGTCGCTTTGTGTCGCGTAACCACCACA		SU1T_corev4_20	AGCCGCGGTGCAACTCACATAGATACATATTGCTAAGAGTAAAGACTTT		SU1T_corev4_20	AGCCGCGGTGCAACTCACATAGATACATATTGCTAAGAGTAAAGACTTT		SU1T_corev6_20	ACGATCCCAAAGGCACCGAACTCACGCTATTAATTCCACCCC		"
SU1T_corev1_21	CTGACAGGGTCGCTTTGTGTCGCGTAACCACCACA		"			SU1T_corev3_21	CGGTGTGACGGAAGGTACCCCTAGGCCGTGCAGTTCCTCACG		SU1T_corev4_21	ACGATCCCAAAGGCACCGAACTCACGCTATTAATTCCACCCC		SU1T_corev4_21	ACGATCCCAAAGGCACCGAACTCACGCTATTAATTCCACCCC		SU1T_corev6_21	CGCTCAACCCTGACGAGCATCCTAAGGTCCGGTAAACTTATCTCTCGGT		"
SU1T_corev1_22	CGGTGTGACGGAAGGTACCCCTAGGCCGTGCAGTTCCTCACG		"			SU1T_corev3_22	CCCAGACAGGGGACGCTGTGGAAGACGG		SU1T_corev4_22	CGCTCAACCCTGACGAGCATCCTAAGGTCCGGTAAACTTATCTCTCGGT		SU1T_corev4_22	CGCTCAACCCTGACGAGCATCCTAAGGTCCGGTAAACTTATCTCTCGGT		SU1T_corev6_22	GAGGAGGTAGGCTCGAAAGCGCTTGAGTACCCTTA		"
SU1T_corev1_23	CCCAGACAGGGGACGCTGTGGAAGACGG		"			SU1T_corev3_23	CATAGGCCAAAAGGCCAGGAA		SU1T_corev4_23	AATGTAGTCGGCCAAGATCGATTGGTCTCTCGGCC		SU1T_corev4_23	AATGTAGTCGGCCAAGATCGATTGGTCTCTCGGCC		SU1T_corev6_23	CGCTCGCAAGGCTGATAGACCTGATCTGTGAAGAG		"
SU1T_corev1_24	CATAGGCCAAAAGGCCAGGAA		"			SU1T_corev3_24	AGCCGCGGTGCAACTCACATAGATACATATTGCTAAGAGTAAAGACTTT		SU1T_corev4_24	TCGCCCAAGCTGCAACATAGTAACGTCGTCATCTA		SU1T_corev4_24	TCGCCCAAGCTGCAACATAGTAACGTCGTCATCTA		SU1T_corev6_24	GCTTACCACCGGTCGCGACTGGGAAAACATGAAAAAGGCGGCGCTGAAC		"
SU1T_corev1_25	AGCCGCGGTGCAACTCACATAGATACATATTGCTAAGAGTAAAGACTTT		"			SU1T_corev3_25	ACGATCCCAAAGGCACCGAACTCACGCTATTAATTCCACCCC		SU1T_corev4_25	TGTTCGCAAGGCGACTCAATATTAGCATCTTACTC		SU1T_corev4_25	TGTTCGCAAGGCGACTCAATATTAGCATCTTACTC		SU1T_corev6_25	TCATTTTGTTCGCGCACATTCGGATGAG		"
SU1T_corev1_26	ACGATCCCAAAGGCACCGAACTCACGCTATTAATTCCACCCC		"			SU1T_corev3_26	CGCTCAACCCTGACGAGCATCCTAAGGTCCGGTAAACTTATCTCTCGGT		SU1T_corev4_26	GAGGAGGTAGGCTCGAAAGCGCTTGAGTACCCTTA		SU1T_corev4_26	GAGGAGGTAGGCTCGAAAGCGCTTGAGTACCCTTA		SU1T_corev6_26	CCTGCGGCCATTCTCGTGACACCAAATTTGTTGCCGTGCCGATCACACT		"
SU1T_corev1_27	CGCTCAACCCTGACGAGCATCCTAAGGTCCGGTAAACTTATCTCTCGGT		"			SU1T_corev3_27	GAGGAGGTAGGCTCGAAAGCGCTTGAGTACCCTTA		SU1T_corev4_27	TACTCATCCCGCCGCGCTTAA		SU1T_corev4_27	TACTCATCCCGCCGCGCTTAA		SU1T_corev6_27	ACTCGTCGGACGTTATGTGTCGCCGCGTCCCAACCCCGTCTC		"
SU1T_corev1_28	AATGTAGTCGGCCAAGATCGATTGGTCTCTCGGCC		"			SU1T_corev3_28	CGCTCGCAAGGCTGATAGACCTGATCTGTGAAGAG		SU1T_corev4_28	CGCTCGCAAGGCTGATAGACCTGATCTGTGAAGAG		SU1T_corev4_28	CGCTCGCAAGGCTGATAGACCTGATCTGTGAAGAG		SU1T_corev6_28	AAGCTTCAGCTTTGTACGATCGTAATATGTTGTAGTAGCTCTGATCCAG		"
SU1T_corev1_29	TCGCCCAAGCTGCAACATAGTAACGTCGTCATCTA		"			SU1T_corev3_29	GCTTACCACCGGTCGCGACTGGGAAAACATGAAAAAGGCGGCGCTGAAC		SU1T_corev4_29	GCTTACCACCGGTCGCGACTGGGAAAACATGAAAAAGGCGGCGCTGAAC		SU1T_corev4_29	GCTTACCACCGGTCGCGACTGGGAAAACATGAAAAAGGCGGCGCTGAAC		SU1T_corev6_29	AACTAATAGGAGGTCTGGGTGTTCTCATTGGTATGTTGAATG		"
SU1T_corev1_30	TGTTCGCAAGGCGACTCAATATTAGCATCTTACTC		"			SU1T_corev3_30	TCATTTTGTTCGCGCACATTCGGATGAG		SU1T_corev4_30	AATGGAAGGTACCAGCATACATTAATACCTAATTATCCCGGTCGTGGTG		SU1T_corev4_30	AATGGAAGGTACCAGCATACATTAATACCTAATTATCCCGGTCGTGGTG		SU1T_corev6_30	GACGGGCGGCAGAGTGAGCGAGCTGACACGGTTCCGCCCAAA		"
SU1T_corev1_31	GAGGAGGTAGGCTCGAAAGCGCTTGAGTACCCTTA		"			SU1T_corev3_31	CCTGCGGCCATTCTCGTGACACCAAATTTGTTGCCGTGCCGATCACACT		SU1T_corev4_31	GTACTTCCCGAGTGATAGGTCAGAAGTACAAACCTCCGTTCT		SU1T_corev4_31	GTACTTCCCGAGTGATAGGTCAGAAGTACAAACCTCCGTTCT		SU1T_corev6_31	AGATCCTGCTATGGAGCGCCTGCGTGCATCTCACC		"
SU1T_corev1_32	TACTCATCCCGCCGCGCTTAA		"			SU1T_corev3_32	ACTCGTCGGACGTTATGTGTCGCCGCGTCCCAACCCCGTCTC		SU1T_corev4_32	TCATTTTGTTCGCGCACATTCGGATGAG		SU1T_corev4_32	TCATTTTGTTCGCGCACATTCGGATGAG		SU1T_corev6_32	TAAGCAACAATTTGTCTCAATTAGAGTGGAACACA		"
SU1T_corev1_33	CGCTCGCAAGGCTGATAGACCTGATCTGTGAAGAG		"			SU1T_corev3_33	AAGCTTCAGCTTTGTACGATCGTAATATGTTGTAGTAGCTCTGATCCAG		SU1T_corev4_33	CCTGCGGCCATTCTCGTGACACCAAATTTGTTGCCGTGCCGATCACACT		SU1T_corev4_33	CCTGCGGCCATTCTCGTGACACCAAATTTGTTGCCGTGCCGATCACACT		SU1T_corev6_33	CCTTATGCGGGTTATACTTGGCATGATTGATAGTG		"
SU1T_corev1_34	GCTTACCACCGGTCGCGACTGGGAAAACATGAAAAAGGCGGCGCTGAAC		"			SU1T_corev3_34	AACTAATAGGAGGTCTGGGTGTTCTCATTGGTATGTTGAATG		SU1T_corev4_34	ACTCGTCGGACGTTATGTGTCGCCGCGTCCCAACCCCGTCTC		SU1T_corev4_34	ACTCGTCGGACGTTATGTGTCGCCGCGTCCCAACCCCGTCTC		SU1T_corev6_34	AATTTCCGCCAGGTGGATGCGTGACAGTGTAATGTCGTGCAATCCAAAG		"
SU1T_corev1_35	AATGGAAGGTACCAGCATACATTAATACCTAATTATCCCGGTCGTGGTG		"			SU1T_corev3_35	GACGGGCGGCAGAGTGAGCGAGCTGACACGGTTCCGCCCAAA		SU1T_corev4_35	AAGCTTCAGCTTTGTACGATCGTAATATGTTGTAGTAGCTCTGATCCAG		SU1T_corev4_35	AAGCTTCAGCTTTGTACGATCGTAATATGTTGTAGTAGCTCTGATCCAG		SU1T_corev6_35	CAACGATCGCAGAAAAGCAGGTAACTTGCAGGGCCATCTAGTCTACGAT		"
SU1T_corev1_36	GTACTTCCCGAGTGATAGGTCAGAAGTACAAACCTCCGTTCT		"			SU1T_corev3_36	AGATCCTGCTATGGAGCGCCTGCGTGCATCTCACC		SU1T_corev4_36	AACTAATAGGAGGTCTGGGTGTTCTCATTGGTATGTTGAATG		SU1T_corev4_36	AACTAATAGGAGGTCTGGGTGTTCTCATTGGTATGTTGAATG		SU1T_corev6_36	AGACACGCTATCGTTTCGCTCCCTGTTCCGACCGAGGAGTTT		"
SU1T_corev1_37	TCATTTTGTTCGCGCACATTCGGATGAG		"			SU1T_corev3_37	TAAGCAACAATTTGTCTCAATTAGAGTGGAACACA		SU1T_corev4_37	ATGAGCAACTCTGTGATAAGACTGAAAC		SU1T_corev4_37	ATGAGCAACTCTGTGATAAGACTGAAAC		SU1T_corev6_37	CGCTCTGGCATAAAGAACATCTACTGACTGGATAC		"
SU1T_corev1_38	CCTGCGGCCATTCTCGTGACACCAAATTTGTTGCCGTGCCGATCACACT		"			SU1T_corev3_38	CCTTATGCGGGTTATACTTGGCATGATTGATAGTG		SU1T_corev4_38	GACGGGCGGCAGAGTGAGCGAGCTGACACGGTTCCGCCCAAA		SU1T_corev4_38	GACGGGCGGCAGAGTGAGCGAGCTGACACGGTTCCGCCCAAA		SU1T_corev6_38	GGCCTAAGCAGAGCGCAGCAGCCGCTGCTGCACGAGGAAGCTCCCTCGT		"
SU1T_corev1_39	ACTCGTCGGACGTTATGTGTCGCCGCGTCCCAACCCCGTCTC		"			SU1T_corev3_39	AATTTCCGCCAGGTGGATGCGTGACAGTGTAATGTCGTGCAATCCAAAG		SU1T_corev4_39	AGATCCTGCTATGGAGCGCCTGCGTGCATCTCACC		SU1T_corev4_39	AGATCCTGCTATGGAGCGCCTGCGTGCATCTCACC		SU1T_corev6_39	TAGATAATGTCACCTCATTCG		"
SU1T_corev1_40	AAGCTTCAGCTTTGTACGATCGTAATATGTTGTAGTAGCTCTGATCCAG		"			SU1T_corev3_40	CAACGATCGCAGAAAAGCAGGTAACTTGCAGGGCCATCTAGTCTACGAT		SU1T_corev4_40	TAAGCAACAATTTGTCTCAATTAGAGTGGAACACA		SU1T_corev4_40	TAAGCAACAATTTGTCTCAATTAGAGTGGAACACA		SU1T_corev6_40	AAGTTCGATCCCTACAACAGAGTTCTTGCCTCAGA		"
SU1T_corev1_41	AACTAATAGGAGGTCTGGGTGTTCTCATTGGTATGTTGAATG		"			SU1T_corev3_41	AGACACGCTATCGTTTCGCTCCCTGTTCCGACCGAGGAGTTT		SU1T_corev4_41	CCTTATGCGGGTTATACTTGGCATGATTGATAGTG		SU1T_corev4_41	CCTTATGCGGGTTATACTTGGCATGATTGATAGTG		SU1T_corev6_41	GACCTCGCGCTTCGAACGGTAACCGCTG		"
SU1T_corev1_42	ATGAGCAACTCTGTGATAAGACTGAAAC		"			SU1T_corev3_42	CGCTCTGGCATAAAGAACATCTACTGACTGGATAC		SU1T_corev4_42	AATTTCCGCCAGGTGGATGCGTGACAGTGTAATGTCGTGCAATCCAAAG		SU1T_corev4_42	AATTTCCGCCAGGTGGATGCGTGACAGTGTAATGTCGTGCAATCCAAAG		SU1T_corev6_42	GGAGTGTCGTTGTTTGAGAGCATGGATCCCTCCATAGTGCTG		"
SU1T_corev1_43	GACGGGCGGCAGAGTGAGCGAGCTGACACGGTTCCGCCCAAA		"			SU1T_corev3_43	GGCCTAAGCAGAGCGCAGCAGCCGCTGCTGCACGAGGAAGCTCCCTCGT		SU1T_corev4_43	CAACGATCGCAGAAAAGCAGGTAACTTGCAGGGCCATCTAGTCTACGAT		SU1T_corev4_43	CAACGATCGCAGAAAAGCAGGTAACTTGCAGGGCCATCTAGTCTACGAT		SU1T_corev6_43	TAAGGATCGAGCTTACGCTAGGACCTTG		"
SU1T_corev1_44	AGATCCTGCTATGGAGCGCCTGCGTGCATCTCACC		"			SU1T_corev3_44	TAGATAATGTCACCTCATTCG		SU1T_corev4_44	AGACACGCTATCGTTTCGCTCCCTGTTCCGACCGAGGAGTTT		SU1T_corev4_44	AGACACGCTATCGTTTCGCTCCCTGTTCCGACCGAGGAGTTT		SU1T_corev6_44	CTGAGTCGATAAATTCTTGAT		"
SU1T_corev1_45	TAAGCAACAATTTGTCTCAATTAGAGTGGAACACA		"			SU1T_corev3_45	AAGTTCGATCCCTACAACAGAGTTCTTGCCTCAGA		SU1T_corev4_45	CGCTCTGGCATAAAGAACATCTACTGACTGGATAC		SU1T_corev4_45	CGCTCTGGCATAAAGAACATCTACTGACTGGATAC		SU1T_corev6_45	CCGGCAAACAAACCTTACGCACTGTTTA		"
SU1T_corev1_46	CCTTATGCGGGTTATACTTGGCATGATTGATAGTG		"			SU1T_corev3_46	GACCTCGCGCTTCGAACGGTAACCGCTG		SU1T_corev4_46	TGAAGCGTATAACCCCAGTCTCGTCGTTATAGACTGACATAGCTTCGTT		SU1T_corev4_46	TGAAGCGTATAACCCCAGTCTCGTCGTTATAGACTGACATAGCTTCGTT		SU1T_corev6_46	GTAGCGGTGGTTTTGATCTATGGTCCCCGCTTACACGGCACGCTACCAA		"
SU1T_corev1_47	AATTTCCGCCAGGTGGATGCGTGACAGTGTAATGTCGTGCAATCCAAAG		"			SU1T_corev3_47	GGAGTGTCGTTGTTTGAGAGCATGGATCCCTCCATAGTGCTG		SU1T_corev4_47	GGCCTAAGCAGAGCGCAGCAGCCGCTGCTGCACGAGGAAGCTCCCTCGT		SU1T_corev4_47	GGCCTAAGCAGAGCGCAGCAGCCGCTGCTGCACGAGGAAGCTCCCTCGT		SU1T_corev6_47	TTTGTTTACACGGGTGAGTCC		"
SU1T_corev1_48	CAACGATCGCAGAAAAGCAGGTAACTTGCAGGGCCATCTAGTCTACGAT		"			SU1T_corev3_48	TAAGGATCGAGCTTACGCTAGGACCTTG		SU1T_corev4_48	TAGATAATGTCACCTCATTCG		SU1T_corev4_48	TAGATAATGTCACCTCATTCG		SU1T_corev6_48	GCAGATTGTGTCCTGACGGAGCACCATT		"
SU1T_corev1_49	AGACACGCTATCGTTTCGCTCCCTGTTCCGACCGAGGAGTTT		"			SU1T_corev3_49	CTGAGTCGATAAATTCTTGAT		SU1T_corev4_49	AAGTTCGATCCCTACAACAGAGTTCTTGCCTCAGA		SU1T_corev4_49	AAGTTCGATCCCTACAACAGAGTTCTTGCCTCAGA		SU1T_corev6_49	ACGAGGGATGTCCGCATCGATCCGCAAC		"
SU1T_corev1_50	CGCTCTGGCATAAAGAACATCTACTGACTGGATAC		"			SU1T_corev3_50	CCGGCAAACAAACCTTACGCACTGTTTA		SU1T_corev4_50	GACCTCGCGCTTCGAACGGTAACCGCTG		SU1T_corev4_50	GACCTCGCGCTTCGAACGGTAACCGCTG		SU1T_corev6_50	CGAGGTTCTCCTAGGTAAAACCTTAAGA		"
SU1T_corev1_51	TGAAGCGTATAACCCCAGTCTCGTCGTTATAGACTGACATAGCTTCGTT		"			SU1T_corev3_51	GTAGCGGTGGTTTTGATCTATGGTCCCCGCTTACACGGCACGCTACCAA		SU1T_corev4_51	GGAGTGTCGTTGTTTGAGAGCATGGATCCCTCCATAGTGCTG		SU1T_corev4_51	GGAGTGTCGTTGTTTGAGAGCATGGATCCCTCCATAGTGCTG		SU1T_corev6_51	AGATAAATATGCAACACGGACGTTGCCGTTCCCGAATGGTCC		"
SU1T_corev1_52	GGCCTAAGCAGAGCGCAGCAGCCGCTGCTGCACGAGGAAGCTCCCTCGT		"			SU1T_corev3_52	TTTGTTTACACGGGTGAGTCC		SU1T_corev4_52	TAAGGATCGAGCTTACGCTAGGACCTTG		SU1T_corev4_52	TAAGGATCGAGCTTACGCTAGGACCTTG		SU1T_corev6_52	GCTCCCCGCTAATATTTGGTTCGGGGTC		"
SU1T_corev1_53	TAGATAATGTCACCTCATTCG		"			SU1T_corev3_53	GCAGATTGTGTCCTGACGGAGCACCATT		SU1T_corev4_53	CTGAGTCGATAAATTCTTGAT		SU1T_corev4_53	CTGAGTCGATAAATTCTTGAT		SU1T_corev6_53	TGGCATCTATAGCTGCGCAAGCATCTGGGCGTATT		"
SU1T_corev1_54	AAGTTCGATCCCTACAACAGAGTTCTTGCCTCAGA		"			SU1T_corev3_54	ACGAGGGATGTCCGCATCGATCCGCAAC		SU1T_corev4_54	CCGGCAAACAAACCTTACGCACTGTTTA		SU1T_corev4_54	CCGGCAAACAAACCTTACGCACTGTTTA		SU1T_corev6_54	GTTTTGGGTAGTTCAAAGCAAGCCATAGTTCCTAGAGATCACGGGCAAGCACCAGG		"
SU1T_corev1_55	GACCTCGCGCTTCGAACGGTAACCGCTG		"			SU1T_corev3_55	CGAGGTTCTCCTAGGTAAAACCTTAAGA		SU1T_corev4_55	GTAGCGGTGGTTTTGATCTATGGTCCCCGCTTACACGGCACGCTACCAA		SU1T_corev4_55	GTAGCGGTGGTTTTGATCTATGGTCCCCGCTTACACGGCACGCTACCAA		SU1T_corev6_55	GAAGACGGTGGTCCGACCCACAGAAATACGAAACAAATTCTCGCGTCATGTACGTG		"
SU1T_corev1_56	GGAGTGTCGTTGTTTGAGAGCATGGATCCCTCCATAGTGCTG		"			SU1T_corev3_56	AGATAAATATGCAACACGGACGTTGCCGTTCCCGAATGGTCC		SU1T_corev4_56	TTTGTTTACACGGGTGAGTCC		SU1T_corev4_56	TTTGTTTACACGGGTGAGTCC		SU1T_corev6_56	TGCTATTTTGTAGTAGCTCTTGCCAGAT		"
SU1T_corev1_57	TAAGGATCGAGCTTACGCTAGGACCTTG		"			SU1T_corev3_57	GCTCCCCGCTAATATTTGGTTCGGGGTC		SU1T_corev4_57	GCAGATTGTGTCCTGACGGAGCACCATT		SU1T_corev4_57	GCAGATTGTGTCCTGACGGAGCACCATT		SU1T_corev6_57	CCCTGGACGTGGTCGCAATGTAGAGGTAGCCTCGC		"
SU1T_corev1_58	CTGAGTCGATAAATTCTTGAT		"			SU1T_corev3_58	TGGCATCTATAGCTGCGCAAGCATCTGGGCGTATT		SU1T_corev4_58	ACGAGGGATGTCCGCATCGATCCGCAAC		SU1T_corev4_58	ACGAGGGATGTCCGCATCGATCCGCAAC		SU1T_corev6_58	CATACCATTTCGCTAGCCACCCGCGATA		"
SU1T_corev1_59	CCGGCAAACAAACCTTACGCACTGTTTA		"			SU1T_corev3_59	GTTTTGGGTAGTTCAAAGCAAGCCATAGTTCCTAGAGATCACGGGCAAGCACCAGG		SU1T_corev4_59	CGAGGTTCTCCTAGGTAAAACCTTAAGA		SU1T_corev4_59	CGAGGTTCTCCTAGGTAAAACCTTAAGA		SU1T_corev6_59	TTGGTGACGCAGACTAAGCCA		"
SU1T_corev1_60	GTAGCGGTGGTTTTGATCTATGGTCCCCGCTTACACGGCACGCTACCAA		"			SU1T_corev3_60	GAAGACGGTGGTCCGACCCACAGAAATACGAAACAAATTCTCGCGTCATGTACGTG		SU1T_corev4_60	AGATAAATATGCAACACGGACGTTGCCGTTCCCGAATGGTCC		SU1T_corev4_60	AGATAAATATGCAACACGGACGTTGCCGTTCCCGAATGGTCC		SU1T_corev6_60	ACGGGTCGTACGCTTTGTCGCATTCCAAGAGCTCC		"
SU1T_corev1_61	TTTGTTTACACGGGTGAGTCC		"			SU1T_corev3_61	TGCTATTTTGTAGTAGCTCTTGCCAGAT		SU1T_corev4_61	GCTCCCCGCTAATATTTGGTTCGGGGTC		SU1T_corev4_61	GCTCCCCGCTAATATTTGGTTCGGGGTC		SU1T_corev6_61	TGCCCGCTTTCAAGTGACCTAATTTACA		"
SU1T_corev1_62	GCAGATTGTGTCCTGACGGAGCACCATT		"			SU1T_corev3_62	CCCTGGACGTGGTCGCAATGTAGAGGTAGCCTCGC		SU1T_corev4_62	TGGCATCTATAGCTGCGCAAGCATCTGGGCGTATT		SU1T_corev4_62	TGGCATCTATAGCTGCGCAAGCATCTGGGCGTATT		SU1T_corev6_62	ACCTTCGTGCGTCGTCATTGC		"
SU1T_corev1_63	ACGAGGGATGTCCGCATCGATCCGCAAC		"			SU1T_corev3_63	CATACCATTTCGCTAGCCACCCGCGATA		SU1T_corev4_63	GTTTTGGGTAGTTCAAAGCAAGCCATAGTTCCTAGAGATCACGGGCAAGCACCAGG		SU1T_corev4_63	GTTTTGGGTAGTTCAAAGCAAGCCATAGTTCCTAGAGATCACGGGCAAGCACCAGG		SU1T_corev6_63	GAAAGAGAACGACCGATATCAACTGCCAAACGACAGCGAGGG		"
SU1T_corev1_64	CGAGGTTCTCCTAGGTAAAACCTTAAGA		"			SU1T_corev3_64	TTGGTGACGCAGACTAAGCCA		SU1T_corev4_64	GAAGACGGTGGTCCGACCCACAGAAATACGAAACAAATTCTCGCGTCATGTACGTG		SU1T_corev4_64	GAAGACGGTGGTCCGACCCACAGAAATACGAAACAAATTCTCGCGTCATGTACGTG		SU1T_corev6_64	GGGCAATAGATTGAGGAGTATTGGAGAGGACCACTAGTAATT		"
SU1T_corev1_65	AGATAAATATGCAACACGGACGTTGCCGTTCCCGAATGGTCC		"			SU1T_corev3_65	ACGGGTCGTACGCTTTGTCGCATTCCAAGAGCTCC		SU1T_corev4_65	TGCTATTTTGTAGTAGCTCTTGCCAGAT		SU1T_corev4_65	TGCTATTTTGTAGTAGCTCTTGCCAGAT		SU1T_corev6_65	AATTGGAAAGACGCCCGCGCCATAGCCTTACTGTCGTAGGTC		"
SU1T_corev1_66	GCTCCCCGCTAATATTTGGTTCGGGGTC		"			SU1T_corev3_66	TGCCCGCTTTCAAGTGACCTAATTTACA		SU1T_corev4_66	CCCTGGACGTGGTCGCAATGTAGAGGTAGCCTCGC		SU1T_corev4_66	CCCTGGACGTGGTCGCAATGTAGAGGTAGCCTCGC		SU1T_corev6_66	AGATGAATCTAGACCCCCAACCGGGTTT		"
SU1T_corev1_67	TGGCATCTATAGCTGCGCAAGCATCTGGGCGTATT		"			SU1T_corev3_67	ACCTTCGTGCGTCGTCATTGC		SU1T_corev4_67	CATACCATTTCGCTAGCCACCCGCGATA		SU1T_corev4_67	CATACCATTTCGCTAGCCACCCGCGATA		SU1T_corev6_67	TCGCTAATATCAAGCGCATCTCGCGGAA		"
SU1T_corev1_68	GTTTTGGGTAGTTCAAAGCAAGCCATAGTTCCTAGAGATCACGGGCAAGCACCAGG		"			SU1T_corev3_68	GAAAGAGAACGACCGATATCAACTGCCAAACGACAGCGAGGG		SU1T_corev4_68	CGAGTTGCGCATAAGCTGCTCAAAGGTAACACATGCAGTCATAAATCTA		SU1T_corev4_68	CGAGTTGCGCATAAGCTGCTCAAAGGTAACACATGCAGTCATAAATCTA		SU1T_corev6_68	AGTCACGGGGCTGATAGGCTTGGTCATATCATCGTGGCTCATGGTGGCGCTCACTA		"
SU1T_corev1_69	GAAGACGGTGGTCCGACCCACAGAAATACGAAACAAATTCTCGCGTCATGTACGTG		"			SU1T_corev3_69	GGGCAATAGATTGAGGAGTATTGGAGAGGACCACTAGTAATT		SU1T_corev4_69	AATGCGATCCAGCGGCAGTCCCACCGACCTTCTCTGAAGGAG		SU1T_corev4_69	AATGCGATCCAGCGGCAGTCCCACCGACCTTCTCTGAAGGAG		SU1T_corev6_69	TAATCTAGAAGCATGCGAGCCCGAGATCAACTCTCGTGTTTC		"
SU1T_corev1_70	TGCTATTTTGTAGTAGCTCTTGCCAGAT		"			SU1T_corev3_70	AATTGGAAAGACGCCCGCGCCATAGCCTTACTGTCGTAGGTC		SU1T_corev4_70	TTGGTGACGCAGACTAAGCCA		SU1T_corev4_70	TTGGTGACGCAGACTAAGCCA		SU1T_corev6_70	GTTAAGTAGACGCTACGGCCCTTACAAAAGTTTCC		"
SU1T_corev1_71	CCCTGGACGTGGTCGCAATGTAGAGGTAGCCTCGC		"			SU1T_corev3_71	AGATGAATCTAGACCCCCAACCGGGTTT		SU1T_corev4_71	ACGGGTCGTACGCTTTGTCGCATTCCAAGAGCTCC		SU1T_corev4_71	ACGGGTCGTACGCTTTGTCGCATTCCAAGAGCTCC		SU1T_corev6_71	CACAGGTGATACTCTGACACATGTTCTTAGAAGTCCGACTAG		"
SU1T_corev1_72	CATACCATTTCGCTAGCCACCCGCGATA		"			SU1T_corev3_72	TCGCTAATATCAAGCGCATCTCGCGGAA		SU1T_corev4_72	TGCCCGCTTTCAAGTGACCTAATTTACA		SU1T_corev4_72	TGCCCGCTTTCAAGTGACCTAATTTACA		SU1T_corev6_72	TAGACTCGTTTATATGGGGGCCCTCACC		"
SU1T_corev1_73	CGAGTTGCGCATAAGCTGCTCAAAGGTAACACATGCAGTCATAAATCTA		"			SU1T_corev3_73	AGTCACGGGGCTGATAGGCTTGGTCATATCATCGTGGCTCATGGTGGCGCTCACTA		SU1T_corev4_73	CGACTCCCTGCTTTGCGGGGCAGGGAGA		SU1T_corev4_73	CGACTCCCTGCTTTGCGGGGCAGGGAGA		SU1T_corev6_73	ATACTAACAACCGGGGTATGATGAAATCTGTCTTGAGCGCAGATGTACA		"
SU1T_corev1_74	AATGCGATCCAGCGGCAGTCCCACCGACCTTCTCTGAAGGAG		"			SU1T_corev3_74	TAATCTAGAAGCATGCGAGCCCGAGATCAACTCTCGTGTTTC		SU1T_corev4_74	ACCTTCGTGCGTCGTCATTGC		SU1T_corev4_74	ACCTTCGTGCGTCGTCATTGC		SU1T_corev6_74	CAATTATTGACGCGTGGCCTGGGTCATACAAGGGATTTCTTGTCAAGTAGGTTATG		"
SU1T_corev1_75	TTGGTGACGCAGACTAAGCCA		"			SU1T_corev3_75	GTTAAGTAGACGCTACGGCCCTTACAAAAGTTTCC		SU1T_corev4_75	GAAAGAGAACGACCGATATCAACTGCCAAACGACAGCGAGGG		SU1T_corev4_75	GAAAGAGAACGACCGATATCAACTGCCAAACGACAGCGAGGG		SU1T_corev6_75	GGATGTACTTCGGGACAACTG		"
SU1T_corev1_76	ACGGGTCGTACGCTTTGTCGCATTCCAAGAGCTCC		"			SU1T_corev3_76	CACAGGTGATACTCTGACACATGTTCTTAGAAGTCCGACTAG		SU1T_corev4_76	GGGCAATAGATTGAGGAGTATTGGAGAGGACCACTAGTAATT		SU1T_corev4_76	GGGCAATAGATTGAGGAGTATTGGAGAGGACCACTAGTAATT		SU1T_corev6_76	TCGGAAAAGTCTCTAAGAATCCCCAGGG		"
SU1T_corev1_77	TGCCCGCTTTCAAGTGACCTAATTTACA		"			SU1T_corev3_77	TAGACTCGTTTATATGGGGGCCCTCACC		SU1T_corev4_77	AATTGGAAAGACGCCCGCGCCATAGCCTTACTGTCGTAGGTC		SU1T_corev4_77	AATTGGAAAGACGCCCGCGCCATAGCCTTACTGTCGTAGGTC		SU1T_corev6_77	TGACGCAGCGTTCGAAGTCAAGCATATATACTTCT		"
SU1T_corev1_78	CGACTCCCTGCTTTGCGGGGCAGGGAGA		"			SU1T_corev3_78	ATACTAACAACCGGGGTATGATGAAATCTGTCTTGAGCGCAGATGTACA		SU1T_corev4_78	AGATGAATCTAGACCCCCAACCGGGTTT		SU1T_corev4_78	AGATGAATCTAGACCCCCAACCGGGTTT		SU1T_corev6_78	CCGCGTCTGCTGGCCTACGCC		"
SU1T_corev1_79	ACCTTCGTGCGTCGTCATTGC		"			SU1T_corev3_79	CAATTATTGACGCGTGGCCTGGGTCATACAAGGGATTTCTTGTCAAGTAGGTTATG		SU1T_corev4_79	TCGCTAATATCAAGCGCATCTCGCGGAA		SU1T_corev4_79	TCGCTAATATCAAGCGCATCTCGCGGAA		SU1T_corev6_79	CGTCCGGTCGCGGCGATTTGAGTTTAGA		"
SU1T_corev1_80	GAAAGAGAACGACCGATATCAACTGCCAAACGACAGCGAGGG		"			SU1T_corev3_80	GGATGTACTTCGGGACAACTG		SU1T_corev4_80	AGTCACGGGGCTGATAGGCTTGGTCATATCATCGTGGCTCATGGTGGCGCTCACTA		SU1T_corev4_80	AGTCACGGGGCTGATAGGCTTGGTCATATCATCGTGGCTCATGGTGGCGCTCACTA		SU1T_corev6_80	CAGCCTACAAGCCAACAAGGCCTACTCTATTGAAAAACCCGC		"
SU1T_corev1_81	GGGCAATAGATTGAGGAGTATTGGAGAGGACCACTAGTAATT		"			SU1T_corev3_81	TCGGAAAAGTCTCTAAGAATCCCCAGGG		SU1T_corev4_81	TAATCTAGAAGCATGCGAGCCCGAGATCAACTCTCGTGTTTC		SU1T_corev4_81	TAATCTAGAAGCATGCGAGCCCGAGATCAACTCTCGTGTTTC		SU1T_corev6_81	TTATGTTGGCTAATCAAATAGTGGCTATAAAGAAATCAGCAC		"
SU1T_corev1_82	AATTGGAAAGACGCCCGCGCCATAGCCTTACTGTCGTAGGTC		"			SU1T_corev3_82	TGACGCAGCGTTCGAAGTCAAGCATATATACTTCT		SU1T_corev4_82	TGAACACCCTCTGCGTCGGATTGGGGCATCGGCTGCACCCATGCTCGGC		SU1T_corev4_82	TGAACACCCTCTGCGTCGGATTGGGGCATCGGCTGCACCCATGCTCGGC		SU1T_corev6_82	TCCCAGCTGAACGTTACTGCCAGCGTCATGTCGTCCTTACGGGT		"
SU1T_corev1_83	AGATGAATCTAGACCCCCAACCGGGTTT		"			SU1T_corev3_83	CCGCGTCTGCTGGCCTACGCC		SU1T_corev4_83	TTCAAGATTGTTGATCTGTGCGGGACTTACTAACG		SU1T_corev4_83	TTCAAGATTGTTGATCTGTGCGGGACTTACTAACG		SU1T_corev6_83	TTCTGGCCTGTCCCCACGAAG		"
SU1T_corev1_84	TCGCTAATATCAAGCGCATCTCGCGGAA		"			SU1T_corev3_84	CGTCCGGTCGCGGCGATTTGAGTTTAGA		SU1T_corev4_84	ACCGTGATCGGATAGTAGGAGAAATTAACAGCTTC		SU1T_corev4_84	ACCGTGATCGGATAGTAGGAGAAATTAACAGCTTC		SU1T_corev6_84	TCGGGCCATGAGTCTAGCATT		"
SU1T_corev1_85	AGTCACGGGGCTGATAGGCTTGGTCATATCATCGTGGCTCATGGTGGCGCTCACTA		"			SU1T_corev3_85	CAGCCTACAAGCCAACAAGGCCTACTCTATTGAAAAACCCGC		SU1T_corev4_85	GTTAAGTAGACGCTACGGCCCTTACAAAAGTTTCC		SU1T_corev4_85	GTTAAGTAGACGCTACGGCCCTTACAAAAGTTTCC		SU1T_corev6_85	CTATCTACATTAGGAGCCGTA		"
SU1T_corev1_86	TAATCTAGAAGCATGCGAGCCCGAGATCAACTCTCGTGTTTC		"			SU1T_corev3_86	TTATGTTGGCTAATCAAATAGTGGCTATAAAGAAATCAGCAC		SU1T_corev4_86	CACAGGTGATACTCTGACACATGTTCTTAGAAGTCCGACTAG		SU1T_corev4_86	CACAGGTGATACTCTGACACATGTTCTTAGAAGTCCGACTAG		SU1T_corev6_86	AAACAACCCTTGAATTAGCAATCGTCGACG		"
SU1T_corev1_87	TGAACACCCTCTGCGTCGGATTGGGGCATCGGCTGCACCCATGCTCGGC		"			SU1T_corev3_87	TCCCAGCTGAACGTTACTGCCAGCGTCATGTCGTCCTTACGGGT		SU1T_corev4_87	TAGACTCGTTTATATGGGGGCCCTCACC		SU1T_corev4_87	TAGACTCGTTTATATGGGGGCCCTCACC		SU1T_corev6_87	GTGGATGCAAGCGTGCTGTCGGCTA		"
SU1T_corev1_88	TTCAAGATTGTTGATCTGTGCGGGACTTACTAACG		"			SU1T_corev3_88	TTCTGGCCTGTCCCCACGAAG		SU1T_corev4_88	ATACTAACAACCGGGGTATGATGAAATCTGTCTTGAGCGCAGATGTACA		SU1T_corev4_88	ATACTAACAACCGGGGTATGATGAAATCTGTCTTGAGCGCAGATGTACA		SU1T_corev6_88	ATGGAAAGCTCAAGCAGAGTGGA		"
SU1T_corev1_89	ACCGTGATCGGATAGTAGGAGAAATTAACAGCTTC		"			SU1T_corev3_89	TCGGGCCATGAGTCTAGCATT		SU1T_corev4_89	CTTTGTCAGCATTGGCTACGCTAAGACTTCTAACCGTATTCCCATCGCA		SU1T_corev4_89	CTTTGTCAGCATTGGCTACGCTAAGACTTCTAACCGTATTCCCATCGCA		SU1T_corev6_89	TTGCTCGGGGATCCCGGCGTGAGTTACGCCCGGTAGCTAAACAAATTTC		"
SU1T_corev1_90	GTTAAGTAGACGCTACGGCCCTTACAAAAGTTTCC		"			SU1T_corev3_90	CTATCTACATTAGGAGCCGTA		SU1T_corev4_90	CAATTATTGACGCGTGGCCTGGGTCATACAAGGGATTTCTTGTCAAGTAGGTTATG		SU1T_corev4_90	CAATTATTGACGCGTGGCCTGGGTCATACAAGGGATTTCTTGTCAAGTAGGTTATG		SU1T_corev6_90	TTCCTTGTGATGCGCGACTGACAAAACTAGTTCTG		"
SU1T_corev1_91	CACAGGTGATACTCTGACACATGTTCTTAGAAGTCCGACTAG		"			SU1T_corev3_91	AAACAACCCTTGAATTAGCAATCGTCGACG		SU1T_corev4_91	GGATGTACTTCGGGACAACTG		SU1T_corev4_91	GGATGTACTTCGGGACAACTG		SU1T_corev6_91	GAGCCCTAAATCCGCAAGCGG		"
SU1T_corev1_92	TAGACTCGTTTATATGGGGGCCCTCACC		"			SU1T_corev3_92	GTGGATGCAAGCGTGCTGTCGGCTA		SU1T_corev4_92	TCGGAAAAGTCTCTAAGAATCCCCAGGG		SU1T_corev4_92	TCGGAAAAGTCTCTAAGAATCCCCAGGG		SU1T_corev6_92	CTGGGTAAGAGGTACAGGCAGTTCACTACCTTGAT		"
SU1T_corev1_93	ATACTAACAACCGGGGTATGATGAAATCTGTCTTGAGCGCAGATGTACA		"			SU1T_corev3_93	ATGGAAAGCTCAAGCAGAGTGGA		SU1T_corev4_93	TGACGCAGCGTTCGAAGTCAAGCATATATACTTCT		SU1T_corev4_93	TGACGCAGCGTTCGAAGTCAAGCATATATACTTCT		SU1T_corev6_93	AGAGCGACGAGTTGCGCATAAGCTGCTCAAAGGTAACACATGCAGTCATAAATCTA		"
SU1T_corev1_94	CTTTGTCAGCATTGGCTACGCTAAGACTTCTAACCGTATTCCCATCGCA		"			SU1T_corev3_94	TTGCTCGGGGATCCCGGCGTGAGTTACGCCCGGTAGCTAAACAAATTTC		SU1T_corev4_94	CCGCGTCTGCTGGCCTACGCC		SU1T_corev4_94	CCGCGTCTGCTGGCCTACGCC		SU1T_corev6_94	CGCTTAAAATGCGATCCAGCGGCAGTCCCACCGACCTTCTCTGAAGGAG		"
SU1T_corev1_95	CAATTATTGACGCGTGGCCTGGGTCATACAAGGGATTTCTTGTCAAGTAGGTTATG		"			SU1T_corev3_95	TTCCTTGTGATGCGCGACTGACAAAACTAGTTCTG		SU1T_corev4_95	CGTCCGGTCGCGGCGATTTGAGTTTAGA		SU1T_corev4_95	CGTCCGGTCGCGGCGATTTGAGTTTAGA		SU1T_corev6_95	CAAACCTCCGTTCTGCGGGGCAGGGAGA		"
SU1T_corev1_96	GGATGTACTTCGGGACAACTG		"			SU1T_corev3_96	GAGCCCTAAATCCGCAAGCGG		SU1T_corev4_96	CAGCCTACAAGCCAACAAGGCCTACTCTATTGAAAAACCCGC		SU1T_corev4_96	CAGCCTACAAGCCAACAAGGCCTACTCTATTGAAAAACCCGC		SU1T_corev6_96	ATGAGCAACTCTGTGATAAGACTGAAACTACTCATCCCGCCG		"
SU1T_corev1_97	TCGGAAAAGTCTCTAAGAATCCCCAGGG		"			SU1T_corev3_97	CTGGGTAAGAGGTACAGGCAGTTCACTACCTTGAT		SU1T_corev4_97	TTATGTTGGCTAATCAAATAGTGGCTATAAAGAAATCAGCAC		SU1T_corev4_97	TTATGTTGGCTAATCAAATAGTGGCTATAAAGAAATCAGCAC		SU1T_corev6_97	AGATCGATTGGTCTCTCGGCC		"
SU1T_corev1_98	TGACGCAGCGTTCGAAGTCAAGCATATATACTTCT		"			SU1T_corev3_98	AGAGCGACGAGTTGCGCATAAGCTGCTCAAAGGTAACACATGCAGTCATAAATCTA		SU1T_corev4_98	GGTGGACATCGGACGAAATATAGCTCCTGTGCTTGTGGGGAATCCTGAT		SU1T_corev4_98	GGTGGACATCGGACGAAATATAGCTCCTGTGCTTGTGGGGAATCCTGAT		SU1T_corev6_98	TGAAGCGTATAACCCCAGTCTCGTCGTTATAGACTGACATAGCTTCGTTTGAACAC		"
SU1T_corev1_99	CCGCGTCTGCTGGCCTACGCC		"			SU1T_corev3_99	CGCTTAAAATGCGATCCAGCGGCAGTCCCACCGACCTTCTCTGAAGGAG		SU1T_corev4_99	TCCCAGCTGAACGTTACTGCCAGCGTCATGTCGTCCTTACGGGT		SU1T_corev4_99	TCCCAGCTGAACGTTACTGCCAGCGTCATGTCGTCCTTACGGGT		SU1T_corev6_99	CAGCTTCTCGCCCAAGCTGCAACATAGTAACGTCGTCATCTA		"
SU1T_corev1_100	CGTCCGGTCGCGGCGATTTGAGTTTAGA		"			SU1T_corev3_100	CAAACCTCCGTTCTGCGGGGCAGGGAGA		SU1T_corev4_100	TTCTGGCCTGTCCCCACGAAG		SU1T_corev4_100	TTCTGGCCTGTCCCCACGAAG		SU1T_corev6_100	CATCGCATGTTCGCAAGGCGACTCAATATTAGCATCTTACTC		"
SU1T_corev1_101	CAGCCTACAAGCCAACAAGGCCTACTCTATTGAAAAACCCGC		"			SU1T_corev3_101	ATGAGCAACTCTGTGATAAGACTGAAACTACTCATCCCGCCG		SU1T_corev4_101	TCGGGCCATGAGTCTAGCATT		SU1T_corev4_101	TCGGGCCATGAGTCTAGCATT		SU1T_corev6_101	CGACTCCCTGCTTTGTACTTCCCGAGTGATAGGTCAGAAGTA		"
SU1T_corev1_102	TTATGTTGGCTAATCAAATAGTGGCTATAAAGAAATCAGCAC		"			SU1T_corev3_102	AGATCGATTGGTCTCTCGGCC		SU1T_corev4_102	CTATCTACATTAGGAGCCGTA		SU1T_corev4_102	CTATCTACATTAGGAGCCGTA		SU1T_corev6_102	CCTCTGCGTCGGATTGGGGCATCGGCTGCACCCATGCTCGGC		"
SU1T_corev1_103	GGTGGACATCGGACGAAATATAGCTCCTGTGCTTGTGGGGAATCCTGAT		"			SU1T_corev3_103	TGAAGCGTATAACCCCAGTCTCGTCGTTATAGACTGACATAGCTTCGTTTGAACAC		SU1T_corev4_103	AAACAACCCTTGAATTAGCAATCGTCGACG		SU1T_corev4_103	AAACAACCCTTGAATTAGCAATCGTCGACG		SU1T_corev6_103	TCCTGATAATGGAAGGTACCAGCATACATTAATACCTAATTATCCCGGTCGTGGTG		"
SU1T_corev1_104	TCCCAGCTGAACGTTACTGCCAGCGTCATGTCGTCCTTACGGGT		"			SU1T_corev3_104	CAGCTTCTCGCCCAAGCTGCAACATAGTAACGTCGTCATCTA		SU1T_corev4_104	GTGGATGCAAGCGTGCTGTCGGCTA		SU1T_corev4_104	GTGGATGCAAGCGTGCTGTCGGCTA		SU1T_corev6_104	TTCAAGATTGTTGATCTGTGCGGGACTTACTAACGAATGTAGTCGGCCA		"
SU1T_corev1_105	TTCTGGCCTGTCCCCACGAAG		"			SU1T_corev3_105	CATCGCATGTTCGCAAGGCGACTCAATATTAGCATCTTACTC		SU1T_corev4_105	ATGGAAAGCTCAAGCAGAGTGGA		SU1T_corev4_105	ATGGAAAGCTCAAGCAGAGTGGA		SU1T_corev6_105	ACCGTGATCGGATAGTAGGAGAAATTAA		"
SU1T_corev1_106	TCGGGCCATGAGTCTAGCATT		"			SU1T_corev3_106	CGACTCCCTGCTTTGTACTTCCCGAGTGATAGGTCAGAAGTA		SU1T_corev4_106	TTGCTCGGGGATCCCGGCGTGAGTTACGCCCGGTAGCTAAACAAATTTC		SU1T_corev4_106	TTGCTCGGGGATCCCGGCGTGAGTTACGCCCGGTAGCTAAACAAATTTC		SU1T_corev6_106	CTTTGTCAGCATTGGCTACGCTAAGACTTCTAACCGTATTCC		"
SU1T_corev1_107	CTATCTACATTAGGAGCCGTA		"			SU1T_corev3_107	CCTCTGCGTCGGATTGGGGCATCGGCTGCACCCATGCTCGGC		SU1T_corev4_107	TTCCTTGTGATGCGCGACTGACAAAACTAGTTCTG		SU1T_corev4_107	TTCCTTGTGATGCGCGACTGACAAAACTAGTTCTG		SU1T_corev6_107	GGTGGACATCGGACGAAATATAGCTCCTGTGCTTGTGGGGAA		"
SU1T_corev1_108	AAACAACCCTTGAATTAGCAATCGTCGACG		"			SU1T_corev3_108	TCCTGATAATGGAAGGTACCAGCATACATTAATACCTAATTATCCCGGTCGTGGTG		SU1T_corev4_108	GAGCCCTAAATCCGCAAGCGG		SU1T_corev4_108	GAGCCCTAAATCCGCAAGCGG					"
SU1T_corev1_109	GTGGATGCAAGCGTGCTGTCGGCTA		"			SU1T_corev3_109	TTCAAGATTGTTGATCTGTGCGGGACTTACTAACGAATGTAGTCGGCCA		"									"
SU1T_corev1_110	ATGGAAAGCTCAAGCAGAGTGGA		"			SU1T_corev3_110	ACCGTGATCGGATAGTAGGAGAAATTAA		"									"
SU1T_corev1_111	TTGCTCGGGGATCCCGGCGTGAGTTACGCCCGGTAGCTAAACAAATTTC		"			SU1T_corev3_111	CTTTGTCAGCATTGGCTACGCTAAGACTTCTAACCGTATTCC		"									"
SU1T_corev1_112	TTCCTTGTGATGCGCGACTGACAAAACTAGTTCTG		"			SU1T_corev3_112	GGTGGACATCGGACGAAATATAGCTCCTGTGCTTGTGGGGAA		"									"
SU1T_corev1_113	GAGCCCTAAATCCGCAAGCGG		"						"									"
SU1T_end01	GAAGGCAAAAGAGTTGGTAGCGTGTATCTGCGCTCTGCTGAAGCCAGTTT		"			"			"			"			"			"
SU1T_end02	TTTGTAGCTCCCACATTTCTTCCCAG		"			"			"			"			"			"
SU1T_end03	TTTGCTGCGGAGACAAGGTATTCTACTGAATAAAGACGTCTTTT		"			"			"			"			"			"
SU1T_end04	TTTTTGTGTGGGGCCAACTATCCATACCGCGGGCGAACCGGCA		"			"			"			"			"			"
SU1T_end05	TTTATACGGGAGATCGCGGATGCACATTTT		"			"			"			"			"			"
SU1T_end06	TGCCTAGGTATTATAACTAGTAAGTATTT		"			"			"			"			"			"
SU1T_end07	TTTCCGGAGGGAACCCAGCAATAATTT		"			"			"			"			"			"
SU1T_end08	TTTTGAGGTATCCTACCGTAAAAAGGCTTT		"			"			"			"			"			"
SU1T_end09	AGGCCAGTCCGCCCGTCAGAGTGTTAGTGGGGCACGCGTTTTT		"			"			"			"			"			"
SU1T_end10	GCATTGCTCCCGTTAGCGCGAAGACATTT		"			"			"			"			"			"
SU1T_end11	TTTGGATTTGTGTTTTGATCCCCCTTT		"			"			"			"			"			"
SU1T_end12	TTTCGCGTTGCTGGCCAGGACTATTTT		"			"			"			"			"			"
SU1T_end13	AAATCGAGCGCTCTCAAGCTGTCAGTTCCGTATGCCTCTATTT		"			"			"			"			"			"
SU1T_end14	CTCACAACCGCTTTGGGAGTCTCCATATTAGGTGCGAGGAATTATATTTT		"			"			"			"			"			"
SU1T_end15	TTTCGGTCACGCTGCTACACAGTTAGCCCCATGTTTT		"			"			"			"			"			"
SU1T_end16	TTTAAAGATACCAGGCGTTAACCCGAGTTTTTC		"			"			"			"			"			"
SU1T_end17	CTCCCTTCGGGAAGTCCAATCAGTCTGCC		"			"			"			"			"			"
SU1T_end18	TTTTCGGTCCTCCGATCGTCCAGCGGTTAGCTCCTTTT		"			"			"			"			"			"
SU1T_end19	TTTGCTGTAGGTATCGGCTGTGGCCTTATGAGCAAAGTCGTCG		"			"			"			"			"			"
SU1T_end20	TTTATGTTGTGCAAAAATCAGTTACA		"			"			"			"			"			"
SU1T_end21	TTTTCAGCCCGACCACTGGTATTT		"			"			"			"			"			"
SU1T_end22	TTTACCAGCCAGCCGGAAGGATTTAT		"			"			"			"			"			"
SU1T_end23	TTTACAGGATTACTACGGCTACACTTT		"			"			"			"			"			"
SU1T_end24	CGTCGTGGGCTCCAGGCCGAGCAAGGCGAAGGATACGCCGGAGCGTAAGTGTAGTTT		"			"			"			"			"			"
SU1T_end25	TTTTGCCTGACTCCCTCAGCAGTATTT		"			"			"			"			"			"
SU1T_end26	TTTTAGAAGAACAGTATTTGCTCTTGATCAAGTGGT		"			"			"			"			"			"
SU1T_end27	TTTTTACCTTCGGAACGGCGCCCCCTAACGTGAGTTT		"			"			"			"			"			"
SU1T_end28	TCTCGAAAGTGAGTGGGGTGCAGCGAGCTCTCGTT		"			"			"			"			"			"
SU1T_end29	TTCAACAGAGGTTGCCTGACATTCATCCATAGTTTT		"			"			"			"			"			"
SU1T_end30	TTTATAATAGCTGCCACTGGAGGTATGGAAGCGCCACAATGCCTCTG		"			"			"			"			"			"
SU1T_end31	TTTAAACCAAGTCGTATGGCTATGTAAATGGAGGGT		"			"			"			"			"			"
SU1T_end32	TTTAGAACTGTATTCGTGGCGATCCCCCTACCCCCCGTTTT		"			"			"			"			"			"
SU1T_end33	ATGTTATGTAACGATAGGCTTT		"			"			"			"			"			"
SU1T_end34	TTTACGATATCCTCTGCACTCAGCTTT		"			"			"			"			"			"
SU1T_end35	TTTACCGCATAGCGAACAAACCAAGCGGACTAGCTTCACCACT		"			"			"			"			"			"
SU1T_end36	TTTTAACATTGTAGCATGAGTCAGGTTTTGCGTTTTTT		"			"			"			"			"			"
SU1T_end37	TTTCGCACGTTTGAACTAAAATGTTTCTAGAGGTTTT		"			"			"			"			"			"
SU1T_end38	TTTCTCCGCACTCCATAACAACATTA		"			"			"			"			"			"
SU1T_end39	TTTGTAAGGTTACACAGTCAGATACAACT		"			"			"			"			"			"
SU1T_end40	TACGCCTATAAGTCAGAATTCTGCCGTTGAGAGTTT		"			"			"			"			"			"
SU1T_end41	TTTTTTCACCCTTCTTTCCTATTTTCTGTGGCAGCTTT		"			"			"			"			"			"
SU1T_end42	TTTTGGGTCTGTGCATCCTGGATTATTAGCGAGACGACGGATGGCGT		"			"			"			"			"			"
SU1T_end43	CCGTAGGAATTATCGGGGTTAATCGGTGTATTT		"			"			"			"			"			"
SU1T_end44	TTTTACGCGAATTCCCGCTATCCCGTGTTT		"			"			"			"			"			"
SU1T_end45	TTTATCCTACCTATTTCCGAGTATCCGGTTCGTCATTT		"			"			"			"			"			"
SU1T_end46	AGTGGTTCTGGACTTCGTCAGCCCAAGTATCGACAAACTTGTGGATACCTGTC		"			"			"			"			"			"
SU1T_end47	CGTGTACTTGTACTTAGAGCCTCTTTGGTGTTGGCACTCGTTT		"			"			"			"			"			"
SU1T_end48	TTTACTACCATCTTCAGGCCCGGTAGACCCGGACAAGCTGATTT		"			"			"			"			"			"
SU1T_end49	TTTGGAGGCACAAGCGCTGCTTAGTTT		"			"			"			"			"			"
SU1T_end50	AAGCCAACACGCTTTGGCCTATGATTCTAGTTT		"			"			"			"			"			"
SU1T_end51	TTTGACTCGAGGCGAAGGCTTAGTGGGTGCGTTT		"			"			"			"			"			"
SU1T_end52	TTTCCTACGTTTTTGAAATCTCGCCTTACAGAGCTTACCG		"			"			"			"			"			"
SU1T_end53	CTTCTTAGGTGTAGCGGCGTGGCGCTTTCTCATAGCTCACTTT		"			"			"			"			"			"
SU1T_end54	CTGTCAAAAATATGGTGTGTGTCGCGGTATAATTTT		"			"			"			"			"			"
SU1T_end55	TTTCGCTGAAGGGGCATAATGAGCCGGGCGTTCAGA		"			"			"			"			"			"
SU1T_end56	TTTACCCAAGAAGACGAAACTGTTCCTACGCAGATTT		"			"			"			"			"			"
SU1T_end57	TTTACCTGCTAGGACAGAGTAGGGAA		"			"			"			"			"			"
SU1T_end58	TTTTGCAATCTGACCGTTGGCGGATTT		"			"			"			"			"			"
SU1T_end59	TTTACTGGTGAGGTTGAGACTGATCT		"			"			"			"			"			"
SU1T_end60	TCAGCATAGGGAAGAAAGCTTT		"			"			"			"			"			"
SU1T_overhang01	TAGAGCTCTTAATCTTGGCACCTATCTCAGCGATCTGTCTATTCAAAAAGGATCTTCACCTAG		"			"			"			"			"			SU1T_bound_overhang01	TAGAGCTCTTAATCTTGGCACCTATCTCAGCGATCTGTCTATTCAAAAAGGATCTTCACCTAG
SU1T_overhang02	TTTGAAAGGAACTCATTTTTGCGGGCGCTAGGGCGCTGGAGTTGGCCGCAGT		"			"			"			"			"			SU1T_bound_overhang02	TTTGAAAGGAACTCATTTTTGCGGGCGCTAGGGCGCTGGAGTTGGCCGCAGT
SU1T_interface01	TTTTAGGCCTGCGCAAGCA		SU1T_interfacev2_01	TAGGCCTGCGCAAGCA		"			"			"			"			"
SU1T_interface02	AGTGACGGTCAGCCTGTA		SU1T_interfacev2_02	AATAGAATTACAGTATAGGG		"			"			"			"			"
SU1T_interface03	AATAGAATTACAGTATAGGGACC		SU1T_interfacev2_03	CACGAGTCATTCGAGGGC		"			"			"			"			"
SU1T_interface04	CTCCACGAGTCATTCGAGGGCTGT		SU1T_interfacev2_04	CCAGAAAGTTGGGTACGTTG		"			"			"			"			"
SU1T_interface05	TCACCAGAAAGTTGGGTACGTTG		SU1T_interfacev2_05	TCGTTTCCTGCTCACCTATCCTG		"			"			"			"			"
SU1T_interface06	TCGTTTCCTGCTCACCTATCCTGCGC		SU1T_interfacev2_06	CCCTCACAGTCGTGT		"			"			"			"			"
SU1T_interface07	CCACCCTCACAGTCGTGTGAC		SU1T_interfacev2_07	ATCTGTGTCCAGGTGTTCATAAATTATATTTGGCCA		"			"			"			"			"
SU1T_interface08	TACATCTGTGTCCAGGTGTTCATAAATTATATTTGGCCATGC		SU1T_interfacev2_08	TTAAATGCCGTACAT		"			"			"			"			"
SU1T_interface09	GACTTAAATGCCGTACATCAA		SU1T_interfacev2_09	ATCGAAAAGCATTCGCATTCCTTTTGC		"			"			"			"			"
SU1T_interface10	AGTATCGAAAAGCATTCGCATTCCTTTTGC		SU1T_interfacev2_10	ACATGCAGGTTCGCGACGACGTA		"			"			"			"			"
SU1T_interface11	ACATGCAGGTTCGCGACGACGTACCA		SU1T_interfacev2_11	AGTACTCGATAACAAAAAGATACTG		"			"			"			"			"
SU1T_interface12	ACAAGTACTCGATAACAAAAAGATACTGCAG		SU1T_interfacev2_12	GCAACTGATAAGTGCATACCTAC		"			"			"			"			"
SU1T_interface13	ACAGCAACTGATAAGTGCATACCTAC		SU1T_interfacev2_13	GAGCGCGAGCAGTTCCGGTATGGCTCTCTG		"			"			"			"			"
SU1T_interface14	GAGCGCGAGCAGTTCCGGTATGGCTCTCTGGGC		SU1T_interfacev2_14	TAACGAGTTACCATCCAT		"			"			"			"			"
SU1T_interface15	CAATAACGAGTTACCATCCATTTC		SU1T_interfacev2_15	CTCCAGACGACTATTCAAATTTTAA		"			"			"			"			"
SU1T_interface16	AATCTCCAGACGACTATTCAAATTTTAAATC		SU1T_interfacev2_16	GCTGGCGTATATCTGTTCGTGCT		"			"			"			"			"
SU1T_interface17	GCTGGCGTATATCTGTTCGTGCTATA		SU1T_interfacev2_17	AACCGCCTTTTAAATACCCAAAACCCT		"			"			"			"			"
SU1T_interface18	AGCAACCGCCTTTTAAATACCCAAAACCCT		SU1T_interfacev2_18	TTCTACTCGAAGGTCTGG		"			"			"			"			"
SU1T_interface19	CTTTTCTACTCGAAGGTCTGGCGG		SU1T_interfacev2_19	AGATAGACACAACAACTGAGCACAGTAATA		"			"			"			"			"
SU1T_interface20	ACAATTAAGTCGAATTGA		SU1T_interfacev2_20	AATTGCAGTCATCCT		"			"			"			"			"
SU1T_interface21	AGATAGACACAACAACTGAGCACAGTAATAAAA		SU1T_interfacev2_21	GCAACGTAGTGTGGTCGTCGGATCGTTCAGTTCGTTC		"			"			"			"			"
SU1T_interface22	GGTAATTGCAGTCATCCTCAA		SU1T_interfacev2_22	TCCGGGCGTAGCAGC		"			"			"			"			"
SU1T_interface23	GCAACGTAGTGTGGTCGTCGGATCGTTCAGTTCGTTCGTA		SU1T_interfacev2_23	AATAGCGGCCTCTCCTAAACGCGATGT		"			"			"			"			"
SU1T_interface24	TAATCCGGGCGTAGCAGCAAG		SU1T_interfacev2_24	GTTACGTCGCCCACC		"			"			"			"			"
SU1T_interface25	AATAGCGGCCTCTCCTAAACGCGATGTATA		SU1T_interfacev2_25	CGCAGCACAAGTGCCCAAACAAGTGGGTTC		"			"			"			"			"
SU1T_interface26	ACCGTTACGTCGCCCACCGGC		SU1T_interfacev2_26	ATGGTGGTGCTGTAGT		"			"			"			"			"
SU1T_interface27	TTCCGCAGCACAAGTGCCCAAACAAGTGGGTTC		SU1T_interfacev2_27	AAGACCTCCAATTCCCTGTTT		"			"			"			"			"
SU1T_interface28	ATGGTGGTGCTGTAGTAAC		SU1T_interfacev2_28	GTGCGCATGTTAGAC		"			"			"			"			"
SU1T_interface29	GTGAAGACCTCCAATTCCCTGTTT		SU1T_interfacev2_29	AGCACACCTACCCCATCTCCTCCGAGTAAATCATCTG		"			"			"			"			"
SU1T_interface30	TCCGTGCGCATGTTAGACAGC		SU1T_interfacev2_30	ATTAAATTGACACTAAAACTGCGTAGACCA		"			"			"			"			"
SU1T_interface31	GTAAGCACACCTACCCCATCTCCTCCGAGTAAATCATCTG		SU1T_interfacev2_31	GTCCGTATCATGTGA		"			"			"			"			"
SU1T_interface32	AGGATTAAATTGACACTAAAACTGCGTAGACCA		SU1T_interfacev2_32	TCTCTAGTGCAGGTCAGGAATCGAAGAACC		"			"			"			"			"
SU1T_interface33	CGTGTCCGTATCATGTGAATA		SU1T_interfacev2_33	CGGTGAAGTGATTAGACGTA		"			"			"			"			"
SU1T_interface34	TCTCTAGTGCAGGTCAGGAATCGAAGAACCCGG		SU1T_interfacev2_34	ATAGTATATAACACTTCTCAGCTCTAGGTTTGGTATC		"			"			"			"			"
SU1T_interface35	TAGGCGATTCCAGCCGCT		SU1T_interfacev2_35	TCGACCGTCGGAGTCTATCTTGGCAATAAAAATCCAG		"			"			"			"			"
SU1T_interface36	CGGTGAAGTGATTAGACGTATAT		SU1T_interfacev2_36	GAGAACGCGCGCTCGTTATCGGTTACA		"			"			"			"			"
SU1T_interface37	GGTATAGTATATAACACTTCTCAGCTCTAGGTTTGGTATC		SU1T_interfacev2_37	GCGAGTGGAGGTCGTGGCAACGGTCTCCCA		"			"			"			"			"
SU1T_interface38	CATTCGACCGTCGGAGTCTATCTTGGCAATAAAAATCCAG		SU1T_interfacev2_38	CAATATCATTTCTGATGAAGTTTGAG		"			"			"			"			"
SU1T_interface39	TAAGAGAACGCGCGCTCGTTATCGGTTACA		SU1T_interfacev2_39	GGAAGTCGACCTGCTTATTGGTTCGA		"			"			"			"			"
SU1T_interface40	GCGAGTGGAGGTCGTGGCAACGGTCTCCCATTA		SU1T_interfacev2_40	TCTCAGATATGATAGTAT		"			"			"			"			"
SU1T_interface41	GCCCAATATCATTTCTGATGAAGTTTGAGCCC		SU1T_interfacev2_41	GCTGCGATCCTGTTGGAT		"			"			"			"			"
SU1T_interface42	GTGGGAAGTCGACCTGCTTATTGGTTCGATCA		SU1T_interfacev2_42	CGACGAGAATGAAGTGGAGCTGGAGTAGTCAGTTTAC		"			"			"			"			"
SU1T_interface43	GAGTCTCAGATATGATAGTATACC		SU1T_interfacev2_43	AACCGCTCCTCCAACGGGCA		"			"			"			"			"
SU1T_interface44	TGGGCTGCGATCCTGTTGGATGCT		SU1T_interfacev2_44	GAAGAATACAACCGTACT		"			"			"			"			"
SU1T_interface45	CGACGAGAATGAAGTGGAGCTGGAGTAGTCAGTTTACAAG					"			"			"			"			"
SU1T_interface46	GTTAACCGCTCCTCCAACGGGCA					"			"			"			"			"
SU1T_interface47	GAAGAATACAACCGTACTTTA					"			"			"			"			"
SU1T_incumbent01	CTCGAGAGAACGCCAGCGTAGTCCCCGGGTCGACGTATGAAAGAACTTCAATTTCTTAA		"			"			"			"			"			"
SU1T_incumbent02	CAGTCACCCCGTTTCGCCACTTAGCGGATTATCTGCTTGGTGCGAAGGCACC		"			"			"			"			"			"
SU1T_incumbent03	CCCAAATCAAGACGTGTATCTGGAAGGCCGATGGATTCAAAAGTA		"			"			"			"			"			"
SU1T_incumbent04	AAACACTCATTACCCGGTAGGGGAACGCTATATCAGTCGTCCGAG		"			"			"			"			"			"
SU1T_joint01	CGTGGGACATAACTGTTCTAGTCATAACGCGCAGAAAAAA		"			"			SU1T_jointv4_01	GGAATCAACACACTTGAGCGCAGAACTCTAACACGGCCAGTT		SU1T_jointv5_01	CGTGGGACATAACTGTTCTAGTCATAACGCGCAGAAAAAA		SU1T_jointv4_01	GGAATCAACACACTTGAGCGCAGAACTCTAACACGGCCAGTT		"
SU1T_joint02	TGCCTTATCGGTTTCAAGAAGATCCTTTGATCTTTCTATGCT		"			"			SU1T_jointv4_02	AGCCTGTGGATTCACTCAGGATCGTGCAGCAGTGAGGAAGCTCAGGCAT		SU1T_jointv5_02	TGCCTTATCGGTTTCAAGAAGATCCTTTGATCTTTCTATGCT		SU1T_jointv4_02	AGCCTGTGGATTCACTCAGGATCGTGCAGCAGTGAGGAAGCTCAGGCAT		"
SU1T_joint03	TCATGACACGTTGATCTACGGGGTCTGACGCTCAGGTGTCAC		"			"			SU1T_jointv4_03	GTTATACCCATTGTTGACTGCCCAATCTTAGGCACAGCTGGG		SU1T_jointv5_03	TCATGACACGTTGATCTACGGGGTCTGACGCTCAGGTGTCAC		SU1T_jointv4_03	GTTATACCCATTGTTGACTGCCCAATCTTAGGCACAGCTGGG		"
SU1T_joint04	ACTATAGGACCTAATGGAACGAAAACTCACGTTAACTGTCGC		"			"			SU1T_jointv4_04	ATAAAGCAGATTACGCATCGGACGGGAGACCGCGTTGCAACTTCAGCTC		SU1T_jointv5_04	ACTATAGGACCTAATGGAACGAAAACTCACGTTAACTGTCGC		SU1T_jointv4_04	ATAAAGCAGATTACGCATCGGACGGGAGACCGCGTTGCAACTTCAGCTC		"
SU1T_joint05	TGGTCTTGGCGTGTGGGATTTTGGTCATGAGATTATTGTCTA		"			"			SU1T_jointv4_05	CGTGGGACATAACTGTTCTAGTCATAACGCGCAGAAAAAA		SU1T_jointv5_05	TGGTCTTGGCGTGTGGGATTTTGGTCATGAGATTATTGTCTA		SU1T_jointv4_05	CGTGGGACATAACTGTTCTAGTCATAACGCGCAGAAAAAA		"
SU1T_joint06	AGGATCTGACATACTAAGACTAGTGTACCTACTCAACTTTGC		"			"			SU1T_jointv4_06	TGCCTTATCGGTTTCAAGAAGATCCTTTGATCTTTCTATGCT		SU1T_jointv5_06	AGGATCTGACATACTAAGACTAGTGTACCTACTCAACTTTGC		SU1T_jointv4_06	TGCCTTATCGGTTTCAAGAAGATCCTTTGATCTTTCTATGCT		"
SU1T_joint07	GAAGCTCAGCTACGATTCACTCTTCATATACAAGAATTCACT		"			"			SU1T_jointv4_07	TCATGACACGTTGATCTACGGGGTCTGACGCTCAGGTGTCAC		SU1T_jointv5_07	GAAGCTCAGCTACGATTCACTCTTCATATACAAGAATTCACT		SU1T_jointv4_07	TCATGACACGTTGATCTACGGGGTCTGACGCTCAGGTGTCAC		"
SU1T_joint08	ACGTCACAGCCGGAATCTGGTAGCTGCTCCCCTATTGTTAAG		"			"			SU1T_jointv4_08	ACTATAGGACCTAATGGAACGAAAACTCACGTTAACTGTCGC		SU1T_jointv5_08	CGAAATCACTATTAAAGAACGACCGTAGTACGAAAACGGATCTAGGTCG		SU1T_jointv4_08	ACTATAGGACCTAATGGAACGAAAACTCACGTTAACTGTCGC		"
SU1T_joint09	TAGGTCGGCCGTCATGGACGTACCGTAGTACGAAAACGGATC		"			"			SU1T_jointv4_09	TGGTCTTGGCGTGTGGGATTTTGGTCATGAGATTATTGTCTA		SU1T_jointv5_09	GGAATCATTTTTTTTTTTTTTTTTTTTTTTTTACACACTTGAGCGCAGAACTCTAACACGGCCAGTT		SU1T_jointv4_09	TGGTCTTGGCGTGTGGGATTTTGGTCATGAGATTATTGTCTA		"
SU1T_joint10	GGTCAAAAACGACGCCCGAACACTGGGCGCGGTTACCACTAA		"			"			SU1T_jointv4_10	AGGATCTGACATACTAAGACTAGTGTACCTACTCAACTTTGC		SU1T_jointv5_10	AGCCTGTTTTTTTTTTTTTTTTTTTTTTTTTTGGATTCACTCAGGATCGTGCAGCAGTGAGGAAGCTCAGGCAT		SU1T_jointv4_10	AGGATCTGACATACTAAGACTAGTGTACCTACTCAACTTTGC		"
SU1T_joint11	GATGGGCAGGGTCTTTCTATGAGGGGGAAACTATAATGCCAT		"			"			SU1T_jointv4_11	GAAGCTCAGCTACGATTCACTCTTCATATACAAGAATTCACT		SU1T_jointv5_11	GTTATACTTTTTTTTTTTTTTTTTTTTTTTTTCCATTGTTGACTGCCCAATCTTAGGCACAGCTGGG		SU1T_jointv4_11	GAAGCTCAGCTACGATTCACTCTTCATATACAAGAATTCACT		"
									SU1T_jointv4_12	AGGGTCTTTCTATGAGGGGGAAACTATAATGCCATATGGCCC		SU1T_jointv5_12	ATAAAGCTTTTTTTTTTTTTTTTTTTTTTTTTAGATTACGCATCGGACGGGAGACCGCGTTGCAACTTCAGCTC		SU1T_jointv4_12	AGGGTCTTTCTATGAGGGGGAAACTATAATGCCATATGGCCC
									SU1T_jointv4_13	CAACGTCAAAGGGCAGCTGCTCCCCTATTGTTAAGACGTCACAGCCGGA		SU1T_jointv5_13	AGGGTCTTTCTATGAGGGGGAAACTATAATGCCATTTTTTTTTTTTTTTTTTTTTTTTTTATGGCCC		SU1T_jointv4_13	CAACGTCAAAGGGCAGCTGCTCCCCTATTGTTAAGACGTCACAGCCGGA
									SU1T_jointv4_14	TCCAGTTTGGAACAACTGGGCGCGGTTACCACTAAGGTCAAAAACGACG		SU1T_jointv5_14	CAACGTCAAAGGGCTTTTTTTTTTTTTTTTTTTTTTTTTAGCTGCTCCCCTATTGTTAAGACGTCACAGCCGGA		SU1T_jointv4_14	TCCAGTTTGGAACAACTGGGCGCGGTTACCACTAAGGTCAAAAACGACG
									SU1T_jointv4_15	CGAAATCACTATTAAAGAACGACCGTAGTACGAAAACGGATCTAGGTCG		SU1T_jointv5_15	TCCAGTTTGGAACATTTTTTTTTTTTTTTTTTTTTTTTTACTGGGCGCGGTTACCACTAAGGTCAAAAACGACG		SU1T_jointv4_15	CGAAATCACTATTAAAGAACGACCGTAGTACGAAAACGGATCTAGGTCG
SU1T_biotinAnhcor01	GTGGCGAGAAAGGACTTTTACAGGATCTTTTAGGACGGATGCGGCCTTCGTCG		"			"			"			"			"			SU1T_bound_biotinAnhcor01	GTGGCGAGAAAGGACTTTTACAGGATCTTTTAGGACGGATGCGGCCTTCGTCG
SU1T_biotinAnhcor02	TGACGGGGAAAGCCCTGGGTGTCTTCGGTTTAGGACGGATGCGGCCTTCGTCG		"			"			"			"			"			SU1T_bound_biotinAnhcor02	TGACGGGGAAAGCCCTGGGTGTCTTCGGTTTAGGACGGATGCGGCCTTCGTCG
SU1T_biotinAnhcor03	CGATTGGCAAAAGTGCTCATTTAGGACGGATGCGGCCTTCGTCG		"			"			"			"			"			SU1T_bound_biotinAnhcor03	CGATTGGCAAAAGTGCTCATTTAGGACGGATGCGGCCTTCGTCG
SU1T_biotinAnhcor04	GCACTAAATCGGAAGAATAAGCCACATATTTAGGACGGATGCGGCCTTCGTCG		"			"			"			"			"			SU1T_bound_biotinAnhcor04	GCACTAAATCGGAAGAATAAGCCACATATTTAGGACGGATGCGGCCTTCGTCG
SU1T_biotinAnhcor05	TTGGGGTCGAGGTGGTTGAATCAAATAGTTTAGGACGGATGCGGCCTTCGTCG		"			"			"			"			"			SU1T_bound_biotinAnhcor05	TTGGGGTCGAGGTGGTTGAATCAAATAGTTTAGGACGGATGCGGCCTTCGTCG
SU1T_biotinAnhcor06	TTTCCACTCGTGCACCCAATCCAGTTTTTAGGACGGATGCGGCCTTCGTCG		"			"			"			"			"			SU1T_bound_biotinAnhcor06	CCATCACCCTAATCTTTTTCAGAATGTATTTAGGACGGATGCGGCCTTCGTCG
SU1T_biotinAnhcor07	CCGTCCTTTTCGATGTAACTTT		"			"			"			"			"			SU1T_bound_biotinAnhcor07	TTTCCACTCGTGCACCCAATCCAGTTTTTAGGACGGATGCGGCCTTCGTCG
SU1T_biotinAnhcor08	CCGTCCTTTTACCGCTTACTCAAAAGATGCTTTTCTGTGTTT		"			"			"			"			"			SU1T_bound_biotinAnhcor08	CCGTCCTTTTTACCGCTTACTCAAAAGATGCTTTTCTGTGTTT
SU1T_biotinAnhcor09	CCGTCCTTTTGGCGAAAGAATAGTTCTTACTGTCATGCGGCAGCA		"			"			"			"			"			SU1T_bound_biotinAnhcor09	CCGTCCTTTTGGCGAAAGAATAGTTCTTACTGTCATGCGGCAGCA
SU1T_biotinAnhcor10	CCGTCCTTTTTCATTGGAGTTGCTATGAGTAAACTTGGACCAATG		"			"			"			"			"			SU1T_bound_biotinAnhcor10	CCGTCCTTTTTCATTGGAGTTGCTATGAGTAAACTTGGACCAATG
SU1T_biotinAnhcor11	CCGTCCTTTTGCAGAACATACGGGTTAAATCAATCTAATAAATTAGGGAGCCCC		"			"			"			"			"			SU1T_bound_biotinAnhcor11	CCGTCCTTTTGCAGAACATACGGGTTAAATCAATCTAATAAATTAGGGAGCCCC
SU1T_biotinAnhcor12	CCGTCCTTTTGGGTTCCGCGCACG		"			"			"			"			"			SU1T_bound_biotinAnhcor12	CCGTCCTTTTGGGTTCCGCGCACG
																		SU1T_bound_biotinAnhcor13	CCGTCCTTTTTTTAGAATTGTAAGGCAAAATCCCTTATAGAGTCC
																		SU1T_bound_biotinAnhcor14	CCGTCCTTTTGCGGATATAAAATTTTAACCAATAGGCCTGGACTC
																		SU1T_bound_biotinAnhcor15	CCGTCCTTTTCGATGTAACTTT
SU1T_body01	GGCGAACCTGCATAATCAGTT		"			"			"			"			"			SU1T_bound_body01	GGCGAACCTGCATAATCAGTTTCTGATCGTATGCG
SU1T_body02	CCCTAAAAAAATGAAGGTTGAGTGTTGT		"			"			"			"			"			SU1T_bound_body02	TGGTTATCATCCGTCCAAGTCATTCTGAACTCTCATTTCACCAGCGTTT
SU1T_body03	TGGTTATCATCCGTCCAAGTCATTCTGAACTCTCATTTCACCAGCGTTT		"			"			"			"			"			SU1T_bound_body03	AGTGATTAGTATATCTTGCCCGGCGTCATTTAAAATGCCGCA
SU1T_body04	AGTGATTAGTATATCTTGCCCGGCGTCA		"			"			"			"			"			SU1T_bound_body04	TGGAACAAAATCAAAAGTGCCACCTAAAAAATAAAACTCATA
SU1T_body05	TCTGATCGTATGCGGCGACCG		"			"			"			"			"			SU1T_bound_body05	GAGATAGGTTATAATACCGCATTTCCCCGAAAAGAATAGACC
SU1T_body06	GAGATAGGTTATAATACCGCATTTCCCCGAAAAGAATAGACC		"			"			"			"			"			SU1T_bound_body06	TTTACTGGTGAGGTTGAGACTGATCT
SU1T_body07	AAAACGTAGCAAAAACAGGAA		"			"			"			"			"			SU1T_bound_body07	GCGACCGAAAACGTAGCAAAAACAGGAA
SU1T_body08	TTTAAAATGCCGCAAAAAAGG		"			"			"			"			"			SU1T_bound_body08	ATTTTGTCATATTTATATTATTGAAGCAACGTGAACAACGTC
SU1T_body09	GGCGACACGGAAATCCGTAAATCCAGTT		"			"			"			"			"			SU1T_bound_body09	TCAGCATAGGGAAGAAAGCTTT
																		SU1T_bound_body10	AAAAAGGCCCTAAAAAAATGAAGGTTGAGTGTTGT
																		SU1T_bound_body11	GGCGACACGGAAATCCGTAAATCCAGTT
																		SU1T_bound_body12	CTCTTCCAAGTTTTACTATTAAAGAACGGAAATCGCGTTAAT
SU1T_to_SU2_sticky01	AAGTATCCCAAGTGATGAGGCCAATACATACA		"			"			"			"			"			"
SU1T_to_SU2_sticky02	GACCCTGGATTGTCTCGA		"			"			"			"			"			"
SU1T_to_SU2_sticky03	TGATACGAATGAAATAAGTACTGGGTCGGCAT		"			"			"			"			"			"
SU1T_to_SU2_sticky04	AGAGGTTAAGGGGTATAGATAACGGCGCCTTAGCT		"			"			"			"			"			"
SU1T_to_SU3_sticky01	GGTTGTAATGCATAGGGCCTAAATGGGAGCTACC		"			"			"			"			"			"
SU1T_to_SU3_sticky02	TGCAAACGTGCCAGTGCGAATCCGGGCGTTATGTCTAGTTCCACC		"			"			"			"			"			"
SU1T_fluo01	cy5-CCATCACCCTAATCTTTTTCAGAATGTATTTAGGACGGATGCGGCCTTCGTCG		"			"			"			"			"
SU1T_fluo02	cy5-ATCAGGGCGATGGCCCACTTTTATCAGGGTTTTT		"			"			"			"			"			no
SU1T_fluo03	cy5-AAAGGGCTCATTTTCGCGTTAAATTTTTGTTTT		"			"			"			"			"			no
SU1T_fluo04	cy5-TAAATCAGCGAAAAACCGTCTTTT		"			"			"			"			"			no
SU1T_fluo05	cy5-ATTGTCTCATGATTTAGGACGGATGCGGCCTTCGTCG		"			"			"			"			"			no
SU1T_fluo06	TGGAACAAAATCAAAAGTGCCACCTAAAAAATAAAACTCATA-cy5		"			"			"			"			"			no
SU1T_fluo07	CCGTCCTTTTTTTAGAATTGTAAGGCAAAATCCCTTATAGAGTCC-cy5		"			"			"			"			"			no
SU1T_fluo08	ATTTTGTCATATTT-cy5-ATATTATTGAAGCAACGTGAACAACGTC		"			"			"			"			"			no
SU1T_fluo09	CTCTTCCAAGTTTTACTATTAAAGAACGGAAATCGCGT-cy5-TAAT		"			"			"			"			"			no
SU1T_fluo10	CCGTCCTTTTGCGGATAT-cy5-AAAATTTTAACCAATAGGCCTGGACTC		"			"			"			"			"			no
																		SU1T_to_6hb_sticky01	CGTCAAAATCAGGGCGATGGCCCACTTTTATCAGGGTTGTTATCC
																		SU1T_to_6hb_sticky02	AGTCACGACGTTTAAATCAGCGAAAAACCGTCTGGGCGAAAA
																		SU1T_to_6hb_sticky03	TAATACGATTGTCTCATGATTTAGGACGGATGCGGCCTTCGTCG
																		SU1T_to_6hb_sticky04	AAAGGGCTCATTTTCGCGTTAAATTTTTGTGTAAAAC
biotin_01	BIOTIN-TEG-TTTTT-CGACGAAGGCCGCAT
scaffold	CATTAAGCGCGGCGGGTGTGGTGGTTACGCGCAGCGTGACCGCTACACTTGCCAGCGCCCTAGCGCCCGCTCCTTTCGCTTTCTTCCCTTCCTTTCTCGCCACGTTCGCCGGCTTTCCCCGTCAAGCTCTAAATCGGGGGCTCCCTTTAGGGTTCCGATTTAGTGCTTTACGGCACCTCGACCCCAAAAAACTTGATTAGGGTGATGGTTCACGTAGTGGGCCATCGCCCTGATAGACGGTTTTTCGCCCTTTGACGTTGGAGTCCACGTTCTTTAATAGTGGACTCTTGTTCCAAACTGGAACAACACTCAACCCTATCTCGGTCTATTCTTTTGATTTATAAGGGATTTTGCCGATTTCGGCCTATTGGTTAAAAAATGAGCTGATTTAACAAAAAT…
