# Supplementary material for: A nanoscale reciprocating rotary mechanism with coordinated mobility control
Source: Nat Commun. 2021 Dec 8;12:7138. doi: 10.1038/s41467-021-27230-7 (PMC8654862; doi:10.1038/s41467-021-27230-7)
Supplement: Supplementary file 12 — Supplementary Data 3 [file 41467_2021_27230_MOESM12_ESM.xlsx]

## Sheet: SU2
SU2	" means same sequences as columns A-B
for cryo			for cryo - bound to camshaft			v1			v2			v3			v4			v5			v6
SU2_core01	CAACGTCAAAGGGCGAAAAACGGGAGCCTTCATCAGCGGATTGGAAACC		SU2_CSbound_core01	CAACGTCAAAGGGCGAAAAACGGGAGCCTTCATCAGCGGATTGGAAACC		"			"			SU2_corev3_01	CAACGTCAAAGGGCGAAAAACGGGAGCCTTCATCAGCGGATTGGAAACC		SU2_corev4_01	ATCGGAAGCGAGAAAGGAAGGATCGGCCCCTGTCG		SU2_corev4_01	ATCGGAAGCGAGAAAGGAAGGATCGGCCCCTGTCG		SU2_corev6_01	ATCGGAAGCGAGAAAGGAAGGATCGGCCCCTGTCG
SU2_core02	TGGACTCTTTGATGCTGGCCTTCCTGTAGAAGATT		SU2_CSbound_core02	TGGACTCTTTGATGCTGGCCTTCCTGTAGAAGATT		"			"			SU2_corev3_02	TGGACTCTTTGATGCTGGCCTTCCTGTAGAAGATT		SU2_corev4_02	CAGGGTGGTTTTTCTTTTCACTTTGCCC		SU2_corev4_02	CAGGGTGGTTTTTCTTTTCACTTTGCCC		SU2_corev6_02	CAGGGTGGTTTTTCTTTTCACTTTGCCC
SU2_core03	TCCAGTTTGGAACAAGAGTCCGGCAAAAGCCATCAGCGCATCAGATCGC		SU2_CSbound_core03	TCCAGTTTGGAACAAGAGTCCGGCAAAAGCCATCAGCGCATCAGATCGC		"			"			SU2_corev3_03	TCCAGTTTGGAACAAGAGTCCGGCAAAAGCCATCAGCGCATCAGATCGC		SU2_corev4_03	TAGCCGGAACGAGGACCAACTCTCATTCAGAACGA		SU2_corev4_03	TAGCCGGAACGAGGACCAACTCTCATTCAGAACGA		SU2_corev6_03	TAGCCGGAACGAGGACCAACTCTCATTCAGAACGA
SU2_core04	ATCGGAAGCGAGAAAGGAAGGATCGGCCCCTGTCG		SU2_CSbound_core04	ATCGGAAGCGAGAAAGGAAGGATCGGCCCCTGTCG		"			"			SU2_corev3_04	ATCGGAAGCGAGAAAGGAAGGATCGGCCCCTGTCG		SU2_corev4_04	ATGCCACTACGAAGCGCATAGAAGAACCTTTAATCGGCTCATATTCATC		SU2_corev4_04	ATGCCACTACGAAGCGCATAGAAGAACCTTTAATCGGCTCATATTCATC		SU2_corev6_04	ATGCCACTACGAAGCGCATAGAAGAACCTTTAATCGGCTCATATTCATC
SU2_core05	CGAAATCACTATTAAAGAACG		SU2_CSbound_core05	CGAAATCACTATTAAAGAACG		"			"			SU2_corev3_05	CGAAATCACTATTAAAGAACG		SU2_corev4_05	GCTCACTTGCGTATTGGGCGCCCCTTGATAGAGTG		SU2_corev4_05	GCTCACTTGCGTATTGGGCGCCCCTTGATAGAGTG		SU2_corev6_05	GCTCACTTGCGTATTGGGCGCCCCTTGATAGAGTG
SU2_core06	GAACGTGCCCTAAACGTCTATCAGGGCGATGGCCCGCACTAACGAGTAA		SU2_CSbound_core06	GAACGTGCCCTAAACGTCTATCAGGGCGATGGCCCGCACTAACGAGTAA		"			"			SU2_corev3_06	GAACGTGCCCTAAACGTCTATCAGGGCGATGGCCCGCACTAACGAGTAA		SU2_corev4_06	ATTAATTCATAGCTGTTTCCTGTGTGAA		SU2_corev4_06	ATTAATTCATAGCTGTTTCCTGTGTGAA		SU2_corev6_06	ATTAATTCATAGCTGTTTCCTGTGTGAA
SU2_core07	CAGGGTGGTTTTTCTTTTCACTTTGCCC		SU2_CSbound_core07	CAGGGTGGTTTTTCTTTTCACTTTGCCC		"			"			SU2_corev3_07	CAGGGTGGTTTTTCTTTTCACTTTGCCC		SU2_corev4_07	GTGAGCTTAGATGGAAAATAATTAAATTGTAAACG		SU2_corev4_07	GTGAGCTTAGATGGAAAATAATTAAATTGTAAACG		SU2_corev6_07	GTGAGCTTAGATGGAAAATAATTAAATTGTAAACG
SU2_core08	TAGCCGGAACGAGGACCAACTCTCATTCAGAACGA		SU2_CSbound_core08	TAGCCGGAACGAGGACCAACTCTCATTCAGAACGA		"			"			SU2_corev3_08	TAGCCGGAACGAGGACCAACTCTCATTCAGAACGA		SU2_corev4_08	GTGTACAGACCAGGGCACCAAAGCGCTGTGCCAAGACCAGTATACCTAC		SU2_corev4_08	GTGTACAGACCAGGGCACCAAAGCGCTGTGCCAAGACCAGTATACCTAC		SU2_corev6_08	GTGTACAGACCAGGGCACCAAAGCGCTGTGCCAAGACCAGTATACCTAC
SU2_core09	ATGCCACTACGAAGCGCATAGAAGAACCTTTAATCGGCTCATATTCATC		SU2_CSbound_core09	ATGCCACTACGAAGCGCATAGAAGAACCTTTAATCGGCTCATATTCATC		"			"			SU2_corev3_09	ATGCCACTACGAAGCGCATAGAAGAACCTTTAATCGGCTCATATTCATC		SU2_corev4_09	CGCCGTCCTCACAGTGCCAGC		SU2_corev4_09	CGCCGTCCTCACAGTGCCAGC		SU2_corev6_09	CGCCGTCCTCACAGTGCCAGC
SU2_core10	GCTCACTTGCGTATTGGGCGCCCCTTGATAGAGTG		SU2_CSbound_core10	GCTCACTTGCGTATTGGGCGCCCCTTGATAGAGTG		"			"			SU2_corev3_10	GCTCACTTGCGTATTGGGCGCCCCTTGATAGAGTG		SU2_corev4_10	TTGAGGATTCGCGTCTGGTGTTTGCTCGTCATAAA		SU2_corev4_10	TTGAGGATTCGCGTCTGGTGTTTGCTCGTCATAAA		SU2_corev6_10	TTGAGGATTCGCGTCTGGTGTTTGCTCGTCATAAA
SU2_core11	ATTAATTCATAGCTGTTTCCTGTGTGAA		SU2_CSbound_core11	ATTAATTCATAGCTGTTTCCTGTGTGAA		"			"			SU2_corev3_11	ATTAATTCATAGCTGTTTCCTGTGTGAA		SU2_corev4_11	TCCGCTCACAATTCAAAGCCTTGCATCT		SU2_corev4_11	TCCGCTCACAATTCAAAGCCTTGCATCT		SU2_corev6_11	TCCGCTCACAATTCAAAGCCTTGCATCT
SU2_core12	GTGAGCTTAGATGGAAAATAATTAAATTGTAAACG		SU2_CSbound_core12	GTGAGCTTAGATGGAAAATAATTAAATTGTAAACG		"			"			SU2_corev3_12	GTGAGCTTAGATGGAAAATAATTAAATTGTAAACG		SU2_corev4_12	AAAGCTGTTGAAAGAGGACAGTGTTACT		SU2_corev4_12	AAAGCTGTTGAAAGAGGACAGTGTTACT		SU2_corev6_12	AAAGCTGTTGAAAGAGGACAGTGTTACT
SU2_core13	GTGTACAGACCAGGGCACCAAAGCGCTGTGCCAAGACCAGTATACCTAC		SU2_CSbound_core13	GTGTACAGACCAGGGCACCAAAGCGCTGTGCCAAGACCAGTATACCTAC		"			"			SU2_corev3_13	GTGTACAGACCAGGGCACCAAAGCGCTGTGCCAAGACCAGTATACCTAC		SU2_corev4_13	CCTGTTCTCCCCGGGTACCGATTCCAGTACAAACG		SU2_corev4_13	CCTGTTCTCCCCGGGTACCGATTCCAGTACAAACG		SU2_corev6_13	CCTGTTCTCCCCGGGTACCGATTCCAGTACAAACG
SU2_core14	CGCCGTCCTCACAGTGCCAGC		SU2_CSbound_core14	CGCCGTCCTCACAGTGCCAGC		"			"			SU2_corev3_14	CGCCGTCCTCACAGTGCCAGC		SU2_corev4_14	CGGCGGGAAGGGGGACTCCAGCCATCAAATCAGGTCATTGCC		SU2_corev4_14	CGGCGGGAAGGGGGACTCCAGCCATCAAATCAGGTCATTGCC		SU2_corev6_14	CGGCGGGAAGGGGGACTCCAGCCATCAAATCAGGTCATTGCC
SU2_core15	TTGAGGATTCGCGTCTGGTGTTTGCTCGTCATAAA		SU2_CSbound_core15	TTGAGGATTCGCGTCTGGTGTTTGCTCGTCATAAA		"			"			SU2_corev3_15	TTGAGGATTCGCGTCTGGTGTTTGCTCGTCATAAA		SU2_corev4_15	GTTTAATTTCAACGGATATTACTATTA		SU2_corev4_15	GTTTAATTTCAACGGATATTACTATTA		SU2_corev6_15	GTTTAATTTCAACGGATATTACTATTA
SU2_core16	TCCGCTCACAATTCAAAGCCTTGCATCT		SU2_CSbound_core16	TCCGCTCACAATTCAAAGCCTTGCATCT		"			"			SU2_corev3_16	TCCGCTCACAATTCAAAGCCTTGCATCT		SU2_corev4_16	CGTTGGGAAACAACTTTCAATCCTCATA		SU2_corev4_16	CGTTGGGAAACAACTTTCAATCCTCATA		SU2_corev6_16	CGTTGGGAAACAACTTTCAATCCTCATA
SU2_core17	AAAGCTGTTGAAAGAGGACAGTGTTACT		SU2_CSbound_core17	AAAGCTGTTGAAAGAGGACAGTGTTACT		"			"			SU2_corev3_17	AAAGCTGTTGAAAGAGGACAGTGTTACT		SU2_corev4_17	CTGCGGCATCAGATGCCGGGTATACCGGCGCTATT		SU2_corev4_17	CTGCGGCATCAGATGCCGGGTATACCGGCGCTATT		SU2_corev6_17	CTGCGGCATCAGATGCCGGGTATACCGGCGCTATT
SU2_core18	CCTGTTCTCCCCGGGTACCGATTCCAGTACAAACG		SU2_CSbound_core18	GTTTAATTTCAACGGATATTACTATTA		"			"			SU2_corev3_18	CCTGTTCTCCCCGGGTACCGATTCCAGTACAAACG		SU2_corev4_18	AGAAAGAATCTACGGTAGTAAATTGGGC		SU2_corev4_18	AGAAAGAATCTACGGTAGTAAATTGGGC		SU2_corev6_18	AGAAAGAATCTACGGTAGTAAATTGGGC
SU2_core19	CGGCGGGAAGGGGGACTCCAGCCATCAAATCAGGTCATTGCC		SU2_CSbound_core19	CGTTGGGAAACAACTTTCAATCCTCATA		"			"			SU2_corev3_19	CGGCGGGAAGGGGGACTCCAGCCATCAAATCAGGTCATTGCC		SU2_corev4_19	TTCATCAGAATCCCCCTCAAAATAAATC		SU2_corev4_19	TTCATCAGAATCCCCCTCAAAATAAATC		SU2_corev6_19	TTCATCAGAATCCCCCTCAAAATAAATC
SU2_core20	GTTTAATTTCAACGGATATTACTATTA		SU2_CSbound_core20	CTGCGGCATCAGATGCCGGGTATACCGGCGCTATT		"			"			SU2_corev3_20	GTTTAATTTCAACGGATATTACTATTA		SU2_corev4_20	AGCTTACTCCGCCGCTGCATCAGACGATTGTGGTGGATTAAG		SU2_corev4_20	AGCTTACTCCGCCGCTGCATCAGACGATTGTGGTGGATTAAG		SU2_corev6_20	AGCTTACTCCGCCGCTGCATCAGACGATTGTGGTGGATTAAG
SU2_core21	CGTTGGGAAACAACTTTCAATCCTCATA		SU2_CSbound_core21	AGAAAGAATCTACGGTAGTAAATTGGGC		"			"			SU2_corev3_21	CGTTGGGAAACAACTTTCAATCCTCATA		SU2_corev4_21	CGAGGCATCGAATACCACATTAGGCTTG		SU2_corev4_21	CGAGGCATCGAATACCACATTAGGCTTG		SU2_corev6_21	CGAGGCATCGAATACCACATTAGGCTTG
SU2_core22	CTGCGGCATCAGATGCCGGGTATACCGGCGCTATT		SU2_CSbound_core22	TTCATCAGAATCCCCCTCAAAATAAATC		"			"			SU2_corev3_22	CTGCGGCATCAGATGCCGGGTATACCGGCGCTATT		SU2_corev4_22	TAGTAAGGACGATAAAAACCAGCCAGAGCATAAATTACCCTGCATTACC		SU2_corev4_22	TAGTAAGGACGATAAAAACCAGCCAGAGCATAAATTACCCTGCATTACC		SU2_corev6_22	TAGTAAGGACGATAAAAACCAGCCAGAGCATAAATTACCCTGCATTACC
SU2_core23	AGAAAGAATCTACGGTAGTAAATTGGGC		SU2_CSbound_core23	AGCTTACTCCGCCGCTGCATCAGACGATTGTGGTGGATTAAG		"			"			SU2_corev3_23	AGAAAGAATCTACGGTAGTAAATTGGGC		SU2_corev4_23	AAGGGATAACGTGCTGGTCAGGGTTTCTGTTCAGCAAATCGTACGCGTG		SU2_corev4_23	AAGGGATAACGTGCTGGTCAGGGTTTCTGTTCAGCAAATCGTACGCGTG		SU2_corev6_23	AAGGGATAACGTGCTGGTCAGGGTTTCTGTTCAGCAAATCGTACGCGTG
SU2_core24	TTCATCAGAATCCCCCTCAAAATAAATC		SU2_CSbound_core24	CGAGGCATCGAATACCACATTAGGCTTG		"			"			SU2_corev3_24	TTCATCAGAATCCCCCTCAAAATAAATC		SU2_corev4_24	AGCATCGGTGTAAATCCTGAGCCGGAAT		SU2_corev4_24	AGCATCGGTGTAAATCCTGAGCCGGAAT		SU2_corev6_24	AGCATCGGTGTAAATCCTGAGCCGGAAT
SU2_core25	AGCTTACTCCGCCGCTGCATCAGACGATTGTGGTGGATTAAG		SU2_CSbound_core25	TAGTAAGGACGATAAAAACCAGCCAGAGCATAAATTACCCTGCATTACC		"			"			SU2_corev3_25	AGCTTACTCCGCCGCTGCATCAGACGATTGTGGTGGATTAAG		SU2_corev4_25	AAAATCCTCGTCGCGTGGTGCATGAGCCAGCCAGCGGTGCCG		SU2_corev4_25	AAAATCCTCGTCGCGTGGTGCATGAGCCAGCCAGCGGTGCCG		SU2_corev6_25	AAAATCCTCGTCGCGTGGTGCATGAGCCAGCCAGCGGTGCCG
SU2_core26	CGAGGCATCGAATACCACATTAGGCTTG		SU2_CSbound_core26	AAGGGATAACGTGCTGGTCAGGGTTTCTGTTCAGCAAATCGTACGCGTG		"			"			SU2_corev3_26	CGAGGCATCGAATACCACATTAGGCTTG		SU2_corev4_26	GGCCTTTAACTTAAATTTCTGAGCTCTCCGTTGTAGCAAGGCCTGCGGC		SU2_corev4_26	GGCCTTTAACTTAAATTTCTGAGCTCTCCGTTGTAGCAAGGCCTGCGGC		SU2_corev6_26	GGCCTTTAACTTAAATTTCTGAGCTCTCCGTTGTAGCAAGGCCTGCGGC
SU2_core27	TAGTAAGGACGATAAAAACCAGCCAGAGCATAAATTACCCTGCATTACC		SU2_CSbound_core27	AGCATCGGTGTAAATCCTGAGCCGGAAT		"			"			SU2_corev3_27	TAGTAAGGACGATAAAAACCAGCCAGAGCATAAATTACCCTGCATTACC		SU2_corev4_27	ACCAGACAGCAACACTATCATACAACTAGACAGCAAAGAACTATTGTGA		SU2_corev4_27	ACCAGACAGCAACACTATCATACAACTAGACAGCAAAGAACTATTGTGA		SU2_corev6_27	ACCAGACAGCAACACTATCATACAACTAGACAGCAAAGAACTATTGTGA
SU2_core28	AAGGGATAACGTGCTGGTCAGGGTTTCTGTTCAGCAAATCGTACGCGTG		SU2_CSbound_core28	GGCCTTTAACTTAAATTTCTGAGCTCTCCGTTGTAGCAAGGCCTGCGGC		"			"			SU2_corev3_28	AAGGGATAACGTGCTGGTCAGGGTTTCTGTTCAGCAAATCGTACGCGTG		SU2_corev4_28	TTTATAATCAGTGAACAGCGCTCACCGGTGGGAAG		SU2_corev4_28	TTTATAATCAGTGAACAGCGCTCACCGGTGGGAAG		SU2_corev6_28	TTTATAATCAGTGAACAGCGCTCACCGGTGGGAAG
SU2_core29	AGCATCGGTGTAAATCCTGAGCCGGAAT		SU2_CSbound_core29	ACCAGACAGCAACACTATCATACAACTAGACAGCAAAGAACTATTGTGA		"			"			SU2_corev3_29	AGCATCGGTGTAAATCCTGAGCCGGAAT		SU2_corev4_29	AAGTGTTAGGAACGGTACGCCCAGAGCAATGCCAA		SU2_corev4_29	AAGTGTTAGGAACGGTACGCCCAGAGCAATGCCAA		SU2_corev6_29	AAGTGTTAGGAACGGTACGCCCAGAGCAATGCCAA
SU2_core30	AAAATCCTCGTCGCGTGGTGCATGAGCCAGCCAGCGGTGCCG		SU2_CSbound_core30	AAGTGTTAGGAACGGTACGCCCAGAGCAATGCCAA		"			"			SU2_corev3_30	AAAATCCTCGTCGCGTGGTGCATGAGCCAGCCAGCGGTGCCG		SU2_corev4_30	GCCGCCAGCAGTTGCTTTCTCGCCAAGCCTGGCGA		SU2_corev4_30	GCCGCCAGCAGTTGCTTTCTCGCCAAGCCTGGCGA		SU2_corev6_30	GCCGCCAGCAGTTGCTTTCTCGCCAAGCCTGGCGA
SU2_core31	GGCCTTTAACTTAAATTTCTGAGCTCTCCGTTGTAGCAAGGCCTGCGGC		SU2_CSbound_core31	GCCGCCAGCAGTTGCTTTCTCGCCAAGCCTGGCGA		"			"			SU2_corev3_31	GGCCTTTAACTTAAATTTCTGAGCTCTCCGTTGTAGCAAGGCCTGCGGC		SU2_corev4_31	CTCATTTAAAGCCGCACAGGCAACGCGG		SU2_corev4_31	CTCATTTAAAGCCGCACAGGCAACGCGG		SU2_corev6_31	CTCATTTAAAGCCGCACAGGCAACGCGG
SU2_core32	ACCAGACAGCAACACTATCATACAACTAGACAGCAAAGAACTATTGTGA		SU2_CSbound_core32	CTCATTTAAAGCCGCACAGGCAACGCGG		"			"			SU2_corev3_32	ACCAGACAGCAACACTATCATACAACTAGACAGCAAAGAACTATTGTGA		SU2_corev4_32	TTGTGAGAGATAGAGGCGGTTACATAAA		SU2_corev4_32	TTGTGAGAGATAGAGGCGGTTACATAAA		SU2_corev6_32	TTGTGAGAGATAGAGGCGGTTACATAAA
SU2_core33	TTTATAATCAGTGAACAGCGCTCACCGGTGGGAAG		SU2_CSbound_core33	ATTCATTGTTGAGATTTAGACGTCAGGA		"			"			SU2_corev3_33	TTTATAATCAGTGAACAGCGCTCACCGGTGGGAAG		SU2_corev4_33	ATTCATTGTTGAGATTTAGACGTCAGGA		SU2_corev4_33	ATTCATTGTTGAGATTTAGACGTCAGGA		SU2_corev6_33	ATTCATTGTTGAGATTTAGACGTCAGGA
SU2_core34	AAGTGTTAGGAACGGTACGCCCAGAGCAATGCCAA		SU2_CSbound_core34	CGTCCAAAAGCAAATCTTGACGCTGGCTGACCTTC		"			"			SU2_corev3_34	AAGTGTTAGGAACGGTACGCCCAGAGCAATGCCAA		SU2_corev4_34	CGTCCAAAAGCAAATCTTGACGCTGGCTGACCTTC		SU2_corev4_34	CGTCCAAAAGCAAATCTTGACGCTGGCTGACCTTC		SU2_corev6_34	CGTCCAAAAGCAAATCTTGACGCTGGCTGACCTTC
SU2_core35	GCCGCCAGCAGTTGCTTTCTCGCCAAGCCTGGCGA		SU2_CSbound_core35	TAGTCAGTACTGCGAGCGAAAATTTTGCGGGATCG		"			"			SU2_corev3_35	GCCGCCAGCAGTTGCTTTCTCGCCAAGCCTGGCGA		SU2_corev4_35	TAGTCAGTACTGCGAGCGAAAATTTTGCGGGATCG		SU2_corev4_35	TAGTCAGTACTGCGAGCGAAAATTTTGCGGGATCG		SU2_corev6_35	TAGTCAGTACTGCGAGCGAAAATTTTGCGGGATCG
SU2_core36	CTCATTTAAAGCCGCACAGGCAACGCGG		SU2_CSbound_core36	GGCGATCAGGCAAAAAAGATTATGAACGGTAATCGTTGATAAATGTGAG		"			"			SU2_corev3_36	CTCATTTAAAGCCGCACAGGCAACGCGG		SU2_corev4_36	GGCGATCAGGCAAAAAAGATTATGAACGGTAATCGTTGATAAATGTGAG		SU2_corev4_36	GGCGATCAGGCAAAAAAGATTATGAACGGTAATCGTTGATAAATGTGAG		SU2_corev6_36	GGCGATCAGGCAAAAAAGATTATGAACGGTAATCGTTGATAAATGTGAG
SU2_core37	TTGTGAGAGATAGAGGCGGTTACATAAA		SU2_CSbound_core37	GGTGCGGGGGAACGCGCAAGACATCCTCATAACGGTTTAGAC		"			"			SU2_corev3_37	TTGTGAGAGATAGAGGCGGTTACATAAA		SU2_corev4_37	GGTGCGGGGGAACGCGCAAGACATCCTCATAACGGTTTAGAC		SU2_corev4_37	GGTGCGGGGGAACGCGCAAGACATCCTCATAACGGTTTAGAC		SU2_corev6_37	GGAAGCCGGATTAGCCCGACCATCCGTAAAACGAA
SU2_core38	ATTCATTGTTGAGATTTAGACGTCAGGA		SU2_CSbound_core38	ACGCCAGTTTCAGAACCGTCGTGGCAGCCTCCGGC		"			"			SU2_corev3_38	ATTCATTGTTGAGATTTAGACGTCAGGA		SU2_corev4_38	ACGCCAGTTTCAGAACCGTCGTGGCAGCCTCCGGC		SU2_corev4_38	ACGCCAGTTTCAGAACCGTCGTGGCAGCCTCCGGC		SU2_corev6_38	ATTAAGATAGTCTTGAGATAGAACCCTT
SU2_core39	CGTCCAAAAGCAAATCTTGACGCTGGCTGACCTTC		SU2_CSbound_core39	ATGTGCTAAACGACCGCAACCTCCGTTTTTTCGTCCGTAAAA		"			"			SU2_corev3_39	CGTCCAAAAGCAAATCTTGACGCTGGCTGACCTTC		SU2_corev4_39	ATGTGCTAAACGACCGCAACCTCCGTTTTTTCGTCCGTAAAA		SU2_corev4_39	ATGTGCTAAACGACCGCAACCTCCGTTTTTTCGTCCGTAAAA		SU2_corev6_39	TATCGGCGTTCTAGTTTGAGAGATCTACTTAATATTAGGAACTCCCTTA
SU2_core40	TAGTCAGTACTGCGAGCGAAAATTTTGCGGGATCG		SU2_CSbound_core40	GGAAGCCGGATTAGCCCGACCATCCGTAAAACGAA		"			"			SU2_corev3_40	TAGTCAGTACTGCGAGCGAAAATTTTGCGGGATCG		SU2_corev4_40	GGAAGCCGGATTAGCCCGACCATCCGTAAAACGAA		SU2_corev4_40	GGAAGCCGGATTAGCCCGACCATCCGTAAAACGAA		SU2_corev6_40	ACCGTCGCAACCTACATATGTACCCCGG
SU2_core41	GGCGATCAGGCAAAAAAGATTATGAACGGTAATCGTTGATAAATGTGAG		SU2_CSbound_core41	ATTAAGATAGTCTTGAGATAGAACCCTT		"			"			SU2_corev3_41	GGCGATCAGGCAAAAAAGATTATGAACGGTAATCGTTGATAAATGTGAG		SU2_corev4_41	ATTAAGATAGTCTTGAGATAGAACCCTT		SU2_corev4_41	ATTAAGATAGTCTTGAGATAGAACCCTT		SU2_corev6_41	CGTGGGACGGGAAAAACGCGCGGGGAGA
SU2_core42	GGTGCGGGGGAACGCGCAAGACATCCTCATAACGGTTTAGAC		SU2_CSbound_core42	TATCGGCGTTCTAGTTTGAGAGATCTACTTAATATTAGGAACTCCCTTA		"			"			SU2_corev3_42	GGAAGCCGGATTAGCCCGACCATCCGTAAAACGAA		SU2_corev4_42	TATCGGCGTTCTAGTTTGAGAGATCTACTTAATATTAGGAACTCCCTTA		SU2_corev4_42	TATCGGCGTTCTAGTTTGAGAGATCTACTTAATATTAGGAACTCCCTTA		SU2_corev6_42	AGGTCACTCCGGCACCGCTTCAGGCCGG
SU2_core43	ACGCCAGTTTCAGAACCGTCGTGGCAGCCTCCGGC		SU2_CSbound_core43	ACCGTCGCAACCTACATATGTACCCCGG		"			"			SU2_corev3_43	ATTAAGATAGTCTTGAGATAGAACCCTT		SU2_corev4_43	ACCGTCGCAACCTACATATGTACCCCGG		SU2_corev4_43	ACCGTCGCAACCTACATATGTACCCCGG		SU2_corev6_43	GTAACCGGGGGTGCACGGGCAACAGCTGGCAGCAATAAATCA
SU2_core44	ATGTGCTAAACGACCGCAACCTCCGTTTTTTCGTCCGTAAAA		SU2_CSbound_core44	GATTCTCTCGCCATCAACTGTAAACAATGCTGGTCCGGACTTGTAGAAC		"			"			SU2_corev3_44	TATCGGCGTTCTAGTTTGAGAGATCTACTTAATATTAGGAACTCCCTTA		SU2_corev4_44	CGTGGGACGGGAAAAACGCGCGGGGAGA		SU2_corev4_44	CGTGGGACGGGAAAAACGCGCGGGGAGA		SU2_corev6_44	CCTTTTGGGCAGATTCGTCTGAAATGGA
SU2_core45	GGAAGCCGGATTAGCCCGACCATCCGTAAAACGAA		SU2_CSbound_core45	CGTGGGACGGGAAAAACGCGCGGGGAGA		"			"			SU2_corev3_45	ACCGTCGCAACCTACATATGTACCCCGG		SU2_corev4_45	AGGTCACTCCGGCACCGCTTCAGGCCGG		SU2_corev4_45	AGGTCACTCCGGCACCGCTTCAGGCCGG		SU2_corev6_45	ACATTAATCAGAAAAGCCCCAAGAATCG
SU2_core46	ATTAAGATAGTCTTGAGATAGAACCCTT		SU2_CSbound_core46	AGGTCACTCCGGCACCGCTTCAGGCCGG		"			"			SU2_corev3_46	GATTCTCTCGCCATCAACTGTAAACAATGCTGGTCCGGACTTGTAGAAC		SU2_corev4_46	GTAACCGGGGGTGCACGGGCAACAGCTGGCAGCAATAAATCA		SU2_corev4_46	GTAACCGGGGGTGCACGGGCAACAGCTGGCAGCAATAAATCA		SU2_corev6_46	TAACCAATTTGTTACAAAATTAAGCAAT
SU2_core47	TATCGGCGTTCTAGTTTGAGAGATCTACTTAATATTAGGAACTCCCTTA		SU2_CSbound_core47	GTAACCGGGGGTGCACGGGCAACAGCTGGCAGCAATAAATCA		"			"			SU2_corev3_47	CGTGGGACGGGAAAAACGCGCGGGGAGA		SU2_corev4_47	CCTTTTGGGCAGATTCGTCTGAAATGGA		SU2_corev4_47	CCTTTTGGGCAGATTCGTCTGAAATGGA		SU2_corev6_47	GCTGAATTTACATTATAAGAG
SU2_core48	ACCGTCGCAACCTACATATGTACCCCGG		SU2_CSbound_core48	CCTTTTGGGCAGATTCGTCTGAAATGGA		"			"			SU2_corev3_48	AGGTCACTCCGGCACCGCTTCAGGCCGG		SU2_corev4_48	ACATTAATCAGAAAAGCCCCAAGAATCG		SU2_corev4_48	ACATTAATCAGAAAAGCCCCAAGAATCG		SU2_corev6_48	TCACCAGCTGACCTTTTTGAATGGCTAT
SU2_core49	GATTCTCTCGCCATCAACTGTAAACAATGCTGGTCCGGACTTGTAGAAC		SU2_CSbound_core49	TAACCAATTTGTTACAAAATTAAGCAAT		"			"			SU2_corev3_49	GTAACCGGGGGTGCACGGGCAACAGCTGGCAGCAATAAATCA		SU2_corev4_49	TAACCAATTTGTTACAAAATTAAGCAAT		SU2_corev4_49	TAACCAATTTGTTACAAAATTAAGCAAT		SU2_corev6_49	TCACACGTACCTTTGTACACTCTAAAATCATCGCC
SU2_core50	CGTGGGACGGGAAAAACGCGCGGGGAGA		SU2_CSbound_core50	GCTGAATTTACATTATAAGAG		"			"			SU2_corev3_50	CCTTTTGGGCAGATTCGTCTGAAATGGA		SU2_corev4_50	GCTGAATTTACATTATAAGAG		SU2_corev4_50	GCTGAATTTACATTATAAGAG		SU2_corev6_50	GTATAAGTGAGAGTAGACAGTCAAATCACCAGCTTGTTGGTGAACTCAC
SU2_core51	AGGTCACTCCGGCACCGCTTCAGGCCGG		SU2_CSbound_core51	TCACCAGCTGACCTTTTTGAATGGCTAT		"			"			SU2_corev3_51	ACATTAATCAGAAAAGCCCCAAGAATCG		SU2_corev4_51	TCACCAGCTGACCTTTTTGAATGGCTAT		SU2_corev4_51	TCACCAGCTGACCTTTTTGAATGGCTAT		SU2_corev6_51	CAAATATTTCGCGTGTGGTTCCAGCAGGCGAAAAT
SU2_core52	GTAACCGGGGGTGCACGGGCAACAGCTGGCAGCAATAAATCA		SU2_CSbound_core52	TCACACGTACCTTTGTACACTCTAAAATCATCGCC		"			"			SU2_corev3_52	TAACCAATTTGTTACAAAATTAAGCAAT		SU2_corev4_52	TCACACGTACCTTTGTACACTCTAAAATCATCGCC		SU2_corev4_52	TCACACGTACCTTTGTACACTCTAAAATCATCGCC		SU2_corev6_52	ATTTTGAAACAGTTCCAAGCGCGAAACA
SU2_core53	CCTTTTGGGCAGATTCGTCTGAAATGGA		SU2_CSbound_core53	GTATAAGTGAGAGTAGACAGTCAAATCACCAGCTTGTTGGTGAACTCAC		"			"			SU2_corev3_53	GCTGAATTTACATTATAAGAG		SU2_corev4_53	GTATAAGTGAGAGTAGACAGTCAAATCACCAGCTTGTTGGTGAACTCAC		SU2_corev4_53	GTATAAGTGAGAGTAGACAGTCAAATCACCAGCTTGTTGGTGAACTCAC		SU2_corev6_53	TCTGGAAGTTTCATTCCATATCGCTCAA
SU2_core54	ACATTAATCAGAAAAGCCCCAAGAATCG		SU2_CSbound_core54	CAAATATTTCGCGTGTGGTTCCAGCAGGCGAAAAT		"			"			SU2_corev3_54	TCACCAGCTGACCTTTTTGAATGGCTAT		SU2_corev4_54	CAAATATTTCGCGTGTGGTTCCAGCAGGCGAAAAT		SU2_corev4_54	CAAATATTTCGCGTGTGGTTCCAGCAGGCGAAAAT		SU2_corev6_54	GCCAACATAATGCGCGAACTGATTGCATGCAGCAA
SU2_core55	TAACCAATTTGTTACAAAATTAAGCAAT		SU2_CSbound_core55	ATTTTGAAACAGTTCCAAGCGCGAAACA		"			"			SU2_corev3_55	TCACACGTACCTTTGTACACTCTAAAATCATCGCC		SU2_corev4_55	ATTTTGAAACAGTTCCAAGCGCGAAACA		SU2_corev4_55	ATTTTGAAACAGTTCCAAGCGCGAAACA		SU2_corev6_55	AGTTCTGGGACAAAACCGCCTGCAACAGAGAGCCACAAAAAG
SU2_core56	GCTGAATTTACATTATAAGAG		SU2_CSbound_core56	TCTGGAAGTTTCATTCCATATCGCTCAA		"			"			SU2_corev3_56	GTATAAGTGAGAGTAGACAGTCAAATCACCAGCTTGTTGGTGAACTCAC		SU2_corev4_56	TCTGGAAGTTTCATTCCATATCGCTCAA		SU2_corev4_56	TCTGGAAGTTTCATTCCATATCGCTCAA		SU2_corev6_56	TAAAACTAGTAATGTGTAGGTGCGCCAT
SU2_core57	TCACCAGCTGACCTTTTTGAATGGCTAT		SU2_CSbound_core57	GCCAACATAATGCGCGAACTGATTGCATGCAGCAA		"			"			SU2_corev3_57	CAAATATTTCGCGTGTGGTTCCAGCAGGCGAAAAT		SU2_corev4_57	GCCAACATAATGCGCGAACTGATTGCATGCAGCAA		SU2_corev4_57	GCCAACATAATGCGCGAACTGATTGCATGCAGCAA		SU2_corev6_57	CTGGAGCAAACAAGAAAACAGGCCAGCTCCCGATT
SU2_core58	TCACACGTACCTTTGTACACTCTAAAATCATCGCC		SU2_CSbound_core58	AGTTCTGGGACAAAACCGCCTGCAACAGAGAGCCACAAAAAG		"			"			SU2_corev3_58	ATTTTGAAACAGTTCCAAGCGCGAAACA		SU2_corev4_58	AGTTCTGGGACAAAACCGCCTGCAACAGAGAGCCACAAAAAG		SU2_corev4_58	AGTTCTGGGACAAAACCGCCTGCAACAGAGAGCCACAAAAAG		SU2_corev6_58	AAAGGCTTATGATATTCAACCCTCAGGA
SU2_core59	GTATAAGTGAGAGTAGACAGTCAAATCACCAGCTTGTTGGTGAACTCAC		SU2_CSbound_core59	TAAAACTAGTAATGTGTAGGTGCGCCAT		"			"			SU2_corev3_59	TCTGGAAGTTTCATTCCATATCGCTCAA		SU2_corev4_59	TAAAACTAGTAATGTGTAGGTGCGCCAT		SU2_corev4_59	TAAAACTAGTAATGTGTAGGTGCGCCAT		SU2_corev6_59	CAAAAGGGTGAGAATGGTGCCGACCGTA
SU2_core60	CAAATATTTCGCGTGTGGTTCCAGCAGGCGAAAAT		SU2_CSbound_core60	CTGGAGCAAACAAGAAAACAGGCCAGCTCCCGATT		"			"			SU2_corev3_60	GCCAACATAATGCGCGAACTGATTGCATGCAGCAA		SU2_corev4_60	CTGGAGCAAACAAGAAAACAGGCCAGCTCCCGATT		SU2_corev4_60	CTGGAGCAAACAAGAAAACAGGCCAGCTCCCGATT		SU2_corev6_60	GTTAGCGTTGAATACCAAGTTTTCAGGT
SU2_core61	ATTTTGAAACAGTTCCAAGCGCGAAACA		SU2_CSbound_core61	AAAGGCTTATGATATTCAACCCTCAGGA		"			"			SU2_corev3_61	AGTTCTGGGACAAAACCGCCTGCAACAGAGAGCCACAAAAAG		SU2_corev4_61	AAAGGCTTATGATATTCAACCCTCAGGA		SU2_corev4_61	AAAGGCTTATGATATTCAACCCTCAGGA		SU2_corev6_61	AGACAGCGATGGCATATACCACCTCAGCGAATCGTGGGGTAATAGTAAA
SU2_core62	TCTGGAAGTTTCATTCCATATCGCTCAA		SU2_CSbound_core62	CAAAAGGGTGAGAATGGTGCCGACCGTA		"			"			SU2_corev3_62	TAAAACTAGTAATGTGTAGGTGCGCCAT		SU2_corev4_62	CAAAAGGGTGAGAATGGTGCCGACCGTA		SU2_corev4_62	CAAAAGGGTGAGAATGGTGCCGACCGTA		SU2_corev6_62	CTGTAGCATTCCACCAGTACAGTACCGTCCCGGAA
SU2_core63	GCCAACATAATGCGCGAACTGATTGCATGCAGCAA		SU2_CSbound_core63	GTTAGCGTTGAATACCAAGTTTTCAGGT		"			"			SU2_corev3_63	CTGGAGCAAACAAGAAAACAGGCCAGCTCCCGATT		SU2_corev4_63	GTTAGCGTTGAATACCAAGTTTTCAGGT		SU2_corev4_63	GTTAGCGTTGAATACCAAGTTTTCAGGT		SU2_corev6_63	AGGTAAATATTGACAACCGATAACGGAAAAGGAAA
SU2_core64	AGTTCTGGGACAAAACCGCCTGCAACAGAGAGCCACAAAAAG		SU2_CSbound_core64	AGACAGCGATGGCATATACCACCTCAGCGAATCGTGGGGTAATAGTAAA		"			"			SU2_corev3_64	AAAGGCTTATGATATTCAACCCTCAGGA		SU2_corev4_64	AGACAGCGATGGCATATACCACCTCAGCGAATCGTGGGGTAATAGTAAA		SU2_corev4_64	AGACAGCGATGGCATATACCACCTCAGCGAATCGTGGGGTAATAGTAAA		SU2_corev6_64	ATCACCAGTAGCACGACACCATGGCAACAGCAAGA
SU2_core65	TAAAACTAGTAATGTGTAGGTGCGCCAT		SU2_CSbound_core65	CTGTAGCATTCCACCAGTACAGTACCGTCCCGGAA		"			"			SU2_corev3_65	CAAAAGGGTGAGAATGGTGCCGACCGTA		SU2_corev4_65	CTGTAGCATTCCACCAGTACAGTACCGTCCCGGAA		SU2_corev4_65	CTGTAGCATTCCACCAGTACAGTACCGTCCCGGAA		SU2_corev6_65	TATTCCTAGGCTCCAAAAGGAAACCCAT
SU2_core66	CTGGAGCAAACAAGAAAACAGGCCAGCTCCCGATT		SU2_CSbound_core66	AGGTAAATATTGACAACCGATAACGGAAAAGGAAA		"			"			SU2_corev3_66	GTTAGCGTTGAATACCAAGTTTTCAGGT		SU2_corev4_66	AGGTAAATATTGACAACCGATAACGGAAAAGGAAA		SU2_corev4_66	AGGTAAATATTGACAACCGATAACGGAAAAGGAAA		SU2_corev6_66	GACATTCGGAAATTCGAGAACAAGCAAG
SU2_core67	AAAGGCTTATGATATTCAACCCTCAGGA		SU2_CSbound_core67	AAAGGTGAAAGACAGGCATGAATAGCCGAACAAAG		"			"			SU2_corev3_67	AGACAGCGATGGCATATACCACCTCAGCGAATCGTGGGGTAATAGTAAA		SU2_corev4_67	AAAGGTGAAAGACAGGCATGAATAGCCGAACAAAG		SU2_corev4_67	AAAGGTGAAAGACAGGCATGAATAGCCGAACAAAG		SU2_corev6_67	CAGCGCCAATTATCTAAACCAAGTACCG
SU2_core68	CAAAAGGGTGAGAATGGTGCCGACCGTA		SU2_CSbound_core68	CCGACTTTTCATATTACGCAGCTTTTTAAGAAAAG		"			"			SU2_corev3_68	CTGTAGCATTCCACCAGTACAGTACCGTCCCGGAA		SU2_corev4_68	CCGACTTTTCATATTACGCAGCTTTTTAAGAAAAG		SU2_corev4_68	CCGACTTTTCATATTACGCAGCTTTTTAAGAAAAG		SU2_corev6_68	TAGAAAAGAGCCATTATCATTCCAAGAA
SU2_core69	GTTAGCGTTGAATACCAAGTTTTCAGGT		SU2_CSbound_core69	TTAGAGCTTTGTCATAGAAAAAATAGCTATCTTAC		"			"			SU2_corev3_69	AGGTAAATATTGACAACCGATAACGGAAAAGGAAA		SU2_corev4_69	TTAGAGCTTTGTCATAGAAAAAATAGCTATCTTAC		SU2_corev4_69	TTAGAGCTTTGTCATAGAAAAAATAGCTATCTTAC		SU2_corev6_69	CTTGCTTTACTAGACATGGTTTTTAAACGCTCAACCAAAGAATGCTGAT
SU2_core70	AGACAGCGATGGCATATACCACCTCAGCGAATCGTGGGGTAATAGTAAA		SU2_CSbound_core70	ATCACCAGTAGCACGACACCATGGCAACAGCAAGA		"			"			SU2_corev3_70	ATCACCAGTAGCACGACACCATGGCAACAGCAAGA		SU2_corev4_70	ATCACCAGTAGCACGACACCATGGCAACAGCAAGA		SU2_corev4_70	ATCACCAGTAGCACGACACCATGGCAACAGCAAGA		SU2_corev6_70	AACAATGAGATAACCCATATTATTTATC
SU2_core71	CTGTAGCATTCCACCAGTACAGTACCGTCCCGGAA		SU2_CSbound_core71	TATTCCTAGGCTCCAAAAGGAAACCCAT		"			"			SU2_corev3_71	TATTCCTAGGCTCCAAAAGGAAACCCAT		SU2_corev4_71	TATTCCTAGGCTCCAAAAGGAAACCCAT		SU2_corev4_71	TATTCCTAGGCTCCAAAAGGAAACCCAT		SU2_corev6_71	AGGGAAGCGCATTATTACCAGTACCCAAGCCTTGA
SU2_core72	AGGTAAATATTGACAACCGATAACGGAAAAGGAAA		SU2_CSbound_core72	GACATTCGGAAATTCGAGAACAAGCAAG		"			"			SU2_corev3_72	GACATTCGGAAATTCGAGAACAAGCAAG		SU2_corev4_72	GACATTCGGAAATTCGAGAACAAGCAAG		SU2_corev4_72	GACATTCGGAAATTCGAGAACAAGCAAG		SU2_corev6_72	GACGGGAGCAGCCTTTACAGAATTAGTT
SU2_core73	AAAGGTGAAAGACAGGCATGAATAGCCGAACAAAG		SU2_CSbound_core73	CAGCGCCAATTATCTAAACCAAGTACCG		"			"			SU2_corev3_73	CAGCGCCAATTATCTAAACCAAGTACCG		SU2_corev4_73	CAGCGCCAATTATCTAAACCAAGTACCG		SU2_corev4_73	CAGCGCCAATTATCTAAACCAAGTACCG		SU2_corev6_73	AATTGAGAAATAAGAAACGATCTTACCA
SU2_core74	CCGACTTTTCATATTACGCAGCTTTTTAAGAAAAG		SU2_CSbound_core74	CTTGCTTTACTAGACATGGTTTTTAAACGCTCAACCAAAGAATGCTGAT		"			"			SU2_corev3_74	TAGAAAAGAGCCATTATCATTCCAAGAA		SU2_corev4_74	TAGAAAAGAGCCATTATCATTCCAAGAA		SU2_corev4_74	TAGAAAAGAGCCATTATCATTCCAAGAA		SU2_corev6_74	ATACAACCAATGTAAATCCTTGAATTTCAATCTCC
SU2_core75	TTAGAGCTTTGTCATAGAAAAAATAGCTATCTTAC		SU2_CSbound_core75	AACAATGAGATAACCCATATTATTTATC		"			"			SU2_corev3_75	CTTGCTTTACTAGACATGGTTTTTAAACGCTCAACCAAAGAATGCTGAT		SU2_corev4_75	CTTGCTTTACTAGACATGGTTTTTAAACGCTCAACCAAAGAATGCTGAT		SU2_corev4_75	CTTGCTTTACTAGACATGGTTTTTAAACGCTCAACCAAAGAATGCTGAT		SU2_corev6_75	ACAAACAACGTTATTAATTTTTTATCAG
SU2_core76	ATCACCAGTAGCACGACACCATGGCAACAGCAAGA		SU2_CSbound_core76	AGGGAAGCGCATTATTACCAGTACCCAAGCCTTGA		"			"			SU2_corev3_76	AACAATGAGATAACCCATATTATTTATC		SU2_corev4_76	AACAATGAGATAACCCATATTATTTATC		SU2_corev4_76	AACAATGAGATAACCCATATTATTTATC		SU2_corev6_76	CAGGGAGAGACAGTTTCAGCG
SU2_core77	TATTCCTAGGCTCCAAAAGGAAACCCAT		SU2_CSbound_core77	GACGGGAGCAGCCTTTACAGAATTAGTT		"			"			SU2_corev3_77	AGGGAAGCGCATTATTACCAGTACCCAAGCCTTGA		SU2_corev4_77	AGGGAAGCGCATTATTACCAGTACCCAAGCCTTGA		SU2_corev4_77	AGGGAAGCGCATTATTACCAGTACCCAAGCCTTGA		SU2_corev6_77	CTTTCCAAGTTTATCAGCAAACCATCGATAGCAGC
SU2_core78	GACATTCGGAAATTCGAGAACAAGCAAG		SU2_CSbound_core78	CCCTGAATTAACGTCAAAAATAGCTACA		"			"			SU2_corev3_78	GACGGGAGCAGCCTTTACAGAATTAGTT		SU2_corev4_78	GACGGGAGCAGCCTTTACAGAATTAGTT		SU2_corev4_78	GACGGGAGCAGCCTTTACAGAATTAGTT		SU2_corev6_78	TTAACGTCAGATGAGATTGCTTAACGATTTTTGCTAAGAAAA
SU2_core79	CAGCGCCAATTATCTAAACCAAGTACCG		SU2_CSbound_core79	CAAAGTCAGAGGGTCGAAGCCTATGTTAAACCAAT		"			"			SU2_corev3_79	CCCTGAATTAACGTCAAAAATAGCTACA		SU2_corev4_79	GAATTAACTGAACATAAGCAGTTAAGACTTGAGGC		SU2_corev4_79	GAATTAACTGAACATAAGCAGTTAAGACTTGAGGC		SU2_corev6_79	TAACGGATTCATTTAAACAGTTTAATTATAGCTTAGATTAAG
SU2_core80	TAGAAAAGAGCCATTATCATTCCAAGAA		SU2_CSbound_core80	CGCTAATATCAGAGAAATAGCTACATACCCTAATT		"			"			SU2_corev3_80	AATTGAGAAATAAGAAACGATCTTACCA		SU2_corev4_80	CAAAGTCAGAGGGTCGAAGCCTATGTTAAACCAAT		SU2_corev4_80	CAAAGTCAGAGGGTCGAAGCCTATGTTAAACCAAT		SU2_corev6_80	AACTACAAATAAAGAAATTGCGTAGATTTCGTCAC
SU2_core81	CTTGCTTTACTAGACATGGTTTTTAAACGCTCAACCAAAGAATGCTGAT		SU2_CSbound_core81	ATACAACCAATGTAAATCCTTGAATTTCAATCTCC		"			"			SU2_corev3_81	ATACAACCAATGTAAATCCTTGAATTTCAATCTCC		SU2_corev4_81	AATTGAGAAATAAGAAACGATCTTACCA		SU2_corev4_81	AATTGAGAAATAAGAAACGATCTTACCA		SU2_corev6_81	CGCCACCCCGGAACCGCCTCCCTCAGAGACCACCCCCGTTTT
SU2_core82	AACAATGAGATAACCCATATTATTTATC		SU2_CSbound_core82	ACAAACAACGTTATTAATTTTTTATCAG		"			"			SU2_corev3_82	ACAAACAACGTTATTAATTTTTTATCAG		SU2_corev4_82	CGCTAATATCAGAGAAATAGCTACATACCCTAATT		SU2_corev4_82	CGCTAATATCAGAGAAATAGCTACATACCCTAATT		SU2_corev6_82	GTAGCGATACGAGCAACGGGGTCAGTGCCTTGAGT
SU2_core83	AGGGAAGCGCATTATTACCAGTACCCAAGCCTTGA		SU2_CSbound_core83	CAGGGAGAGACAGTTTCAGCG		"			"			SU2_corev3_83	CAGGGAGAGACAGTTTCAGCG		SU2_corev4_83	ATACAACCAATGTAAATCCTTGAATTTCAATCTCC		SU2_corev4_83	ATACAACCAATGTAAATCCTTGAATTTCAATCTCC		SU2_corev6_83	AACACTGAAAAAAAGATTATCTTAAAGGCCGCTAG
SU2_core84	GACGGGAGCAGCCTTTACAGAATTAGTT		SU2_CSbound_core84	CTTTCCAAGTTTATCAGCAAACCATCGATAGCAGC		"			"			SU2_corev3_84	CTTTCCAAGTTTATCAGCAAACCATCGATAGCAGC		SU2_corev4_84	ACAAACAACGTTATTAATTTTTTATCAG		SU2_corev4_84	ACAAACAACGTTATTAATTTTTTATCAG		SU2_corev6_84	TGAATTTAAACAAACAATAATTGAGGGAAGCCTTAAATCAAGGAGAATA
SU2_core85	GAATTAACTGAACATAAGCAGTTAAGACTTGAGGC		SU2_CSbound_core85	TTAACGTCAGATGAGATTGCTTAACGATTTTTGCTAAGAAAA		"			"			SU2_corev3_85	TTAACGTCAGATGAGATTGCTTAACGATTTTTGCTAAGAAAA		SU2_corev4_85	CAGGGAGAGACAGTTTCAGCG		SU2_corev4_85	CAGGGAGAGACAGTTTCAGCG		SU2_corev6_85	GTCGAGAATGTAAACGCGAGAAAACTTT
SU2_core86	CCCTGAATTAACGTCAAAAATAGCTACA		SU2_CSbound_core86	TAACGGATTCATTTAAACAGTTTAATTATAGCTTAGATTAAG		"			"			SU2_corev3_86	TAACGGATTCATTTAAACAGTTTAATTATAGCTTAGATTAAG		SU2_corev4_86	CTTTCCAAGTTTATCAGCAAACCATCGATAGCAGC		SU2_corev4_86	CTTTCCAAGTTTATCAGCAAACCATCGATAGCAGC		SU2_corev6_86	ACGCTCTGTAAATCGTCGCTAACATAAA
SU2_core87	CAAAGTCAGAGGGTCGAAGCCTATGTTAAACCAAT		SU2_CSbound_core87	AACTACAAATAAAGAAATTGCGTAGATTTCGTCAC		"			"			SU2_corev3_87	AACTACAAATAAAGAAATTGCGTAGATTTCGTCAC		SU2_corev4_87	TTAACGTCAGATGAGATTGCTTAACGATTTTTGCTAAGAAAA		SU2_corev4_87	TTAACGTCAGATGAGATTGCTTAACGATTTTTGCTAAGAAAA		SU2_corev6_87	TACTCAGGAGGTTTAAACAGA
SU2_core88	AATTGAGAAATAAGAAACGATCTTACCA		SU2_CSbound_core88	ACATGGAAGGGTTAGCAAGCCGCCACCAAGTACCACACATATTTAA		"			"			SU2_corev3_88	ACATGGAAGGGTTAGCAAGCCGCCACCAAGTACCACACATATTTAA		SU2_corev4_88	TAACGGATTCATTTAAACAGTTTAATTATAGCTTAGATTAAG		SU2_corev4_88	TAACGGATTCATTTAAACAGTTTAATTATAGCTTAGATTAAG		SU2_corev6_88	ACCTAAATGAAATACCGACCG
SU2_core89	CGCTAATATCAGAGAAATAGCTACATACCCTAATT		SU2_CSbound_core89	TCAGAGCTATTCACACCGTTCCAGTAAGCGTCATA		"			"			SU2_corev3_89	CGCCACCCCGGAACCGCCTCCCTCAGAGACCACCCCCGTTTT		SU2_corev4_89	AACTACAAATAAAGAAATTGCGTAGATTTCGTCAC		SU2_corev4_89	AACTACAAATAAAGAAATTGCGTAGATTTCGTCAC		SU2_corev6_89	ACCGGAATAAACCTTGAATTAAGTATAG
SU2_core90	ATACAACCAATGTAAATCCTTGAATTTCAATCTCC		SU2_CSbound_core90	CGCCACCCCGGAACCGCCTCCCTCAGAGACCACCCCCGTTTT		"			"			SU2_corev3_90	GTAGCGATACGAGCAACGGGGTCAGTGCCTTGAGT		SU2_corev4_90	TCAGAGCTATTCACACCGTTCCAGTAAGCGTCATA		SU2_corev4_90	TCAGAGCTATTCACACCGTTCCAGTAAGCGTCATA		SU2_corev6_90	CGGGGAAAGCCGGCGGCGGTTGCCCGCTGCTCGAATGCCAGC
SU2_core91	ACAAACAACGTTATTAATTTTTTATCAG		SU2_CSbound_core91	CCACCAGAGGTCAGCATGGCTTTTGATGATACAGG		"			"			SU2_corev3_91	AACACTGAAAAAAAGATTATCTTAAAGGCCGCTAG		SU2_corev4_91	CGCCACCCCGGAACCGCCTCCCTCAGAGACCACCCCCGTTTT		SU2_corev4_91	CGCCACCCCGGAACCGCCTCCCTCAGAGACCACCCCCGTTTT		SU2_corev6_91	GCGGTCCACGCTGGCAGTGAGCTAATGAATTGTTACAGAATGGTGCCCC
SU2_core92	CAGGGAGAGACAGTTTCAGCG		SU2_CSbound_core92	GTAGCGATACGAGCAACGGGGTCAGTGCCTTGAGT		"			"			SU2_corev3_92	TGAATTTAAACAAACAATAATTGAGGGAAGCCTTAAATCAAGGAGAATA		SU2_corev4_92	CCACCAGAGGTCAGCATGGCTTTTGATGATACAGG		SU2_corev4_92	CCACCAGAGGTCAGCATGGCTTTTGATGATACAGG		SU2_corev6_92	CCGTTTTCACGGTCTACCTGC
SU2_core93	CTTTCCAAGTTTATCAGCAAACCATCGATAGCAGC		SU2_CSbound_core93	AACACTGAAAAAAAGATTATCTTAAAGGCCGCTAG		"			"			SU2_corev3_93	GTCGAGAATGTAAACGCGAGAAAACTTT		SU2_corev4_93	TTATCGGCAATAGAAGTGTACTGGTAATAAGTTTT		SU2_corev4_93	TTATCGGCAATAGAAGTGTACTGGTAATAAGTTTT		SU2_corev6_93	TAACGGCTGGTAATAAAGGTGAAAGACAGGCATGAATAGCCGAACAAAG
SU2_core94	TTAACGTCAGATGAGATTGCTTAACGATTTTTGCTAAGAAAA		SU2_CSbound_core94	ACGATTGAAGAACTAAAGGGCGCTATTTTGCACCCGAAAATA		"			"			SU2_corev3_94	ACGCTCTGTAAATCGTCGCTAACATAAA		SU2_corev4_94	GTAGCGATACGAGCAACGGGGTCAGTGCCTTGAGT		SU2_corev4_94	GTAGCGATACGAGCAACGGGGTCAGTGCCTTGAGT		SU2_corev6_94	GGGTCACCCGACTTTTCATATTACGCAGCTTTTTAAGAAAAG
SU2_core95	TAACGGATTCATTTAAACAGTTTAATTATAGCTTAGATTAAG		SU2_CSbound_core95	CAGGAGGTCCTTATGGTTTACATTTTATCCTGAATTTTTTGT		"			"			SU2_corev3_95	TACTCAGGAGGTTTAAACAGA		SU2_corev4_95	AACACTGAAAAAAAGATTATCTTAAAGGCCGCTAG		SU2_corev4_95	AACACTGAAAAAAAGATTATCTTAAAGGCCGCTAG		SU2_corev6_95	GGCGCGGTTAGAGCTTTGTCATAGAAAAAATAGCTATCTTAC
SU2_core96	AACTACAAATAAAGAAATTGCGTAGATTTCGTCAC		SU2_CSbound_core96	ATGTAGAGCAAACGCAATCAAACGCTAACGAGCGTCCAATCC		"			"			SU2_corev3_96	ACCTAAATGAAATACCGACCG		SU2_corev4_96	ACGATTGAAGAACTAAAGGGCGCTATTTTGCACCCGAAAATA		SU2_corev4_96	ACGATTGAAGAACTAAAGGGCGCTATTTTGCACCCGAAAATA		SU2_corev6_96	GGTGCGGGGGAACGCGCAAGACATCCTCTGCACCCGAAAATAGAATTAACTGAACATAAGCAG
SU2_core97	ACATGGAAGGGTTAGCAAGCCGCCACCAAGTACCACACATATTTAA		SU2_CSbound_core97	TGAATTTAAACAAACAATAATTGAGGGAAGCCTTAAATCAAGGAGAATA		"			"			SU2_corev3_97	ACCGGAATAAACCTTGAATTAAGTATAG		SU2_corev4_97	CAGGAGGTCCTTATGGTTTACATTTTATCCTGAATTTTTTGT		SU2_corev4_97	CAGGAGGTCCTTATGGTTTACATTTTATCCTGAATTTTTTGT		SU2_corev6_97	GCCTCTTGGGTTTCTTCGTAATCATGGTGCGTTGCATGGGAT
SU2_core98	TCAGAGCTATTCACACCGTTCCAGTAAGCGTCATA		SU2_CSbound_core98	GTCGAGAATGTAAACGCGAGAAAACTTT		"			"			SU2_corev3_98	CGGGGAAAGCCGGCGGCGGTTGCCCGCTGCTCGAATGCCAGC		SU2_corev4_98	ATGTAGAGCAAACGCAATCAAACGCTAACGAGCGTCCAATCC		SU2_corev4_98	ATGTAGAGCAAACGCAATCAAACGCTAACGAGCGTCCAATCC		SU2_corev6_98	ACGCCAGTTTCAGAACCGTCGTGGCAGCCCTGAATTTTTTGTCAAAGTCAGAGGGTCGAAGCC
SU2_core99	CGCCACCCCGGAACCGCCTCCCTCAGAGACCACCCCCGTTTT		SU2_CSbound_core99	ACGCTCTGTAAATCGTCGCTAACATAAA		"			"			SU2_corev3_99	GCGGTCCACGCTGGCAGTGAGCTAATGAATTGTTACAGAATGGTGCCCC		SU2_corev4_99	TGAATTTAAACAAACAATAATTGAGGGAAGCCTTAAATCAAGGAGAATA		SU2_corev4_99	TGAATTTAAACAAACAATAATTGAGGGAAGCCTTAAATCAAGGAGAATA		SU2_corev6_99	ATGTGCTAAACGACCGCAACCTCCGTTTCGAGCGTCCAATCCCGCTAATATCAGAG
SU2_core100	CCACCAGAGGTCAGCATGGCTTTTGATGATACAGG		SU2_CSbound_core100	TACTCAGGAGGTTTAAACAGA		"			"			SU2_corev3_100	CCGTTTTCACGGTCTACCTGC		SU2_corev4_100	GTCGAGAATGTAAACGCGAGAAAACTTT		SU2_corev4_100	GTCGAGAATGTAAACGCGAGAAAACTTT		SU2_corev6_100	ATTCATTGGGTAAACAGCAACGATAACCCATGTTTACCAGTC
SU2_core101	TTATCGGCAATAGAAGTGTACTGGTAATAAGTTTT		SU2_CSbound_core101	ACCTAAATGAAATACCGACCG		"			"			SU2_corev3_101	TAACGGCTGGTAATAAAGGTGAAAGACAGGCATGAATAGCCGAACAAAG		SU2_corev4_101	ACGCTCTGTAAATCGTCGCTAACATAAA		SU2_corev4_101	ACGCTCTGTAAATCGTCGCTAACATAAA		SU2_corev6_101	TTGGGAATTGCGGTCATCCCAGGCCAGTCGTGGTGAAGGGAT
SU2_core102	GTAGCGATACGAGCAACGGGGTCAGTGCCTTGAGT		SU2_CSbound_core102	ACCGGAATAAACCTTGAATTAAGTATAG		"			"			SU2_corev3_102	GGGTCACCCGACTTTTCATATTACGCAGCTTTTTAAGAAAAG		SU2_corev4_102	TACTCAGGAGGTTTAAACAGA		SU2_corev4_102	TACTCAGGAGGTTTAAACAGA		SU2_corev6_102	TTAAGACTTGAGGCAGCCGCCTCACCGGAAC
SU2_core103	AACACTGAAAAAAAGATTATCTTAAAGGCCGCTAG		SU2_CSbound_core103	CGGGGAAAGCCGGCGGCGGTTGCCCGCTGCTCGAATGCCAGCTAACGGCTGGTAAT		"			"			SU2_corev3_103	GGCGCGGTTAGAGCTTTGTCATAGAAAAAATAGCTATCTTAC		SU2_corev4_103	ACCTAAATGAAATACCGACCG		SU2_corev4_103	ACCTAAATGAAATACCGACCG		SU2_corev6_103	TATGTTAAACCAATCTGTCTTGCCATCTTTTCATAATCAAAA
SU2_core104	ACGATTGAAGAACTAAAGGGCGCTATTTTGCACCCGAAAATA		SU2_CSbound_core104	GCGGTCCACGCTGGCAGTGAGCTAATGAATTGTTACAGAATGGTGCCCCGGCGCGG		"			"			SU2_corev3_104	GGTGCGGGGGAACGCGCAAGACATCCTCTGCACCCGAAAATAGAATTAACTGAACATAAGCAG		SU2_corev4_104	ACCGGAATAAACCTTGAATTAAGTATAG		SU2_corev4_104	ACCGGAATAAACCTTGAATTAAGTATAG		SU2_corev6_104	AAATAGCTACATACCCTAATTCAGAATCATAGCCCCCTT
SU2_core105	CAGGAGGTCCTTATGGTTTACATTTTATCCTGAATTTTTTGT		SU2_CSbound_core105	CCGTTTTCACGGTCTACCTGCGGGTCAC		"			"			SU2_corev3_105	GCCTCTTGGGTTTCTTCGTAATCATGGTGCGTTGCATGGGAT		SU2_corev4_105	CGGGGAAAGCCGGCGGCGGTTGCCCGCTGCTCGAATGCCAGCTAACGGCTGGTAAT		SU2_corev4_105	CGGGGAAAGCCGGCGGCGGTTGCCCGCTGCTCGAATGCCAGCTAACGGCTGGTAAT		SU2_corev6_105	CAGAGCCACCAAGAACCACACTCAT
SU2_core106	ATGTAGAGCAAACGCAATCAAACGCTAACGAGCGTCCAATCC		SU2_CSbound_core106	GCCTCTTGGGTTTCTTCGTAATCATGGTGCGTTGCATGGGAT		"			"			SU2_corev3_106	ACGCCAGTTTCAGAACCGTCGTGGCAGCCCTGAATTTTTTGTCAAAGTCAGAGGGTCGAAGCC		SU2_corev4_106	GCGGTCCACGCTGGCAGTGAGCTAATGAATTGTTACAGAATGGTGCCCCGGCGCGG		SU2_corev4_106	GCGGTCCACGCTGGCAGTGAGCTAATGAATTGTTACAGAATGGTGCCCCGGCGCGG		SU2_corev6_106	ATTAGCGTTTTCAATCAACCGTCT
SU2_core107	TGAATTTAAACAAACAATAATTGAGGGAAGCCTTAAATCAAGGAGAATA		SU2_CSbound_core107	ACATAAAAAAATCCTCGTCGCGTGGTGCATGAGCCAGCCAGC		"			"			SU2_corev3_107	ATGTGCTAAACGACCGCAACCTCCGTTTCGAGCGTCCAATCCCGCTAATATCAGAG		SU2_corev4_107	CCGTTTTCACGGTCTACCTGCGGGTCAC		SU2_corev4_107	CCGTTTTCACGGTCTACCTGCGGGTCAC		SU2_corev6_107	TCAGAGCTATTCACACCGTTCCAGT
SU2_core108	GTCGAGAATGTAAACGCGAGAAAACTTT		SU2_CSbound_core108	TTTATAATCAGTGAACAGCGCTCACCGGTGGGAAGCCTGTTCTCCCCGG		"			"			SU2_corev3_108	ATTCATTGGGTAAACAGCAACGATAACCCATGTTTACCAGTC		SU2_corev4_108	GCCTCTTGGGTTTCTTCGTAATCATGGTGCGTTGCATGGGAT		SU2_corev4_108	GCCTCTTGGGTTTCTTCGTAATCATGGTGCGTTGCATGGGAT		SU2_corev6_108	CCACCAGAGGTCAGCATGGCTTTTG
SU2_core109	ACGCTCTGTAAATCGTCGCTAACATAAA		SU2_CSbound_core109	TTGTGAGAGATAGAGGCGGTT		"			"			SU2_corev3_109	TTGGGAATTGCGGTCATCCCAGGCCAGTCGTGGTGAAGGGAT		SU2_corev4_109	GGGTAAACAGCAACGATAACCCATGTTTACCAGTC		SU2_corev4_109	GGGTAAACAGCAACGATAACCCATGTTTACCAGTC		SU2_corev6_109	GCCAGCACGGGTATACCGTCATGTTGCCCGGCAGCGGTGGAGCCGCCAC
SU2_core110	TACTCAGGAGGTTTAAACAGA		SU2_CSbound_core110	CCAAGAATTATCGGCAATAGAAGTGTACTGGTAATAAGTTTT		"			"			SU2_corev3_110	TTAAGACTTGAGGCAGCCGCCTCACCGGAAC		SU2_corev4_110	TGTTGCCCGGCAGCGGTGGAGCCGCCAC		SU2_corev4_110	TGTTGCCCGGCAGCGGTGGAGCCGCCAC		SU2_corev6_110	TTATCGGCAATAGAAGTGTACTGGT
SU2_core111	ACCTAAATGAAATACCGACCG		SU2_CSbound_core111	AACCAGAGCCACCAAGAACCACACTCATATTCATT		"			"			SU2_corev3_111	TATGTTAAACCAATCTGTCTTGCCATCTTTTCATAATCAAAA		SU2_corev4_111	TTGCGGTCATCCCAGGCCAGTCGTGGTGAAGGGAT		SU2_corev4_111	TTGCGGTCATCCCAGGCCAGTCGTGGTGAAGGGAT		SU2_corev6_111	AAGCGTCATAACGATTGAAGAACTAAAGGGCGCTATTTATAACGGTTTAGAC
SU2_core112	ACCGGAATAAACCTTGAATTAAGTATAG		SU2_CSbound_core112	GGGTAAACAGCAACGATAACCCATGTTTACCAGTC		"			"			SU2_corev3_112	AAATAGCTACATACCCTAATTCAGAATCATAGCCCCCTT		SU2_corev4_112	AGCCGCCTCACCGGAACCAGAGCCACCAAGAACCACACTCATATTCATT		SU2_corev4_112	AGCCGCCTCACCGGAACCAGAGCCACCAAGAACCACACTCATATTCATT		SU2_corev6_112	ATGATACAGGCAGGAGGTCCTTATGGTTTACATTTTATCTCCGGC
SU2_core113	CGGGGAAAGCCGGCGGCGGTTGCCCGCTGCTCGAATGCCAGCTAACGGCTGGTAAT		SU2_CSbound_core113	TGTTGCCCGGCAGCGGTGGAGCCGCCAC		"			"			SU2_corev3_113	CAGAGCCACCAAGAACCACACTCAT		SU2_corev4_113	CTGTCTTGCCATCTTTTCATAATCAAAAGCCAGCACGGGTATACCGTCA		SU2_corev4_113	CTGTCTTGCCATCTTTTCATAATCAAAAGCCAGCACGGGTATACCGTCA		SU2_corev6_113	AATAAGTTTTATGTAGAGCAAACGCAATCAAACGCTAATTTCGTCCGTAAAA
SU2_core114	GCGGTCCACGCTGGCAGTGAGCTAATGAATTGTTACAGAATGGTGCCCCGGCGCGG		SU2_CSbound_core114	TTGCGGTCATCCCAGGCCAGTCGTGGTGAAGGGAT		"			"			SU2_corev3_114	ATTAGCGTTTTCAATCAACCGTCT		SU2_corev4_114	CAGAATCATAGCCCCCTTATTAGCGTTTTCAATCAACCGTCTTTGGGAA		SU2_corev4_114	CAGAATCATAGCCCCCTTATTAGCGTTTTCAATCAACCGTCTTTGGGAA		SU2_corev6_114	GGGTAAACAGCAACGATAACCCATGTTTACCAGTC
SU2_core115	CCGTTTTCACGGTCTACCTGCGGGTCAC		SU2_CSbound_core115	CTGTCTTGCCATCTTTTCATAATCAAAAGCCAGCACGGGTATACCGTCA		"			"			SU2_corev3_115	TCAGAGCTATTCACACCGTTCCAGT								SU2_corev6_115	TGTTGCCCGGCAGCGGTGGAGCCGCCAC
SU2_core116	GCCTCTTGGGTTTCTTCGTAATCATGGTGCGTTGCATGGGAT		SU2_CSbound_core116	CAGAATCATAGCCCCCTTATTAGCGTTTTCAATCAACCGTCTTTGGGAA		"			"			SU2_corev3_116	CCACCAGAGGTCAGCATGGCTTTTG								SU2_corev6_116	TTGCGGTCATCCCAGGCCAGTCGTGGTGAAGGGAT
SU2_core117	GGGTAAACAGCAACGATAACCCATGTTTACCAGTC					"			"			SU2_corev3_117	GCCAGCACGGGTATACCGTCATGTTGCCCGGCAGCGGTGGAGCCGCCAC								SU2_corev6_117	AGCCGCCTCACCGGAACCAGAGCCACCAAGAACCACACTCATATTCATT
SU2_core118	TGTTGCCCGGCAGCGGTGGAGCCGCCAC					"			"			SU2_corev3_118	TTATCGGCAATAGAAGTGTACTGGT								SU2_corev6_118	CTGTCTTGCCATCTTTTCATAATCAAAAGCCAGCACGGGTATACCGTCA
SU2_core119	TTGCGGTCATCCCAGGCCAGTCGTGGTGAAGGGAT					"			"			SU2_corev3_119	AAGCGTCATAACGATTGAAGAACTAAAGGGCGCTATTTATAACGGTTTAGAC								SU2_corev6_119	CAGAATCATAGCCCCCTTATTAGCGTTTTCAATCAACCGTCTTTGGGAA
SU2_core120	AGCCGCCTCACCGGAACCAGAGCCACCAAGAACCACACTCATATTCATT					"			"			SU2_corev3_120	ATGATACAGGCAGGAGGTCCTTATGGTTTACATTTTATCTCCGGC
SU2_core121	CTGTCTTGCCATCTTTTCATAATCAAAAGCCAGCACGGGTATACCGTCA					"			"			SU2_corev3_121	AATAAGTTTTATGTAGAGCAAACGCAATCAAACGCTAATTTCGTCCGTAAAA
SU2_core122	CAGAATCATAGCCCCCTTATTAGCGTTTTCAATCAACCGTCTTTGGGAA					"			"			SU2_corev3_122	GGGTAAACAGCAACGATAACCCATGTTTACCAGTC
												SU2_corev3_123	TGTTGCCCGGCAGCGGTGGAGCCGCCAC
												SU2_corev3_124	TTGCGGTCATCCCAGGCCAGTCGTGGTGAAGGGAT
												SU2_corev3_125	AGCCGCCTCACCGGAACCAGAGCCACCAAGAACCACACTCATATTCATT
												SU2_corev3_126	CTGTCTTGCCATCTTTTCATAATCAAAAGCCAGCACGGGTATACCGTCA
												SU2_corev3_127	CAGAATCATAGCCCCCTTATTAGCGTTTTCAATCAACCGTCTTTGGGAA
SU2_end01	TTTTAGGGTTGAGTGTTGTAAAGAATCATTTTTGCCAGTTTGAGGTTT		"			"			"			"			"			"			"
SU2_end02	TTTTGGCCCTGAGAGAGTTATTGCCCTTCACCGCCTTT		"			"			"			"			"			"			"
SU2_end03	TTTCGGAAGCATAAAGTGTCACACAACATACGAGCTTT		"			"			"			"			"			"			"
SU2_end04	TTTTAAGGGAACCGAACTGCGCAGACGGTCAATCATTT		"			"			"			"			"			"			"
SU2_end05	ACGTAACAAAAATCCTTCAAAACAATATGAAAGCGTAAGAATACTTT		"			"			"			"			"			"			"
SU2_end06	TTTGCGCGCCTGTGCACTCCCAGCGCGCTTTCG		"			"			"			"			"			"			"
SU2_end07	TTTCCTGACGAGAAACACCAGTGAATAAGGCTTGCTTT		"			"			"			"			"			"			"
SU2_end08	TTAATAATTTTCTGAGGAACAACTAATTT		"			"			"			"			"			"			"
SU2_end09	CACTCAAGGCTGGAGTCACGAACGGAAAAAGAGACGCAGATTT		"			"			"			"			"			"			"
SU2_end10	TTTGTCATTGCAGGCAGTGTCACTTTT		"			"			"			"			"			"			"
SU2_end11	TTTGAACAACATTATAACAGTTCATTT		"			"			"			"			"			"			"
SU2_end12	TTTAAACGATGCTGAAGCATCAGCGGGTTT		"			"			"			"			"			"			"
SU2_end13	CATAACGCCAAAAGAGAGGCTTTTT		"			"			"			"			"			"			"
SU2_end14	TTTAACAGCGGATCAAGTGATGAAGGGTAAAGTTTTT		"			"			"			"			"			"			"
SU2_end15	TTTTTGCAAAAGAAGTTTTAAATAGCGGAATTA		"			"			"			"			"			"			"
SU2_end16	TTTAGGGTTTTCCCAGGTGTCCTTGCCGTTCCGGCA		"			"			"			"			"			"			"
SU2_end17	TTTGAAAACGAGAATGACCTGCTTTATACAGGT		"			"			"			"			"			"			"
SU2_end18	TTTGGACGACGACAGTTGGGTAACGCCTTT		"			"			"			"			"			"			"
SU2_end19	TTTAAAGCGAACTTGCGGATGGCTTTT		"			"			"			"			"			"			"
SU2_end20	GTCATTTCAGACCGTTTTAATTCGAGCTTCTTT		"			"			"			"			"			"			"
SU2_end21	TTTGTTAAATCAGCTAGCCCGAGATTT		"			"			"			"			"			"			"
SU2_end22	TTTTAGAGCTTAATTATGCTGTAGCTCAACATGTTTT		"			"			"			"			"			"			"
SU2_end23	TTTGCAAAGAATTAGAAATTCGAGCTATTCTGATAAATTAATGCCTTT		"			"			"			"			"			"			"
SU2_end24	TTTTTTAAATATGCAACTAAAGTACGGTGTTATATA		"			"			"			"			"			"			"
SU2_end25	AACATCCAATAAATCATACAGGCAAGTTT		"			"			"			"			"			"			"
SU2_end26	TTTGGAGAGGGTCATTAAATTTTTTTT		"			"			"			"			"			"			"
SU2_end27	TTTGTGGCACAGTATCGCGGAAGCAAACTCCAA		"			"			"			"			"			"			"
SU2_end28	TTTCAAGGCCGGAAACGTCACCCCTTTAG		"			"			"			"			"			"			"
SU2_end29	TTTTTAGTAAATGAAAACGAACTAACGTTT		"			"			"			"			"			"			"
SU2_end30	TTTAAACGCAAACATTACCATTAGTTT		"			"			"			"			"			"			"
SU2_end31	TTTAGGAATTGCGAATAATAATCGAATTATTCGCCT		"			"			"			"			"			"			"
SU2_end32	CGTTGAATTAAACAAATAAACTGTGATAAATAAGGCGTTT		"			"			"			"			"			"			"
SU2_end33	TTTCCCAATAATAAGATATAAAAGTTT		"			"			"			"			"			"			"
SU2_end34	TTTTAGTTGCGCCGAAACCATCGCCCACGCATAATTT		"			"			"			"			"			"			"
SU2_end35	TTTCAAAATAAACAGCCACAAGAATTGAGTTAAGTTT		"			"			"			"			"			"			"
SU2_end36	TTTCCGATATATTCGAATAGAATATGGGACTAAAGTTTTGTCG		"			"			"			"			"			"			"
SU2_end37	TTTGCGCGTTTTCATCGGCATTTTCGGTCAAGTTTGAATGAAA		"			"			"			"			"			"			"
SU2_end38	TTTCGGGAGAAACAATCTTTCCAGACGTTT		"			"			"			"			"			"			"
SU2_end39	AGTTACAAAATCGCATGTGAGTGCTTCTTAGGTTGATATTTTAGTTT		"			"			"			"			"			"			"
SU2_end40	ATCCCATATAAAGGCGGAATAGAGCCTAATTTGCCAGTTATTT		"			"			"			"			"			"			"
SU2_end41	AAATAATAAAATAGATAAGTCCTTTT		"			"			"			"			"			"			"
SU2_end42	TTTGAACAAGAACGTCAGACTGTATTT		"			"			"			"			"			"			"
SU2_end43	TTTAGAAGATGAATCAAGAAAACATTT		"			"			"			"			"			"			"
SU2_end44	TCAATATGCAGAGGTTTTTCAGAGTGAGGTCGCTGCAACTAATGCA		"			"			"			"			"			"			"
SU2_end45	TTTGCCTGTTTATCAACCAAGCTAATGCAGAACGCTTT		"			"			"			"			"			"			"
SU2_end46	TTTCTTGAAAACATAGCGAATTTTCCCTTAGAATCTTT		"			"			"			"			"			"			"
SU2_end47	TTTTTTAATCAAACTGAAAGGCAATTACCTGAGCAAATTT		"			"			"			"			"			"			"
SU2_end48	TTTAAATTAATTACATTTAACATACCTTTTACATTTT		"			"			"			"			"			"			"
SU2_end49	TTTTTAATTTCATCTTCTGTTCAAATGGTTATACCTTTTTTCAAAATCATA		"			"			"			"			"			"			"
SU2_end50	TTTTTAAATAAGGCTTGATACCGATTT		"			"			"			"			"			"			"
SU2_interface01	GTTTTTTGGGGTCGAGGTGGCGAAAGGAGCGGGCGCTA		"			"			SU2_interfacev2_01	GTTTTTTGGGGTCGAGGTGGCGAAAGGAGCGGGCGCTA		"			"			"			"
SU2_interface02	CCGTAAAACTACGTGAACCATCACCCAAATCAA		"			"			SU2_interfacev2_02	CCGTAAAACTACGTGAACCATCACCCAAATCAA		"			"			"			"
SU2_interface03	GGGCGCTGGCAACACGCTGCGCGT		"			"			SU2_interfacev2_03	GGGCGCTGGCAACACGCTGCG		"			"			"			"
SU2_interface04	ATACGTAATGAAAAATCTAAAGCATC		"			"			SU2_interfacev2_04	ATACGTAATGAAAAATCTAAAGC		"			"			"			"
SU2_interface05	CCATTAAACGGGTAAAATTCATGAGGAAGTTT		"			"			SU2_interfacev2_05	TTAAACGGGTAAAATTCATGAGGAAG		"			"			"			"
SU2_interface06	AACCACCACACCAATGCGCCGCTA		"			"			SU2_interfacev2_06	CACCACACCAATGCGCCG		"			"			"			"
SU2_interface07	GACTAAAGACTTTTCATAACAGAGGCTTTGAG		"			"			SU2_interfacev2_07	TAAAGACTTTTCATAACAGAGGCTTT		"			"			"			"
SU2_interface08	ATTACCTAGAGTAAGCATATCAAACCCTCAATC		"			"			SU2_interfacev2_08	ATTACCTAGAGTAAGCATATCAAACCCTCA		"			"			"			"
SU2_interface09	CAGGGCGCGTACTTGACGAGC		"			"			SU2_interfacev2_09	GGCGCGTACTTGACG		"			"			"			"
SU2_interface10	TATGGTCCCTTACACCGTGAGCACTGCGTCAGGTCATGCCTGAGCATGT		"			"			SU2_interfacev2_10	TATGGTCCCTTACACCGTGAGCACTGCGTCAGGTCATGCCTGAGCATGT		"			"			"			"
SU2_interface11	AACGGCTTGCGATTTTTCGGAACGAGGGTAGC		"			"			SU2_interfacev2_11	GGCTTGCGATTTTTCGGAACGAGGGT		"			"			"			"
SU2_interface12	ACGTATAACGTGCTCACATTGCT		"			"			SU2_interfacev2_12	TATAACGTGCTCACATTGCT		"			"			"			"
SU2_interface13	GCGTGGTCGTGTAGCAATACTTCTTT		"			"			SU2_interfacev2_13	GCGTGGTCGTGTAGCAATACTTC		"			"			"			"
SU2_interface14	ATCTTTAGGAGCACTAAAAGGTTATCTAAAAT		"			"			SU2_interfacev2_14	TTTAGGAGCACTAAAAGGTTATCTAA		"			"			"			"
SU2_interface15	CAGAGCGGGAGCTAAAGTTTCCTCGTTAGAAT		"			"			SU2_interfacev2_15	AGCGGGAGCTAAAGTTTCCTCGTTAG		"			"			"			"
SU2_interface16	CAGGAGGGAGTAAAAGAGTCTGTCCA		"			"			SU2_interfacev2_16	CAGGAGGGAGTAAAAGAGTCTGT		"			"			"			"
SU2_interface17	TTGAAAGGAATTGAGGACCCTCGTTTATGTTTA		"			"			SU2_interfacev2_17	AAAGGAATTGAGGACCCTCGTTTATGTTTA		"			"			"			"
SU2_interface18	TCACGCAAATTAACCGTGCGAAACGTGGCCACCCCGATTA		"			"			SU2_interfacev2_18	CGCAAATTAACCGTGCGAAACGTGGCCACCCCGATTA		"			"			"			"
SU2_interface19	AATATCTGGTCAGTGATAGGACTGTGGCAAATCAACAG		"			"			SU2_interfacev2_19	ATCTGGTCAGTGATAGGACTGTGGCAAATCAA		"			"			"			"
SU2_interface20	GATTAGTAATAACCCGCTT		"			"			SU2_interfacev2_20	TAGTAATAACCCGCTT		"			"			"			"
SU2_interface21	ACCTTGCTGAACCTCAAGGATAGCCCCACCAGC		"			"			SU2_interfacev2_21	TTGCTGAACCTCAAGGATAGCCCCACCAGC		"			"			"			"
SU2_interface22	AGAAGAACTCAATGGCGGTGTGTACATTAATGAGAAGAAA		"			"			SU2_interfacev2_22	AGAACTCAATGGCGGTGTGTACATTAATGAGAAGAAA		"			"			"			"
SU2_interface23	GGCGGTCAGTATTAACGATAAAACAGGAAA		"			"			SU2_interfacev2_23	GGTCAGTATTAACGATAAAACAGGAAA		"			"			"			"
SU2_interface24	TATCCAGGCATTTTTAGAACC		"			"			SU2_interfacev2_24	CCAGGCATTTTTAGA		"			"			"			"
SU2_interface25	AACGCTCCGAACGAGTAGATTTAGTTTGATTGCAACAGAGGTGA		"			"			SU2_interfacev2_25	AACGCTCCGAACGAGTAGATTTAGTTTGATTGCAACAGAGG		"			"			"			"
SU2_interface26	AAAATACCGAACGAACTAAAACATCGCCATTA		"			"			SU2_interfacev2_26	ATACCGAACGAACTAAAACATCGCCA		"			"			"			"
SU2_interface27	CATAAAAAAGGAATTCGGCCTTGCTGGTAA		"			"			SU2_interfacev2_27	CATAAAAAAGGAATTCGGCCTTGCTGG		"			"			"			"
SU2_interface28	CTCATATATTTTAAATGCAACTTGCCTGAGT		"			"			SU2_interfacev2_28	ATATATTTTAAATGCAACTTGCCTG		"			"			"			"
SU2_interface29	TATACTTCTGAATAGCTCCTGATTGTTTGGAT		"			"			SU2_interfacev2_29	ACTTCTGAATAGCTCCTGATTGTTTG		"			"			"			"
SU2_interface30	ATCATTACCGCGCCGATATTTTCATCGTAGGA		"			"			SU2_interfacev2_30	ATTACCGCGCCGATATTTTCATCGTA		"			"			"			"
SU2_interface31	AAACCACCAGAAGGAGATTTTGCGGAACAAAG		"			"			SU2_interfacev2_31	CCACCAGAAGGAGATTTTGCGGAACA		"			"			"			"
SU2_interface32	GCCTTTACGGAATTCCGTCAATAGATAATACAT		"			"			SU2_interfacev2_32	GCCTTTACGGAATTCCGTCAATAGATAATA		"			"			"			"
SU2_interface33	GATATAGAAGGCTTATCCGTAAATCCTCATTAAAGCCA		"			"			SU2_interfacev2_33	ATAGAAGGCTTATCCGTAAATCCTCATTAAAG		"			"			"			"
SU2_interface34	TTATCATTGTATCGGTAAAAGTTTGAGTAACA		"			"			SU2_interfacev2_34	TCATTGTATCGGTAAAAGTTTGAGTA		"			"			"			"
SU2_interface35	CCGAGGAGAAAAACACATAACCTCCCGACTTGC		"			"			SU2_interfacev2_35	CCGAGGAGAAAAACACATAACCTCCCGACT		"			"			"			"
SU2_interface36	CGCGAGGCGTTTTAGCAACGGTATTCTAAGAA		"			"			SU2_interfacev2_36	GAGGCGTTTTAGCAACGGTATTCTAA		"			"			"			"
SU2_interface37	TTGAGGATTTAGAAGTATTAGACTTTATTAGAGATCATCAAATATAA		"			"			SU2_interfacev2_37	AGGATTTAGAAGTATTAGACTTTATTAGAGATCATCAAATATAA		"			"			"			"
SU2_interface38	GGGAGGTTTTGAGGCAATAGCAAGCAAATCA		"			"			SU2_interfacev2_38	AGGTTTTGAGGCAATAGCAAGCAAA		"			"			"			"
SU2_interface39	TCAAAATTATTTGCACGTAAGTACCGCCACC		"			"			SU2_interfacev2_39	ATATACAGTAACAGATTTCATTTGAA		"			"			"			"
SU2_interface40	CGCCACCCTCAGAGCCCCGCCACCCTCAGAAC		"			"			SU2_interfacev2_40	AAATTATTTGCACGTAAGTACCGCCACC		"			"			"			"
SU2_interface41	TCAGGGATAGAACCTACCATA		"			"			SU2_interfacev2_41	CACCCTCAGAGCCCCGCCACCCTCAG		"			"			"			"
SU2_interface42	GCAAATCGGCGGATTGTTTAGTATCATATGCGT		"			"			SU2_interfacev2_42	GGGATAGAACCTACC		"			"			"			"
SU2_interface43	CAACGCCAACGCGGGGTTTTGCTCCCCTCATTT		"			"			SU2_interfacev2_43	GCAAATCGGCGGATTGTTTAGTATCATATGCGT		"			"			"			"
SU2_interface44	CTCAGAACCGCCACCCTCACCTCAGACAATAGG		"			"			SU2_interfacev2_44	CAACGCCAACGCGGGGTTTTGCTCCCCTCA		"			"			"			"
SU2_interface45	GAATCGCATCGCAAGAAGTAGGG		"			"			SU2_interfacev2_45	CTCAGAACCGCCACCCTCACCTCAGACAATAGG		"			"			"			"
SU2_interface46	TACCAGTATAAAGCAAAAGCC		"			"			SU2_interfacev2_46	GAATCGCATCGCAAGAAGTAGGG		"			"			"			"
SU2_interface47	TATACAAATTCTCTTAATTGA		"			"			SU2_interfacev2_47	TACCAGTATAAAGCAAAAGCC		"			"			"			"
									SU2_interfacev2_48	TATACAAATTCTCTTAATTGA
SU2_joint01	TATTACCGCCAGCCACCATTAGATACATTTCGCAAACAACAA		"			"			"			"			SU2_jointv4_01	CCGTCTATAAGAGAGTATTAAGAGGCTGAGACTCCTTTCGAG		SU2_jointv5_01	GCACTAACGAGTAAGATTCTCTCGCCATCAACTGTAAACAATGCTGGTCCGGACTTGTAGAAC		SU2_jointv4_01	CCGTCTATAAGAGAGTATTAAGAGGCTGAGACTCCTTTCGAG
SU2_joint02	TAATACTTTTTATATTTTCATTTGGGGCGCGTTATGACCCTG		"			"			"			"			SU2_jointv4_02	GTGGACTCCAACGTCAAAAGGCTATTATTCTGAAACATGAAAATATAAA		SU2_jointv5_02	TATTACCGCCAGCCACCATTAGATACATTTCGCAAACAACAA		SU2_jointv4_02	GTGGACTCCAACGTCAAAAGGCTATTATTCTGAAACATGAAAATATAAA
SU2_joint03	AGCATAAAGCTTCTACTAATAGTAGTAGCATTAAAGCCTCAG		"			"			"			"			SU2_jointv4_03	AAGAGTCCACTATTCCAGACGGCCCCCTGCCTATTTCGGAACTAAAGTA		SU2_jointv5_03	TAATACTTTTTATATTTTCATTTGGGGCGCGTTATGACCCTG		SU2_jointv4_03	AAGAGTCCACTATTCCAGACGGCCCCCTGCCTATTTCGGAACTAAAGTA
SU2_joint04	ATAACCTGTTTAGCGCGGGAGAAGCCTTTATTTCAATGGTCA		"			"			"			"			SU2_jointv4_04	GCACTAACGAGTAAGATTCTCTCGCCATCAACTGTAAACAATGCTGGTCCGGACTTGTAGAAC		SU2_jointv5_04	AGCATAAAGCTTCTACTAATAGTAGTAGCATTAAAGCCTCAG		SU2_jointv4_04	GCACTAACGAGTAAGATTCTCTCGCCATCAACTGTAAACAATGCTGGTCCGGACTTGTAGAAC
SU2_joint05	GTGGCATCAATAAATCGGTTGTACCAAAAACAAGCTGAAAAG		"			"			"			"			SU2_jointv4_05	GAACGTGCCCTAAACGTCTATCAGGGCGGATGGGC		SU2_jointv5_05	ATAACCTGTTTAGCGCGGGAGAAGCCTTTATTTCAATGGTCA		SU2_jointv4_05	GAACGTGCCCTAAACGTCTATCAGGGCGGATGGGC
SU2_joint06	GAATGGAAAGCGAGGATTAATGTAATTTAGGCA		"			"			"			"			SU2_jointv4_06	TATTACCGCCAGCCACCATTAGATACATTTCGCAAACAACAA		SU2_jointv5_06	GTGGCATCAATAAATCGGTTGTACCAAAAACAAGCTGAAAAG		SU2_jointv4_06	TATTACCGCCAGCCACCATTAGATACATTTCGCAAACAACAA
SU2_joint07	GCTGAGACTCCTTTCGAGCCAGTAATAAGAGAGTATTAAGAG		"			"			"			"			SU2_jointv4_07	TAATACTTTTTATATTTTCATTTGGGGCGCGTTATGACCCTG		SU2_jointv5_07	GAATGGAAAGCGAGGATTAATGTAATTTAGGCA		SU2_jointv4_07	TAATACTTTTTATATTTTCATTTGGGGCGCGTTATGACCCTG
SU2_joint08	ATTTCGGAACTAAAGTAATTCTGTCCAGACGGCCCCCTGCCT		"			"			"			"			SU2_jointv4_08	AGCATAAAGCTTCTACTAATAGTAGTAGCATTAAAGCCTCAG		SU2_jointv5_08	TCAAGAGAAGGATTCAGTCTC		SU2_jointv4_08	AGCATAAAGCTTCTACTAATAGTAGTAGCATTAAAGCCTCAG
SU2_joint09	GAGGCATTCAAGAGAAGGATTCAGTCTC		"			"			"			"			SU2_jointv4_09	ATAACCTGTTTAGCGCGGGAGAAGCCTTTATTTCAATGGTCA		SU2_jointv5_09	CAACATGTTCGTGCCCGTATAAACAGTTAATACGACAATAAA		SU2_jointv4_09	ATAACCTGTTTAGCGCGGGAGAAGCCTTTATTTCAATGGTCA
SU2_joint10	CGACAAAAGGCTATTATTCTGAAACATGAAAATATAAAGTAC		"			"			"			"			SU2_jointv4_10	GTGGCATCAATAAATCGGTTGTACCAAAAACAAGCTGAAAAG		SU2_jointv5_10	CCGTCTATTTTTTTTTTTTTTTTTTTTTTTTTTAAGAGAGTATTAAGAGGCTGAGACTCCTTTCGAG		SU2_jointv4_10	GTGGCATCAATAAATCGGTTGTACCAAAAACAAGCTGAAAAG
SU2_joint11	CAACATGTTCGTGCCCGTATAAACAGTTAATACGACAATAAA		"			"			"			"			SU2_jointv4_11	GAATGGAAAGCGAGGATTAATGTAATTTAGGCA		SU2_jointv5_11	GTGGACTCCAACGTTTTTTTTTTTTTTTTTTTTTTTTTTCAAAAGGCTATTATTCTGAAACATGAAAATATAAA		SU2_jointv4_11	GAATGGAAAGCGAGGATTAATGTAATTTAGGCA
															SU2_jointv4_12	TCAAGAGAAGGATTCAGTCTC		SU2_jointv5_12	AAGAGTCCACTATTTTTTTTTTTTTTTTTTTTTTTTTTTCCAGACGGCCCCCTGCCTATTTCGGAACTAAAGTA		SU2_jointv4_12	TCAAGAGAAGGATTCAGTCTC
															SU2_jointv4_13	CAACATGTTCGTGCCCGTATAAACAGTTAATACGACAATAAA		SU2_jointv5_13	GAACGTGCCCTAAACGTCTATCAGGGCGTTTTTTTTTTTTTTTTTTTTTTTTTGATGGGC		SU2_jointv4_13	CAACATGTTCGTGCCCGTATAAACAGTTAATACGACAATAAA
															SU2_jointv4_14	ATCTGGTGAAAAACGGGAGCCTTCATCAGCGGATTGGAAACC		SU2_jointv5_14	ATCTGGTTTTTTTTTTTTTTTTTTTTTTTTTTGAAAAACGGGAGCCTTCATCAGCGGATTGGAAACC		SU2_jointv4_14	ATCTGGTGAAAAACGGGAGCCTTCATCAGCGGATTGGAAACC
															SU2_jointv4_15	GCCGTCATGGACGTTGGACTCTTTGATGCTGGCCTTCCTGTAGAAGATT		SU2_jointv5_15	GCCGTCATGGACGTTTTTTTTTTTTTTTTTTTTTTTTTTTGGACTCTTTGATGCTGGCCTTCCTGTAGAAGATT		SU2_jointv4_15	GCCGTCATGGACGTTGGACTCTTTGATGCTGGCCTTCCTGTAGAAGATT
															SU2_jointv4_16	CCCGAACAGAGTCCGGCAAAAGCCATCAGCGCATCAGATCGC		SU2_jointv5_16	CCCGAACTTTTTTTTTTTTTTTTTTTTTTTTTAGAGTCCGGCAAAAGCCATCAGCGCATCAGATCGC		SU2_jointv4_16	CCCGAACAGAGTCCGGCAAAAGCCATCAGCGCATCAGATCGC
SU2_to_SU3_sticky01	ATATACAGTAACAGATTTCATTTGAACTAAA		"			"			"			"			"			"			"
SU2_to_SU3_sticky02	AAGTGCCTAGCCACGAACCGGTGTATATCAA		"			"			"			"			"			"			"
SU2_to_SU3_sticky03	TAGTGAATTTAAACCTCCGGGAGAAGATAAAT		"			"			"			"			"			"			"
SU2_to_SU3_sticky04	AGTCTGAGAGACTATAACTATGGGTTGATCATAATTCGAGGTTGCCCGAATTCGACAACTCGT		"			"			"			"			"			"			"
SU2_to_SU1_sticky01	GTAAACCAGCGATTATAGATTCCCAATTCTGATGGAAAATAAAAG		"			SU2_to_SU1T_sticky01	ACTATCCAGCGATTATAGATTCCCAATTCTGATGGAAAATAAAAG		SU2_to_SU1T_sticky01	ACTATCCAGCGATTATAGATTCCCAATTCTGATGGAAAATAAAAG		SU2_to_SU1T_sticky01	ACTATCCAGCGATTATAGATTCCCAATTCTGATGGAAAATAAAAG		SU2_to_SU1T_sticky01	ACTATCCAGCGATTATAGATTCCCAATTCTGATGGAAAATAAAAG		SU2_to_SU1T_sticky01	ACTATCCAGCGATTATAGATTCCCAATTCTGATGGAAAATAAAAG		SU2_to_SU1T_sticky01	ACTATCCAGCGATTATAGATTCCCAATTCTGATGGAAAATAAAAG
SU2_to_SU1_sticky02	AAAGACAACGGAGATTTAATTGCTCAGGTCACGAAAGAAGGTCTT		"			SU2_to_SU1T_sticky02	GAAGACAACGGAGATTTAATTGCTCAGGTCACGAAAGAAGGTCTT		SU2_to_SU1T_sticky02	GAAGACAACGGAGATTTAATTGCTCAGGTCACGAAAGAAGGTCTT		SU2_to_SU1T_sticky02	GAAGACAACGGAGATTTAATTGCTCAGGTCACGAAAGAAGGTCTT		SU2_to_SU1T_sticky02	GAAGACAACGGAGATTTAATTGCTCAGGTCACGAAAGAAGGTCTT		SU2_to_SU1T_sticky02	GAAGACAACGGAGATTTAATTGCTCAGGTCACGAAAGAAGGTCTT		SU2_to_SU1T_sticky02	GAAGACAACGGAGATTTAATTGCTCAGGTCACGAAAGAAGGTCTT
SU2_to_SU1_sticky03	ACTTGCAAAAGAATACACATCTTT		"			SU2_to_SU1T_sticky03	GCAGACAAAAGAATACACATCTTT		SU2_to_SU1T_sticky03	GCAGACAAAAGAATACACATCTTT		SU2_to_SU1T_sticky03	GCAGACAAAAGAATACACATCTTT		SU2_to_SU1T_sticky03	GCAGACAAAAGAATACACATCTTT		SU2_to_SU1T_sticky03	GCAGACAAAAGAATACACATCTTT		SU2_to_SU1T_sticky03	GCAGACAAAAGAATACACATCTTT
SU2_to_SU1_sticky04	ACGTAAATTGTGTCGAATGCTCCAATGAACGCAAATCATTGAGATG		"			SU2_to_SU1T_sticky04	CAGTAAATTGTGTCGAATGCTCCAATGAACGCAAATCATTGAGATG		SU2_to_SU1T_sticky04	CAGTAAATTGTGTCGAATGCTCCAATGAACGCAAATCATTGAGATG		SU2_to_SU1T_sticky04	CAGTAAATTGTGTCGAATGCTCCAATGAACGCAAATCATTGAGATG		SU2_to_SU1T_sticky04	CAGTAAATTGTGTCGAATGCTCCAATGAACGCAAATCATTGAGATG		SU2_to_SU1T_sticky04	CAGTAAATTGTGTCGAATGCTCCAATGAACGCAAATCATTGAGATG		SU2_to_SU1T_sticky04	CAGTAAATTGTGTCGAATGCTCCAATGAACGCAAATCATTGAGATG
			SU2_incumbent01	GAATTAACTGAACATAAGCAGTTAAGACTTGAGGCAGCCGCCTCACCGGAATTTCTTAA
			SU2_incumbent02	AATTGAGAAATAAGAAACGATCTTACCATAGAAAAGAGCCATTATCATTCGAAGGCACC
			SU2_incumbent03	CCCAAATCAAGTACCGATTCCAGTACAAACGACATTAATCAGAAAAGCCCCAAGAATCG
			SU2_incumbent04	AAACACTCATGGTGCCGCGGCGGGAAGGGGGACTCCAGCCATCAAATCAGGTCATTGCC
scaffold	TGATAGACGGTTTTTCGCCCTTTGACGTTGGAGTCCACGTTCTTTAATAGTGGACTCTTGTTCCAAACTGGAACAACACTCAACCCTATCTCGGGCTATTCTTTTGATTTATAAGGGATTTTGCCGATTTCGGAACCACCATCAAACAGGATTTTCGCCTGCTGGGGCAAACCAGCGTGGACCGCTTGCTGCAACTCTCTCAGGGCCAGGCGGTGAAGGGCAATCAGCTGTTGCCCGTCTCACTGGTGAAAAGAAAAACCACCCTGGCGCCCAATACGCAAACCGCCTCTCCCCGCGCGTTGGCCGATTCATTAATGCAGCTGGCACGACAGGTTTCCCGACTGGAAAGCGGGCAGTGAGCGCAACGCAATTAATGTGAGTTAGCTCACTCATTAGGCA…
