# Supplementary material for: A nanoscale reciprocating rotary mechanism with coordinated mobility control
Source: Nat Commun. 2021 Dec 8;12:7138. doi: 10.1038/s41467-021-27230-7 (PMC8654862; doi:10.1038/s41467-021-27230-7)
Supplement: Supplementary file 13 — Supplementary Data 4 [file 41467_2021_27230_MOESM13_ESM.xlsx]

## Sheet: Sheet1
SU3	" means same sequences as columns A-B
for cryo			for cryo - bound to camshaft			v1			v2			v3			v4			v5			v6
SU3_core01	TGGGCTTAATGCTTTAAACAGCTGCGGACCCTCGTCATAGTA		SU3_CSbound_core01	TGGGCTTAATGCTTTAAACAGCTGCGGACCCTCGTCATAGTA		"			"			SU3_corev3_01	TGGGCTTAATGCTTTAAACAGCTGCGGACCCTCGTCATAGTA		SU3_corev4_01	TGGGCTTAATGCTTTAAACAGCTGCGGACCCTCGTCATAGTA		SU3_corev4_01	TGGGCTTAATGCTTTAAACAGCTGCGGACCCTCGTCATAGTA		SU3_corev6_01	TGGGCTTAATGCTTTAAACAGCTGCGGACCCTCGTCATAGTA
SU3_core02	CCGTCTATCAGGGCTGGTTTGTTGAGAGGTCTGGAAACCAATCTTCCTG		SU3_CSbound_core02	CCGTCTATCAGGGCTGGTTTGTTGAGAGGTCTGGAAACCAATCTTCCTG		"			"			SU3_corev3_02	CCGTCTATCAGGGCTGGTTTGTTGAGAGGTCTGGAAACCAATCTTCCTG		SU3_corev4_02	CCCCAGCGCAACAGCTGATTGGCCTAATAAATTGTGTGCACTTTACCTG		SU3_corev4_02	CCCCAGCGCAACAGCTGATTGGCCTAATAAATTGTGTGCACTTTACCTG		SU3_corev6_02	CCCCAGCGCAACAGCTGATTGGCCTAATAAATTGTGTGCACTTTACCTG
SU3_core03	CCAACGTCAAAGGGAATCCTGTGCCGGACGATGAATGTTAAACAACATT		SU3_CSbound_core03	CCAACGTCAAAGGGAATCCTGTGCCGGACGATGAATGTTAAACAACATT		"			"			SU3_corev3_03	CCAACGTCAAAGGGAATCCTGTGCCGGACGATGAATGTTAAACAACATT		SU3_corev4_03	CAGTTGAAAGGTCTGGTCTCAAATAAGGCGGTACCAGCAGAACAAAATTCCTG		SU3_corev4_03	CAGTTGAAAGGTCTGGTCTCAAATAAGGCGGTACCAGCAGAACAAAATTCCTG		SU3_corev6_03	CAGTTGAAAGGTCTGGTCTCAAATAAGGCGGTACCAGCAGAACAAAATTCCTG
SU3_core04	CACTATTAAAGAACCGAAATCCCGTTCTCTAGCATTTAAAATAACAACC		SU3_CSbound_core04	CACTATTAAAGAACCGAAATCCCGTTCTCTAGCATTTAAAATAACAACC		"			"			SU3_corev3_04	CACTATTAAAGAACCGAAATCCCGTTCTCTAGCATTTAAAATAACAACC		SU3_corev4_04	GAGTGAGCTAACTCGAGACGGAGGCGAACGAAAAA		SU3_corev4_04	GAGTGAGCTAACTCGAGACGGAGGCGAACGAAAAA		SU3_corev6_04	GAGTGAGCTAACTCGAGACGGAGGCGAACGAAAAA
SU3_core05	CCCCAGCGCAACAGCTGATTGGCCTAATAAATTGTGTGCACTTTACCTG		SU3_CSbound_core05	CCCCAGCGCAACAGCTGATTGGCCTAATAAATTGTGTGCACTTTACCTG		"			"			SU3_corev3_05	CCCCAGCGCAACAGCTGATTGGCCTAATAAATTGTGTGCACTTTACCTG		SU3_corev4_05	TAGGAGCGAAGTATTAGACACAGAGGTGTCAAACCACTTGCCTACTTCT		SU3_corev4_05	TAGGAGCGAAGTATTAGACACAGAGGTGTCAAACCACTTGCCTACTTCT		SU3_corev6_05	TAGGAGCGAAGTATTAGACACAGAGGTGTCAAACCACTTGCCTACTTCT
SU3_core06	CAGTTGAAAGGTCTGGTCTCAAATAAGGCGGTACCAGCAGAACAAAATTCCTG		SU3_CSbound_core06	CAGTTGAAAGGTCTGGTCTCAAATAAGGCGGTACCAGCAGAACAAAATTCCTG		"			"			SU3_corev3_06	CAGTTGAAAGGTCTGGTCTCAAATAAGGCGGTACCAGCAGAACAAAATTCCTG		SU3_corev4_06	CACCTTGCAAACTATCGGCCT		SU3_corev4_06	CACCTTGCAAACTATCGGCCT		SU3_corev6_06	CACCTTGCAAACTATCGGCCT
SU3_core07	TGGGGTCCCTTCATCCACGCGATGGCCCACTACG		SU3_CSbound_core07	TGGGGTCCCTTCATCCACGCGATGGCCCACTACG		"			"			SU3_corev3_07	TGGGGTCCCTTCATCCACGCGATGGCCCACTACG		SU3_corev4_07	GTCACTGCGCGCCTTATCCGCCCTGAGAATCTACAGAGAAGC		SU3_corev4_07	GTCACTGCGCGCCTTATCCGCCCTGAGAATCTACAGAGAAGC		SU3_corev6_07	GTCACTGCGCGCCTTATCCGCCCTGAGAATCTACAGAGAAGC
SU3_core08	GAGTGAGCTAACTCGAGACGGAGGCGAACGAAAAA		SU3_CSbound_core08	GAGTGAGCTAACTCGAGACGGAGGCGAACGAAAAA		"			"			SU3_corev3_08	GAGTGAGCTAACTCGAGACGGAGGCGAACGAAAAA		SU3_corev4_08	CTGTGGTGCTGCGGCTGTTTCAGAGAATGAGGGTAAAGGATA		SU3_corev4_08	CTGTGGTGCTGCGGCTGTTTCAGAGAATGAGGGTAAAGGATA		SU3_corev6_08	CTGTGGTGCTGCGGCTGTTTCAGAGAATGAGGGTAAAGGATA
SU3_core09	TTGCGTTGCGCTCAGTGGTTTGTGGTTCGTGGACT		SU3_CSbound_core09	TTGCGTTGCGCTCAGTGGTTTGTGGTTCGTGGACT		"			"			SU3_corev3_09	TTGCGTTGCGCTCAGTGGTTTGTGGTTCGTGGACT		SU3_corev4_09	GCGGCGGGCCGTTTAATTCGTCGTAAAAAGCTGATCCTCATA		SU3_corev4_09	GCGGCGGGCCGTTTAATTCGTCGTAAAAAGCTGATCCTCATA		SU3_corev6_09	GCGGCGGGCCGTTTAATTCGTCGTAAAAAGCTGATCCTCATA
SU3_core10	CTTTCCAGTCGGGAGTTTGCGTCCCTTAAAGAGTC		SU3_CSbound_core10	CTTTCCAGTCGGGAGTTTGCGTCCCTTAAAGAGTC		"			"			SU3_corev3_10	CTTTCCAGTCGGGAGTTTGCGTCCCTTAAAGAGTC		SU3_corev4_10	CATACCGGGGGTTTGATCCCCATATGTAAATATGATGCCTGA		SU3_corev4_10	CATACCGGGGGTTTGATCCCCATATGTAAATATGATGCCTGA		SU3_corev6_10	CATACCGGGGGTTTGATCCCCATATGTAAATATGATGCCTGA
SU3_core11	TAGGAGCGAAGTATTAGACACAGAGGTGTCAAACCACTTGCCTACTTCT		SU3_CSbound_core11	TAGGAGCGAAGTATTAGACACAGAGGTGTCAAACCACTTGCCTACTTCT		"			"			SU3_corev3_11	TAGGAGCGAAGTATTAGACACAGAGGTGTCAAACCACTTGCCTACTTCT		SU3_corev4_11	AATTTACAAACAATGAGTAACGCAATTCTGAATTT		SU3_corev4_11	AATTTACAAACAATGAGTAACGCAATTCTGAATTT		SU3_corev6_11	AATTTACAAACAATGAGTAACGCAATTCTGAATTT
SU3_core12	CACCTTGCAAACTATCGGCCT		SU3_CSbound_core12	CACCTTGCAAACTATCGGCCT		"			"			SU3_corev3_12	CACCTTGCAAACTATCGGCCT		SU3_corev4_12	ATTATCATTTTGCGGAAGATACGCATAG		SU3_corev4_12	ATTATCATTTTGCGGAAGATACGCATAG		SU3_corev6_12	ATTATCATTTTGCGGAAGATACGCATAG
SU3_core13	GTCACTGCGCGCCTTATCCGCCCTGAGAATCTACAGAGAAGC		SU3_CSbound_core13	CTGTGGTGCTGCGGCTGTTTCAGAGAATGAGGGTAAAGGATA		"			"			SU3_corev3_13	GTCACTGCGCGCCTTATCCGCCCTGAGAATCTACAGAGAAGC		SU3_corev4_13	TGGAGGTGTCCAGCCAGCCAGGTCTGGC		SU3_corev4_13	TGGAGGTGTCCAGCCAGCCAGGTCTGGC		SU3_corev6_13	TGGAGGTGTCCAGCCAGCCAGGTCTGGC
SU3_core14	CTGTGGTGCTGCGGCTGTTTCAGAGAATGAGGGTAAAGGATA		SU3_CSbound_core14	GCGGCGGGCCGTTTAATTCGTCGTAAAAAGCTGATCCTCATA		"			"			SU3_corev3_14	CTGTGGTGCTGCGGCTGTTTCAGAGAATGAGGGTAAAGGATA		SU3_corev4_14	ATCAGCGGTGGTGCCATCCCAGATGAAG		SU3_corev4_14	ATCAGCGGTGGTGCCATCCCAGATGAAG		SU3_corev6_14	ATCAGCGGTGGTGCCATCCCAGATGAAG
SU3_core15	GCGGCGGGCCGTTTAATTCGTCGTAAAAAGCTGATCCTCATA		SU3_CSbound_core15	CATACCGGGGGTTTGATCCCCATATGTAAATATGATGCCTGA		"			"			SU3_corev3_15	GCGGCGGGCCGTTTAATTCGTCGTAAAAAGCTGATCCTCATA		SU3_corev4_15	TCATCATGAAACCACCAGAAGATACCGA		SU3_corev4_15	TCATCATGAAACCACCAGAAGATACCGA		SU3_corev6_15	TCATCATGAAACCACCAGAAGATACCGA
SU3_core16	CATACCGGGGGTTTGATCCCCATATGTAAATATGATGCCTGA		SU3_CSbound_core16	AATTTACAAACAATGAGTAACGCAATTCTGAATTT		"			"			SU3_corev3_16	CATACCGGGGGTTTGATCCCCATATGTAAATATGATGCCTGA		SU3_corev4_16	GGAATTATAAAACAGTTACTTTGTCGAAATCCGCG		SU3_corev4_16	GGAATTATAAAACAGTTACTTTGTCGAAATCCGCG		SU3_corev6_16	GGAATTATAAAACAGTTACTTTGTCGAAATCCGCG
SU3_core17	AATTTACAAACAATGAGTAACGCAATTCTGAATTT		SU3_CSbound_core17	ATTATCATTTTGCGGAAGATACGCATAG		"			"			SU3_corev3_17	AATTTACAAACAATGAGTAACGCAATTCTGAATTT		SU3_corev4_17	ATGGCGCAATTAATAGAGGCGAAGGATTATAACTAGAAAGGA		SU3_corev4_17	ATGGCGCAATTAATAGAGGCGAAGGATTATAACTAGAAAGGA		SU3_corev6_17	ATGGCGCAATTAATAGAGGCGAAGGATTATAACTAGAAAGGA
SU3_core18	ATTATCATTTTGCGGAAGATACGCATAG		SU3_CSbound_core18	TGGAGGTGTCCAGCCAGCCAGGTCTGGC		"			"			SU3_corev3_18	ATTATCATTTTGCGGAAGATACGCATAG		SU3_corev4_18	CGCAAGACACTCAATCCGCCGTGTTCAGAGCGAGT		SU3_corev4_18	CGCAAGACACTCAATCCGCCGTGTTCAGAGCGAGT		SU3_corev6_18	CGCAAGACACTCAATCCGCCGTGTTCAGAGCGAGT
SU3_core19	TGGAGGTGTCCAGCCAGCCAGGTCTGGC		SU3_CSbound_core19	ATCAGCGGTGGTGCCATCCCAGATGAAG		"			"			SU3_corev3_19	TGGAGGTGTCCAGCCAGCCAGGTCTGGC		SU3_corev4_19	GCTGGTCTTGCGGTATGAGCCTAAACATTTCTCCG		SU3_corev4_19	GCTGGTCTTGCGGTATGAGCCTAAACATTTCTCCG		SU3_corev6_19	GCTGGTCTTGCGGTATGAGCCTAAACATTTCTCCG
SU3_core20	ATCAGCGGTGGTGCCATCCCAGATGAAG		SU3_CSbound_core20	TCATCATGAAACCACCAGAAGATACCGA		"			"			SU3_corev3_20	ATCAGCGGTGGTGCCATCCCAGATGAAG		SU3_corev4_20	CATATCAGCAGACGGTATCATCGCCTGACACCAGT		SU3_corev4_20	CATATCAGCAGACGGTATCATCGCCTGACACCAGT		SU3_corev6_20	CATATCAGCAGACGGTATCATCGCCTGACACCAGT
SU3_core21	TCATCATGAAACCACCAGAAGATACCGA		SU3_CSbound_core21	GGAATTATAAAACAGTTACTTTGTCGAAATCCGCG		"			"			SU3_corev3_21	TCATCATGAAACCACCAGAAGATACCGA		SU3_corev4_21	AAAAGAAGGCACCAAGGAAGTGAAAATCTTGTATCGGTTTAT		SU3_corev4_21	AAAAGAAGGCACCAAGGAAGTGAAAATCTTGTATCGGTTTAT		SU3_corev6_21	AAAAGAAGGCACCAAGGAAGTGAAAATCTTGTATCGGTTTAT
SU3_core22	GGAATTATAAAACAGTTACTTTGTCGAAATCCGCG		SU3_CSbound_core22	ATGGCGCAATTAATAGAGGCGAAGGATTATAACTAGAAAGGA		"			"			SU3_corev3_22	GGAATTATAAAACAGTTACTTTGTCGAAATCCGCG		SU3_corev4_22	TAAAGGAATTCTGGTACATTGGCAGATTTAAATTG		SU3_corev4_22	TAAAGGAATTCTGGTACATTGGCAGATTTAAATTG		SU3_corev6_22	TAAAGGAATTCTGGTACATTGGCAGATTTAAATTG
SU3_core23	ATGGCGCAATTAATAGAGGCGAAGGATTATAACTAGAAAGGA		SU3_CSbound_core23	CATATCAGCAGACGGTATCATCGCCTGACACCAGT		"			"			SU3_corev3_23	ATGGCGCAATTAATAGAGGCGAAGGATTATAACTAGAAAGGA		SU3_corev4_23	GTAATAAAAGGGACAAGAGGCTTGCACG		SU3_corev4_23	GTAATAAAAGGGACAAGAGGCTTGCACG		SU3_corev6_23	GTAATAAAAGGGACAAGAGGCTTGCACG
SU3_core24	CGCAAGACACTCAATCCGCCGTGTTCAGAGCGAGT		SU3_CSbound_core24	AAAAGAAGGCACCAAGGAAGTGAAAATCTTGTATCGGTTTAT		"			"			SU3_corev3_24	CGCAAGACACTCAATCCGCCGTGTTCAGAGCGAGT		SU3_corev4_24	TCGGCGAACATAAATTAAACGACCGTCGGGGTCATTGCAGGCCATCAGA		SU3_corev4_24	TCGGCGAACATAAATTAAACGACCGTCGGGGTCATTGCAGGCCATCAGA		SU3_corev6_24	TCGGCGAACATAAATTAAACGACCGTCGGGGTCATTGCAGGCCATCAGA
SU3_core25	GCTGGTCTTGCGGTATGAGCCTAAACATTTCTCCG		SU3_CSbound_core25	TAAAGGAATTCTGGTACATTGGCAGATTTAAATTG		"			"			SU3_corev3_25	GCTGGTCTTGCGGTATGAGCCTAAACATTTCTCCG		SU3_corev4_25	ATAGACTTAACGCCAGGGTTTGGAAGGGCTGCCAGCGTCGGACCCTTAC		SU3_corev4_25	ATAGACTTAACGCCAGGGTTTGGAAGGGCTGCCAGCGTCGGACCCTTAC		SU3_corev6_25	ATAGACTTAACGCCAGGGTTTGGAAGGGCTGCCAGCGTCGGACCCTTAC
SU3_core26	CATATCAGCAGACGGTATCATCGCCTGACACCAGT		SU3_CSbound_core26	GTAATAAAAGGGACAAGAGGCTTGCACG		"			"			SU3_corev3_26	CATATCAGCAGACGGTATCATCGCCTGACACCAGT		SU3_corev4_26	TTCTCCGTGGTGAAACAGCGGCTCCGGC		SU3_corev4_26	TTCTCCGTGGTGAAACAGCGGCTCCGGC		SU3_corev6_26	TTCTCCGTGGTGAAACAGCGGCTCCGGC
SU3_core27	AAAAGAAGGCACCAAGGAAGTGAAAATCTTGTATCGGTTTAT		SU3_CSbound_core27	TCGGCGAACATAAATTAAACGACCGTCGGGGTCATTGCAGGCCATCAGA		"			"			SU3_corev3_27	AAAAGAAGGCACCAAGGAAGTGAAAATCTTGTATCGGTTTAT		SU3_corev4_27	GCCACGGAACCGCTTCTGGTGCCGGAAATCAGAGGGAAACAA		SU3_corev4_27	GCCACGGAACCGCTTCTGGTGCCGGAAATCAGAGGGAAACAA		SU3_corev6_27	ACGACGGAGCGCCATGTTTACGTTGGGCTCCGGCA
SU3_core28	TAAAGGAATTCTGGTACATTGGCAGATTTAAATTG		SU3_CSbound_core28	ATAGACTTAACGCCAGGGTTTGGAAGGGCTGCCAGCGTCGGACCCTTAC		"			"			SU3_corev3_28	TAAAGGAATTCTGGTACATTGGCAGATTTAAATTG		SU3_corev4_28	CCAGTGCCAAGCTTCCAGGCAATCGCACTAGCCAGTGCCGGG		SU3_corev4_28	CCAGTGCCAAGCTTCCAGGCAATCGCACTAGCCAGTGCCGGG		SU3_corev6_28	CACGACGTTGTAAAATTCAGGGACAGTAAAATGTGCAAATCG
SU3_core29	GTAATAAAAGGGACAAGAGGCTTGCACG		SU3_CSbound_core29	TTCTCCGTGGTGAAACAGCGGCTCCGGC		"			"			SU3_corev3_29	GTAATAAAAGGGACAAGAGGCTTGCACG		SU3_corev4_29	ACGACGGAGCGCCATGTTTACGTTGGGCTCCGGCA		SU3_corev4_29	ACGACGGAGCGCCATGTTTACGTTGGGCTCCGGCA		SU3_corev6_29	TCCCAGTGGAATTTGTGAGAGTCTGCTCTTTCGTC
SU3_core30	TCGGCGAACATAAATTAAACGACCGTCGGGGTCATTGCAGGCCATCAGA		SU3_CSbound_core30	GCCACGGAACCGCTTCTGGTGCCGGAAATCAGAGGGAAACAA		"			"			SU3_corev3_30	TCGGCGAACATAAATTAAACGACCGTCGGGGTCATTGCAGGCCATCAGA		SU3_corev4_30	CACGACGTTGTAAAATTCAGGGACAGTAAAATGTGCAAATCG		SU3_corev4_30	CACGACGTTGTAAAATTCAGGGACAGTAAAATGTGCAAATCG		SU3_corev6_30	CTGCAAGGCGATTACTCTTCGGGGCGCAAAACGGC
SU3_core31	ATAGACTTAACGCCAGGGTTTGGAAGGGCTGCCAGCGTCGGACCCTTAC		SU3_CSbound_core31	CCAGTGCCAAGCTTCCAGGCAATCGCACTAGCCAGTGCCGGG		"			"			SU3_corev3_31	ATAGACTTAACGCCAGGGTTTGGAAGGGCTGCCAGCGTCGGACCCTTAC		SU3_corev4_31	TCCCAGTGGAATTTGTGAGAGTCTGCTCTTTCGTC		SU3_corev4_31	TCCCAGTGGAATTTGTGAGAGTCTGCTCTTTCGTC		SU3_corev6_31	AGCCGGAGACCTTCACGAACCCAGTATTAACACCG
SU3_core32	TTCTCCGTGGTGAAACAGCGGCTCCGGC		SU3_CSbound_core32	CACGACGTTGTAAAATTCAGGGACAGTAAAATGTGCAAATCG		"			"			SU3_corev3_32	TTCTCCGTGGTGAAACAGCGGCTCCGGC		SU3_corev4_32	CTGCAAGGCGATTACTCTTCGGGGCGCAAAACGGC		SU3_corev4_32	CTGCAAGGCGATTACTCTTCGGGGCGCAAAACGGC		SU3_corev6_32	AGCTTTCCGGCACCAATTCGCCGGTGCC
SU3_core33	GCCACGGAACCGCTTCTGGTGCCGGAAATCAGAGGGAAACAA		SU3_CSbound_core33	CTGCAAGGCGATTACTCTTCGGGGCGCAAAACGGC		"			"			SU3_corev3_33	ACGACGGAGCGCCATGTTTACGTTGGGCTCCGGCA		SU3_corev4_33	AGCCGGAGACCTTCACGAACCCAGTATTAACACCG		SU3_corev4_33	AGCCGGAGACCTTCACGAACCCAGTATTAACACCG		SU3_corev6_33	ATCAAGACAAGAACCAACATTAATGCAGATACATACAAAATA
SU3_core34	CCAGTGCCAAGCTTCCAGGCAATCGCACTAGCCAGTGCCGGG		SU3_CSbound_core34	AGCCGGAGACCTTCACGAACCCAGTATTAACACCG		"			"			SU3_corev3_34	CACGACGTTGTAAAATTCAGGGACAGTAAAATGTGCAAATCG		SU3_corev4_34	AGCTTTCCGGCACCAATTCGCCGGTGCC		SU3_corev4_34	AGCTTTCCGGCACCAATTCGCCGGTGCC		SU3_corev6_34	CTTTCATTCAGCTCTAACCTGAAAGCTAAATCGGTTCAACGCGCTATTT
SU3_core35	ACGACGGAGCGCCATGTTTACGTTGGGCTCCGGCA		SU3_CSbound_core35	TCCAGCCGGTAAAGAAAATCCCGTAAAACTCACCGTGGAGCC		"			"			SU3_corev3_35	TCCCAGTGGAATTTGTGAGAGTCTGCTCTTTCGTC		SU3_corev4_35	TCCAGCCGGTAAAGAAAATCCCGTAAAACTCACCGTGGAGCC		SU3_corev4_35	TCCAGCCGGTAAAGAAAATCCCGTAAAACTCACCGTGGAGCC		SU3_corev6_35	CCAAATCTAATAAAAAGGAATTACGAGG
SU3_core36	CACGACGTTGTAAAATTCAGGGACAGTAAAATGTGCAAATCG		SU3_CSbound_core36	TCGGCCTTTGCCGTGGTTGTGTACATCGAACGTAC		"			"			SU3_corev3_36	CTGCAAGGCGATTACTCTTCGGGGCGCAAAACGGC		SU3_corev4_36	TCGGCCTTTGCCGTGGTTGTGTACATCGAACGTAC		SU3_corev4_36	TCGGCCTTTGCCGTGGTTGTGTACATCGAACGTAC		SU3_corev6_36	AGGAACGATACATTAAAACATTATGACC
SU3_core37	TCCCAGTGGAATTTGTGAGAGTCTGCTCTTTCGTC		SU3_CSbound_core37	TTTGAGGTCCGTTTATTTGCCGCCAGCACAGTCCC		"			"			SU3_corev3_37	AGCCGGAGACCTTCACGAACCCAGTATTAACACCG		SU3_corev4_37	TTTGAGGTCCGTTTATTTGCCGCCAGCACAGTCCC		SU3_corev4_37	TTTGAGGTCCGTTTATTTGCCGCCAGCACAGTCCC		SU3_corev6_37	TCGCATTCATTTGGAGCAATAAAGCCTCTTAGAACAAATTAATTTGATG
SU3_core38	CTGCAAGGCGATTACTCTTCGGGGCGCAAAACGGC		SU3_CSbound_core38	ATCAAGACAAGAACCAACATTAATGCAGATACATACAAAATA		"			"			SU3_corev3_38	AGCTTTCCGGCACCAATTCGCCGGTGCC		SU3_corev4_38	ATCAAGACAAGAACCAACATTAATGCAGATACATACAAAATA		SU3_corev4_38	ATCAAGACAAGAACCAACATTAATGCAGATACATACAAAATA		SU3_corev6_38	ACGTTAAAGGTGGCGGCAAAGAATTAGCAATGCAATATTCAAGGCAAAA
SU3_core39	AGCCGGAGACCTTCACGAACCCAGTATTAACACCG		SU3_CSbound_core39	CTTTCATTCAGCTCTAACCTGAAAGCTAAATCGGTTCAACGCGCTATTT		"			"			SU3_corev3_39	ATCAAGACAAGAACCAACATTAATGCAGATACATACAAAATA		SU3_corev4_39	CTTTCATTCAGCTCTAACCTGAAAGCTAAATCGGTTCAACGCGCTATTT		SU3_corev4_39	CTTTCATTCAGCTCTAACCTGAAAGCTAAATCGGTTCAACGCGCTATTT		SU3_corev6_39	CCCCGGTATTGTAATGGGAACTCGTAACTGGCAGCATCAAACTTAAATT
SU3_core40	AGCTTTCCGGCACCAATTCGCCGGTGCC		SU3_CSbound_core40	CCAAATCTAATAAAAAGGAATTACGAGG		"			"			SU3_corev3_40	CTTTCATTCAGCTCTAACCTGAAAGCTAAATCGGTTCAACGCGCTATTT		SU3_corev4_40	CCAAATCTAATAAAAAGGAATTACGAGG		SU3_corev4_40	CCAAATCTAATAAAAAGGAATTACGAGG		SU3_corev6_40	AACCGTTGTAGCAATGAGTAGTCATTACGCTGGCTACGAGGCAAATTAT
SU3_core41	TCCAGCCGGTAAAGAAAATCCCGTAAAACTCACCGTGGAGCC		SU3_CSbound_core41	AGGAACGATACATTAAAACATTATGACC		"			"			SU3_corev3_41	CCAAATCTAATAAAAAGGAATTACGAGG		SU3_corev4_41	AGGAACGATACATTAAAACATTATGACC		SU3_corev4_41	AGGAACGATACATTAAAACATTATGACC		SU3_corev6_41	TTACCAGTTGATTAGTCCCTGACGAGAA
SU3_core42	TCGGCCTTTGCCGTGGTTGTGTACATCGAACGTAC		SU3_CSbound_core42	ACGTTAAAGGTGGCGGCAAAGAATTAGCAATGCAATATTCAAGGCAAAA		"			"			SU3_corev3_42	AGGAACGATACATTAAAACATTATGACC		SU3_corev4_42	TCGCATTCATTTGGAGCAATAAAGCCTCTTAGAACAAATTAATTTGATG		SU3_corev4_42	TCGCATTCATTTGGAGCAATAAAGCCTCTTAGAACAAATTAATTTGATG		SU3_corev6_42	ACGACGAGATAGCGTCCAATATTCAGAAA
SU3_core43	TTTGAGGTCCGTTTATTTGCCGCCAGCACAGTCCC		SU3_CSbound_core43	CCCCGGTATTGTAATGGGAACTCGTAACTGGCAGCATCAAACTTAAATT		"			"			SU3_corev3_43	TCGCATTCATTTGGAGCAATAAAGCCTCTTAGAACAAATTAATTTGATG		SU3_corev4_43	ACGTTAAAGGTGGCGGCAAAGAATTAGCAATGCAATATTCAAGGCAAAA		SU3_corev4_43	ACGTTAAAGGTGGCGGCAAAGAATTAGCAATGCAATATTCAAGGCAAAA		SU3_corev6_43	TTTGCGGAAGGCTACAAGCGGCCGCCTGGCCCTGAATAAAGT
SU3_core44	ATCAAGACAAGAACCAACATTAATGCAGATACATACAAAATA		SU3_CSbound_core44	AACCGTTGTAGCAATGAGTAGTCATTACGCTGGCTACGAGGCAAATTAT		"			"			SU3_corev3_44	ACGTTAAAGGTGGCGGCAAAGAATTAGCAATGCAATATTCAAGGCAAAA		SU3_corev4_44	CCCCGGTATTGTAATGGGAACTCGTAACTGGCAGCATCAAACTTAAATT		SU3_corev4_44	CCCCGGTATTGTAATGGGAACTCGTAACTGGCAGCATCAAACTTAAATT		SU3_corev6_44	CTTTATTTGTACCATCGCAAATGGTCAAATTTTTTGCAAACACTGTGTG
SU3_core45	CTTTCATTCAGCTCTAACCTGAAAGCTAAATCGGTTCAACGCGCTATTT		SU3_CSbound_core45	TTACCAGTTGATTAGTCCCTGACGAGAA		"			"			SU3_corev3_45	CCCCGGTATTGTAATGGGAACTCGTAACTGGCAGCATCAAACTTAAATT		SU3_corev4_45	AACCGTTGTAGCAATGAGTAGTCATTACGCTGGCTACGAGGCAAATTAT		SU3_corev4_45	AACCGTTGTAGCAATGAGTAGTCATTACGCTGGCTACGAGGCAAATTAT		SU3_corev6_45	AAAATTTAGAGCATTTTAGCTATATTTTAAATTTTCGGTAATAATCATG
SU3_core46	CCAAATCTAATAAAAAGGAATTACGAGG		SU3_CSbound_core46	ACGACGAGATAGCGTCCAATATTCAGAAA		"			"			SU3_corev3_46	AACCGTTGTAGCAATGAGTAGTCATTACGCTGGCTACGAGGCAAATTAT		SU3_corev4_46	TTACCAGTTGATTAGTCCCTGACGAGAA		SU3_corev4_46	TTACCAGTTGATTAGTCCCTGACGAGAA		SU3_corev6_46	TATTTTAAAAATTAGGCGCGAGCTGAAATATTTTGGTCAATCGGGTACC
SU3_core47	AGGAACGATACATTAAAACATTATGACC		SU3_CSbound_core47	TTTGCGGAAGGCTACAAGCGGCCGCCTGGCCCTGAATAAAGT		"			"			SU3_corev3_47	TTACCAGTTGATTAGTCCCTGACGAGAA		SU3_corev4_47	ACGACGAGATAGCGTCCAATATTCAGAAA		SU3_corev4_47	ACGACGAGATAGCGTCCAATATTCAGAAA		SU3_corev6_47	GTAATGTCAGGCAAATCAATTCTACTAA
SU3_core48	TCGCATTCATTTGGAGCAATAAAGCCTCTTAGAACAAATTAATTTGATG		SU3_CSbound_core48	AAAATTTAGAGCATTTTAGCTATATTTTAAATTTTCGGTAATAATCATG		"			"			SU3_corev3_48	ACGACGAGATAGCGTCCAATATTCAGAAA		SU3_corev4_48	TTTGCGGAAGGCTACAAGCGGCCGCCTGGCCCTGAATAAAGT		SU3_corev4_48	TTTGCGGAAGGCTACAAGCGGCCGCCTGGCCCTGAATAAAGT		SU3_corev6_48	AAATGTTTAAATCAAAAATCAGGTCTTT
SU3_core49	ACGTTAAAGGTGGCGGCAAAGAATTAGCAATGCAATATTCAAGGCAAAA		SU3_CSbound_core49	TATTTTAAAAATTAGGCGCGAGCTGAAATATTTTGGTCAATCGGGTACC		"			"			SU3_corev3_49	TTTGCGGAAGGCTACAAGCGGCCGCCTGGCCCTGAATAAAGT		SU3_corev4_49	CTTTATTTGTACCATCGCAAATGGTCAAATTTTTTGCAAACACTGTGTG		SU3_corev4_49	CTTTATTTGTACCATCGCAAATGGTCAAATTTTTTGCAAACACTGTGTG		SU3_corev6_49	TTGCCAGACCCTGACCACCGAGTAAAAG
SU3_core50	CCCCGGTATTGTAATGGGAACTCGTAACTGGCAGCATCAAACTTAAATT		SU3_CSbound_core50	GTAATGTCAGGCAAATCAATTCTACTAA		"			"			SU3_corev3_50	CTTTATTTGTACCATCGCAAATGGTCAAATTTTTTGCAAACACTGTGTG		SU3_corev4_50	AAAATTTAGAGCATTTTAGCTATATTTTAAATTTTCGGTAATAATCATG		SU3_corev4_50	AAAATTTAGAGCATTTTAGCTATATTTTAAATTTTCGGTAATAATCATG		SU3_corev6_50	ACGAGAATGACCATAGACTGTAAAAACACGCCAA
SU3_core51	AACCGTTGTAGCAATGAGTAGTCATTACGCTGGCTACGAGGCAAATTAT		SU3_CSbound_core51	AAATGTTTAAATCAAAAATCAGGTCTTT		"			"			SU3_corev3_51	AAAATTTAGAGCATTTTAGCTATATTTTAAATTTTCGGTAATAATCATG		SU3_corev4_51	TATTTTAAAAATTAGGCGCGAGCTGAAATATTTTGGTCAATCGGGTACC		SU3_corev4_51	TATTTTAAAAATTAGGCGCGAGCTGAAATATTTTGGTCAATCGGGTACC		SU3_corev6_51	AGAAAAATCTACGTAACGTAATAACATCCTATCTT
SU3_core52	TTACCAGTTGATTAGTCCCTGACGAGAA		SU3_CSbound_core52	TTGCCAGACCCTGACCACCGAGTAAAAG		"			"			SU3_corev3_52	TATTTTAAAAATTAGGCGCGAGCTGAAATATTTTGGTCAATCGGGTACC		SU3_corev4_52	GTAATGTCAGGCAAATCAATTCTACTAA		SU3_corev4_52	GTAATGTCAGGCAAATCAATTCTACTAA		SU3_corev6_52	CCATTAGCCATCAAGTCATTGTCACAATGTAAAGCC
SU3_core53	ACGACGAGATAGCGTCCAATATTCAGAAA		SU3_CSbound_core53	ACGAGAATGACCATAGACTGTAAAAACACGCCAA		"			"			SU3_corev3_53	GTAATGTCAGGCAAATCAATTCTACTAA		SU3_corev4_53	AAATGTTTAAATCAAAAATCAGGTCTTT		SU3_corev4_53	AAATGTTTAAATCAAAAATCAGGTCTTT		SU3_corev6_53	TCCAAATTCCGGTATTCTAAGTGGTAAT
SU3_core54	TTTGCGGAAGGCTACAAGCGGCCGCCTGGCCCTGAATAAAGT		SU3_CSbound_core54	AGAAAAATCTACGTAACGTAATAACATCCTATCTT		"			"			SU3_corev3_54	AAATGTTTAAATCAAAAATCAGGTCTTT		SU3_corev4_54	TTGCCAGACCCTGACCACCGAGTAAAAG		SU3_corev4_54	TTGCCAGACCCTGACCACCGAGTAAAAG		SU3_corev6_54	AAATAAACAGCCATGGCGTTTATCATTAATCAACA
SU3_core55	CTTTATTTGTACCATCGCAAATGGTCAAATTTTTTGCAAACACTGTGTG		SU3_CSbound_core55	CCATTAGCCATCAAGTCATTGTCACAATGTAAAGCC		"			"			SU3_corev3_55	TTGCCAGACCCTGACCACCGAGTAAAAG		SU3_corev4_55	ACGAGAATGACCATAGACTGTAAAAACACGCCAA		SU3_corev4_55	ACGAGAATGACCATAGACTGTAAAAACACGCCAA		SU3_corev6_55	GAGCCTAATTTGCCACTTGCGGTTTTTAAACAAGA
SU3_core56	AAAATTTAGAGCATTTTAGCTATATTTTAAATTTTCGGTAATAATCATG		SU3_CSbound_core56	TCCAAATTCCGGTATTCTAAGTGGTAAT		"			"			SU3_corev3_56	ACGAGAATGACCATAGACTGTAAAAACACGCCAA		SU3_corev4_56	AGAAAAATCTACGTAACGTAATAACATCCTATCTT		SU3_corev4_56	AGAAAAATCTACGTAACGTAATAACATCCTATCTT		SU3_corev6_56	ACGCTAACGAGCGTCTTAAATCTCATCGTCCTAAT
SU3_core57	TATTTTAAAAATTAGGCGCGAGCTGAAATATTTTGGTCAATCGGGTACC		SU3_CSbound_core57	AAATAAACAGCCATGGCGTTTATCATTAATCAACA		"			"			SU3_corev3_57	AGAAAAATCTACGTAACGTAATAACATCCTATCTT		SU3_corev4_57	CCATTAGCCATCAAGTCATTGTCACAATGTAAAGCC		SU3_corev4_57	CCATTAGCCATCAAGTCATTGTCACAATGTAAAGCC		SU3_corev6_57	ATTTTATCCTGAATATTTTGCGGTATTA
SU3_core58	GTAATGTCAGGCAAATCAATTCTACTAA		SU3_CSbound_core58	ATTTTATCCTGAATATTTTGCGGTATTA		"			"			SU3_corev3_58	CCATTAGCCATCAAGTCATTGTCACAATGTAAAGCC		SU3_corev4_58	TCCAAATTCCGGTATTCTAAGTGGTAAT		SU3_corev4_58	TCCAAATTCCGGTATTCTAAGTGGTAAT		SU3_corev6_58	TCTGTAAACAGCCCTCATAGTGCAAGCCGCCACCA
SU3_core59	AAATGTTTAAATCAAAAATCAGGTCTTT		SU3_CSbound_core59	TCTGTAAACAGCCCTCATAGTGCAAGCCGCCACCA		"			"			SU3_corev3_59	TCCAAATTCCGGTATTCTAAGTGGTAAT		SU3_corev4_59	AAATAAACAGCCATGGCGTTTATCATTAATCAACA		SU3_corev4_59	AAATAAACAGCCATGGCGTTTATCATTAATCAACA		SU3_corev6_59	CATTTCACATCAAGAACGCCTGTAGCAT
SU3_core60	TTGCCAGACCCTGACCACCGAGTAAAAG		SU3_CSbound_core60	CATTTCACATCAAGAACGCCTGTAGCAT		"			"			SU3_corev3_60	AAATAAACAGCCATGGCGTTTATCATTAATCAACA		SU3_corev4_60	GAGCCTAATTTGCCACTTGCGGTTTTTAAACAAGA		SU3_corev4_60	GAGCCTAATTTGCCACTTGCGGTTTTTAAACAAGA		SU3_corev6_60	CGGAACCTACCATTGAGCCATTTGGGAA
SU3_core61	ACGAGAATGACCATAGACTGTAAAAACACGCCAA		SU3_CSbound_core61	CGGAACCTACCATTGAGCCATTTGGGAA		"			"			SU3_corev3_61	GAGCCTAATTTGCCACTTGCGGTTTTTAAACAAGA		SU3_corev4_61	ACGCTAACGAGCGTCTTAAATCTCATCGTCCTAAT		SU3_corev4_61	ACGCTAACGAGCGTCTTAAATCTCATCGTCCTAAT		SU3_corev6_61	AAATACATACATAATTAGAGCACCAGTACAATAGC
SU3_core62	AGAAAAATCTACGTAACGTAATAACATCCTATCTT		SU3_CSbound_core62	AAATACATACATAATTAGAGCACCAGTACAATAGC		"			"			SU3_corev3_62	ACGCTAACGAGCGTCTTAAATCTCATCGTCCTAAT		SU3_corev4_62	ATTTTATCCTGAATATTTTGCGGTATTA		SU3_corev4_62	ATTTTATCCTGAATATTTTGCGGTATTA		SU3_corev6_62	AGGTGGCCCTTATTACGCAGTGTAATTGCCACCGGCTCAGAGATCCCAA
SU3_core63	CCATTAGCCATCAAGTCATTGTCACAATGTAAAGCC		SU3_CSbound_core63	AGGTGGCCCTTATTACGCAGTGTAATTGCCACCGGCTCAGAGATCCCAA		"			"			SU3_corev3_63	ATTTTATCCTGAATATTTTGCGGTATTA		SU3_corev4_63	TCTGTAAACAGCCCTCATAGTGCAAGCCGCCACCA		SU3_corev4_63	TCTGTAAACAGCCCTCATAGTGCAAGCCGCCACCA		SU3_corev6_63	ACGCAAAAGAACTGGCATGATAGAGATAAAATCACACCGCCA
SU3_core64	TCCAAATTCCGGTATTCTAAGTGGTAAT		SU3_CSbound_core64	ACGCAAAAGAACTGGCATGATAGAGATAAAATCACACCGCCA		"			"			SU3_corev3_64	TCTGTAAACAGCCCTCATAGTGCAAGCCGCCACCA		SU3_corev4_64	CATTTCACATCAAGAACGCCTGTAGCAT		SU3_corev4_64	CATTTCACATCAAGAACGCCTGTAGCAT		SU3_corev6_64	AGTTTATAATAATAACGGAATAGTTAAGTTTGCCAACCCTCA
SU3_core65	AAATAAACAGCCATGGCGTTTATCATTAATCAACA		SU3_CSbound_core65	CGGAATAAAAGGTGAATGAAAGCAAGCCGGAGGTTCAGTAAGCGTCATA		"			"			SU3_corev3_65	CATTTCACATCAAGAACGCCTGTAGCAT		SU3_corev4_65	CGGAACCTACCATTGAGCCATTTGGGAA		SU3_corev4_65	CGGAACCTACCATTGAGCCATTTGGGAA		SU3_corev6_65	TAGAAAAAGAAGGAAACCGAGCAAGAAAGTCATAGACCACCA
SU3_core66	GAGCCTAATTTGCCACTTGCGGTTTTTAAACAAGA		SU3_CSbound_core66	CAATCAATATTGACACCGTAATACCGCACAAGATTCAGTCTCTGAATTT		"			"			SU3_corev3_66	CGGAACCTACCATTGAGCCATTTGGGAA		SU3_corev4_66	AAATACATACATAATTAGAGCACCAGTACAATAGC		SU3_corev4_66	AAATACATACATAATTAGAGCACCAGTACAATAGC		SU3_corev6_66	GGTTTACGATTGAGATCAAGTAAGAACGACCCAGCTTAAAGCCAGAATG
SU3_core67	ACGCTAACGAGCGTCTTAAATCTCATCGTCCTAAT		SU3_CSbound_core67	GGTTTACGATTGAGATCAAGTAAGAACGACCCAGCTTAAAGCCAGAATG		"			"			SU3_corev3_67	AAATACATACATAATTAGAGCACCAGTACAATAGC		SU3_corev4_67	AGGTGGCCCTTATTACGCAGTGTAATTGCCACCGGCTCAGAGATCCCAA		SU3_corev4_67	AGGTGGCCCTTATTACGCAGTGTAATTGCCACCGGCTCAGAGATCCCAA		SU3_corev6_67	AGATAGCCGAACAATAGCTATGCGTTTTAGCATTG
SU3_core68	ATTTTATCCTGAATATTTTGCGGTATTA		SU3_CSbound_core68	AGATAGCCGAACAATAGCTATGCGTTTTAGCATTG		"			"			SU3_corev3_68	AGGTGGCCCTTATTACGCAGTGTAATTGCCACCGGCTCAGAGATCCCAA		SU3_corev4_68	AAAAGAACCGACTTAGCAAGGCGTAGGATAGCGAATTTGATGATACAGG		SU3_corev4_68	AAAAGAACCGACTTAGCAAGGCGTAGGATAGCGAATTTGATGATACAGG		SU3_corev6_68	CAATGAAATAGCAAAGTTACCTTCATAT
SU3_core69	TCTGTAAACAGCCCTCATAGTGCAAGCCGCCACCA		SU3_CSbound_core69	ACCCACAAGAATTGACCCAAAGACACCA		"			"			SU3_corev3_69	ACGCAAAAGAACTGGCATGATAGAGATAAAATCACACCGCCA		SU3_corev4_69	ACGCAAAAGAACTGGCATGATAGAGATAAAATCACACCGCCA		SU3_corev4_69	ACGCAAAAGAACTGGCATGATAGAGATAAAATCACACCGCCA		SU3_corev6_69	AGTGTACAACGCGAATTATTTCCGCCACCCTCAGA
SU3_core70	CATTTCACATCAAGAACGCCTGTAGCAT		SU3_CSbound_core70	CCCAATAATAAGAGGAAACGCTTTGTCA		"			"			SU3_corev3_70	AGTTTATAATAATAACGGAATAGTTAAGTTTGCCAACCCTCA		SU3_corev4_70	CGGAATAAAAGGTGAATGAAAGCAAGCCGGAGGTTCAGTAAGCGTCATA		SU3_corev4_70	CGGAATAAAAGGTGAATGAAAGCAAGCCGGAGGTTCAGTAAGCGTCATA		SU3_corev6_70	GTACCGTCTCAGAAGTCGAGAGCTGAGATCTGACCTAAATTT
SU3_core71	CGGAACCTACCATTGAGCCATTTGGGAA		SU3_CSbound_core71	CAATGAAATAGCAAAGTTACCTTCATAT		"			"			SU3_corev3_71	TAGAAAAAGAAGGAAACCGAGCAAGAAAGTCATAGACCACCA		SU3_corev4_71	AGTTTATAATAATAACGGAATAGTTAAGTTTGCCAACCCTCA		SU3_corev4_71	AGTTTATAATAATAACGGAATAGTTAAGTTTGCCAACCCTCA		SU3_corev6_71	AGTTTCGTCACCCCGCCACCCATAGCCC
SU3_core72	AAATACATACATAATTAGAGCACCAGTACAATAGC		SU3_CSbound_core72	GTACCGTCTCAGAAGTCGAGAGCTGAGATCTGACCTAAATTT		"			"			SU3_corev3_72	GGTTTACGATTGAGATCAAGTAAGAACGACCCAGCTTAAAGCCAGAATG		SU3_corev4_72	CAATCAATATTGACACCGTAATACCGCACAAGATTCAGTCTCTGAATTT		SU3_corev4_72	CAATCAATATTGACACCGTAATACCGCACAAGATTCAGTCTCTGAATTT		SU3_corev6_72	CGCCACCAACACTGGTGAATAACCTTGCACTATATAATCCGGCTTA
SU3_core73	AGGTGGCCCTTATTACGCAGTGTAATTGCCACCGGCTCAGAGATCCCAA		SU3_CSbound_core73	AGTTTCGTCACCCCGCCACCCATAGCCC		"			"			SU3_corev3_73	AGATAGCCGAACAATAGCTATGCGTTTTAGCATTG		SU3_corev4_73	TAGAAAAAGAAGGAAACCGAGCAAGAAAGTCATAGACCACCA		SU3_corev4_73	TAGAAAAAGAAGGAAACCGAGCAAGAAAGTCATAGACCACCA		SU3_corev6_73	AGTACCAGATTAGGTTTATCAAAATCAT
SU3_core74	AAAAGAACCGACTTAGCAAGGCGTAGGATAGCGAATTTGATGATACAGG		SU3_CSbound_core74	CGCCACCAACACTGGTGAATAACCTTGCACTATATAATCCGGCTTA		"			"			SU3_corev3_74	CAATGAAATAGCAAAGTTACCTTCATAT		SU3_corev4_74	GGTTTACGATTGAGATCAAGTAAGAACGACCCAGCTTAAAGCCAGAATG		SU3_corev4_74	GGTTTACGATTGAGATCAAGTAAGAACGACCCAGCTTAAAGCCAGAATG		SU3_corev6_74	GGCGGATAAGTGCCCCGCCACCAACTTT
SU3_core75	ACGCAAAAGAACTGGCATGATAGAGATAAAATCACACCGCCA		SU3_CSbound_core75	AAGCAAATAATGCAGAACGCGCCTGTTTCCGCGCCGCACCATAGAGCCA		"			"			SU3_corev3_75	AGTGTACAACGCGAATTATTTCCGCCACCCTCAGA		SU3_corev4_75	AGATAGCCGAACAATAGCTATGCGTTTTAGCATTG		SU3_corev4_75	AGATAGCCGAACAATAGCTATGCGTTTTAGCATTG		SU3_corev6_75	GGGTTGACAAGACAGTAAATGCTGA
SU3_core76	CGGAATAAAAGGTGAATGAAAGCAAGCCGGAGGTTCAGTAAGCGTCATA		SU3_CSbound_core76	AGTACCAGATTAGGTTTATCAAAATCAT		"			"			SU3_corev3_76	GTACCGTCTCAGAAGTCGAGAGCTGAGATCTGACCTAAATTT		SU3_corev4_76	AGCGCTAATATCAGTAAGACTAACATAT		SU3_corev4_76	AGCGCTAATATCAGTAAGACTAACATAT		SU3_corev6_76	TTACGAGCATGTAGAACCAAGTCAGTAGATTTTCG
SU3_core77	AGTTTATAATAATAACGGAATAGTTAAGTTTGCCAACCCTCA		SU3_CSbound_core77	GGCGGATAAGTGCCCCGCCACCAACTTT		"			"			SU3_corev3_77	AGTTTCGTCACCCCGCCACCCATAGCCC		SU3_corev4_77	ACCCACAAGAATTGACCCAAAGACACCA		SU3_corev4_77	ACCCACAAGAATTGACCCAAAGACACCA		SU3_corev6_77	GAAACATTGAAATACCGACCGTGTGATAGAACCTA
SU3_core78	CAATCAATATTGACACCGTAATACCGCACAAGATTCAGTCTCTGAATTT		SU3_CSbound_core78	GGGTTGACAAGACAGTAAATGCTGA		"			"			SU3_corev3_78	CGCCACCAACACTGGTGAATAACCTTGCACTATATAATCCGGCTTA		SU3_corev4_78	CCCAATAATAAGAGGAAACGCTTTGTCA		SU3_corev4_78	CCCAATAATAAGAGGAAACGCTTTGTCA		SU3_corev6_78	AGGTCCTCTCCTCAAGAGAAG
SU3_core79	TAGAAAAAGAAGGAAACCGAGCAAGAAAGTCATAGACCACCA		SU3_CSbound_core79	ATAGATAAGTCCTGTTTTCATCCGGAAAATAATCA		"			"			SU3_corev3_79	AGTACCAGATTAGGTTTATCAAAATCAT		SU3_corev4_79	CAATGAAATAGCAAAGTTACCTTCATAT		SU3_corev4_79	CAATGAAATAGCAAAGTTACCTTCATAT		SU3_corev6_79	CCGATCAGCAGCGACCTTTAATCCAAAAACAACTATTCAGCG
SU3_core80	GGTTTACGATTGAGATCAAGTAAGAACGACCCAGCTTAAAGCCAGAATG		SU3_CSbound_core80	AAAATAATATCCCAAGAACAACCATCGAATTAGCG		"			"			SU3_corev3_80	GGCGGATAAGTGCCCCGCCACCAACTTT		SU3_corev4_80	AGTGTACAACGCGAATTATTTCCGCCACCCTCAGA		SU3_corev4_80	AGTGTACAACGCGAATTATTTCCGCCACCCTCAGA		SU3_corev6_80	GCGGGATCGTCACCCGGTCGCTTTCATGACCTAAA
SU3_core81	AGATAGCCGAACAATAGCTATGCGTTTTAGCATTG		SU3_CSbound_core81	GAAACATTGAAATACCGACCGTGTGATAGAACCTA		"			"			SU3_corev3_81	GGGTTGACAAGACAGTAAATGCTGA		SU3_corev4_81	GTACCGTCTCAGAAGTCGAGAGCTGAGATCTGACCTAAATTT		SU3_corev4_81	GTACCGTCTCAGAAGTCGAGAGCTGAGATCTGACCTAAATTT		SU3_corev6_81	TTCTTTTCACCAGTACATTAAGTCATAGCCAGAATTTAACGGGCTTTCGATGCCAAAGCCACC
SU3_core82	AGCGCTAATATCAGTAAGACTAACATAT		SU3_CSbound_core82	AGGTCCTCTCCTCAAGAGAAG		"			"			SU3_corev3_82	TTACGAGCATGTAGAACCAAGTCAGTAGATTTTCG		SU3_corev4_82	AGTTTCGTCACCCCGCCACCCATAGCCC		SU3_corev4_82	AGTTTCGTCACCCCGCCACCCATAGCCC		SU3_corev6_82	TATTGGGCGCCAGGCTGCCCGGAGCTCGTCACGGTACTGGTGGGCGCGGTGGTCAGCACCAGA
SU3_core83	ACCCACAAGAATTGACCCAAAGACACCA		SU3_CSbound_core83	CCGATCAGCAGCGACCTTTAATCCAAAAACAACTATTCAGCG		"			"			SU3_corev3_83	GAAACATTGAAATACCGACCGTGTGATAGAACCTA		SU3_corev4_83	CGCCACCAACACTGGTGAATAACCTTGCACTATATAATCCGGCTTA		SU3_corev4_83	CGCCACCAACACTGGTGAATAACCTTGCACTATATAATCCGGCTTA		SU3_corev6_83	CGCGGGGAGAGGCGAACCTGTAGTTGAGCTGCCAGCTCGTCAGGGTCACAACGTCACGCCGCC
SU3_core84	CCCAATAATAAGAGGAAACGCTTTGTCA		SU3_CSbound_core84	GCGGGATCGTCACCCGGTCGCTTTCATGACCTAAA		"			"			SU3_corev3_84	AGGTCCTCTCCTCAAGAGAAG		SU3_corev4_84	AAGCAAATAATGCAGAACGCGCCTGTTTCCGCGCCGCACCATAGAGCCA		SU3_corev4_84	AAGCAAATAATGCAGAACGCGCCTGTTTCCGCGCCGCACCATAGAGCCA		SU3_corev6_84	CTCACCGTGGAGCCGCCACGGAACCGCTTCTGGTGCCGGAAATCAGAGGGAAACAA
SU3_core85	CAATGAAATAGCAAAGTTACCTTCATAT		SU3_CSbound_core85	TATTGGGCGCCAGGCTGCCCGGAGCTCGTCACGGTACTGGTGGGCGCGGTGGTCAG		"			"			SU3_corev3_85	CCGATCAGCAGCGACCTTTAATCCAAAAACAACTATTCAGCG		SU3_corev4_85	AGTACCAGATTAGGTTTATCAAAATCAT		SU3_corev4_85	AGTACCAGATTAGGTTTATCAAAATCAT		SU3_corev6_85	AACGTACCCAGTGCCAAGCTTCCAGGCAATCGCACTAGCCAGTGCCGGG
SU3_core86	AGTGTACAACGCGAATTATTTCCGCCACCCTCAGA		SU3_CSbound_core86	CGCGGGGAGAGGCGAACCTGTAGTTGAGCTGCCAGCTCGTCAGGGTCACAACGTCA		"			"			SU3_corev3_86	GCGGGATCGTCACCCGGTCGCTTTCATGACCTAAA		SU3_corev4_86	GGCGGATAAGTGCCCCGCCACCAACTTT		SU3_corev4_86	GGCGGATAAGTGCCCCGCCACCAACTTT		SU3_corev6_86	TCCAGCCGGTAAAGAAAATCCATATCAGTAAGACTAACATATAAAAGAA
SU3_core87	GTACCGTCTCAGAAGTCGAGAGCTGAGATCTGACCTAAATTT		SU3_CSbound_core87	TCCCAGTGGAATTTGTGAGAGTCTGCTCTTTCGTCGCTGGTCTTGCGGT		"			"			SU3_corev3_87	TTCTTTTCACCAGTACATTAAGTCATAGCCAGAATTTAACGGGCTTTCGATGCCAAAGCCACC		SU3_corev4_87	GGGTTGACAAGACAGTAAATGCTGA		SU3_corev4_87	GGGTTGACAAGACAGTAAATGCTGA		SU3_corev6_87	TCGGCCTTTGCCGTGGTTGTGAGAATTGACCCAAAGACACCACGGAATAAAAGGTG
SU3_core88	AGTTTCGTCACCCCGCCACCCATAGCCC		SU3_CSbound_core88	AGCTTTCCGGCACCAATTCGCCGGTGCCGTCACTG		"			"			SU3_corev3_88	TATTGGGCGCCAGGCTGCCCGGAGCTCGTCACGGTACTGGTGGGCGCGGTGGTCAGCACCAGA		SU3_corev4_88	ATAGATAAGTCCTGTTTTCATCCGGAAAATAATCA		SU3_corev4_88	ATAGATAAGTCCTGTTTTCATCCGGAAAATAATCA		SU3_corev6_88	TTTGAGGTCCGTTTATTTGCCATAAGAGGAAACGCTTTGTCACAATCAATATTGAC
SU3_core89	CGCCACCAACACTGGTGAATAACCTTGCACTATATAATCCGGCTTA		SU3_CSbound_core89	AATGCAATATTCAAGGCAAAA		"			"			SU3_corev3_89	CGCGGGGAGAGGCGAACCTGTAGTTGAGCTGCCAGCTCGTCAGGGTCACAACGTCACGCCGCC		SU3_corev4_89	AAAATAATATCCCAAGAACAACCATCGAATTAGCG		SU3_corev4_89	AAAATAATATCCCAAGAACAACCATCGAATTAGCG		SU3_corev6_89	TCTTTTCCGTCACCAATTATCACCGTCA
SU3_core90	AAGCAAATAATGCAGAACGCGCCTGTTTCCGCGCCGCACCATAGAGCCA		SU3_CSbound_core90	TGTACCATCGCAAATGGTCAAATTTTTTGCAAACACTGTGTG		"			"			SU3_corev3_90	CTCACCGTGGAGCCGCCACGGAACCGCTTCTGGTGCCGGAAATCAGAGGGAAACAA		SU3_corev4_90	TTACGAGCATGTAGAACCAAGTCAGTAGATTTTCG		SU3_corev4_90	TTACGAGCATGTAGAACCAAGTCAGTAGATTTTCG		SU3_corev6_90	CCCCCTTTAGCAGCGGAAATTATTCATT
SU3_core91	AGTACCAGATTAGGTTTATCAAAATCAT		SU3_CSbound_core91	ATTATTTCCGCCACCCTCAGA		"			"			SU3_corev3_91	AACGTACCCAGTGCCAAGCTTCCAGGCAATCGCACTAGCCAGTGCCGGG		SU3_corev4_91	GAAACATTGAAATACCGACCGTGTGATAGAACCTA		SU3_corev4_91	GAAACATTGAAATACCGACCGTGTGATAGAACCTA		SU3_corev6_91	CATCGGCCGACAGAGGAGGGAAGGTAAA
SU3_core92	GGCGGATAAGTGCCCCGCCACCAACTTT		SU3_CSbound_core92	CGAGCGTCTTAAATCTCATCGTCCTAATTTACGAGCATGTAGAACCAAGTCAGTAGATTTTCG		"			"			SU3_corev3_92	TCCAGCCGGTAAAGAAAATCCATATCAGTAAGACTAACATATAAAAGAA		SU3_corev4_92	AGGTCCTCTCCTCAAGAGAAG		SU3_corev4_92	AGGTCCTCTCCTCAAGAGAAG		SU3_corev6_92	AATGAAAGCAAGCCGGAGGTTCAGTAAGCGTCATA
SU3_core93	GGGTTGACAAGACAGTAAATGCTGA		SU3_CSbound_core93	ATACAGGAGTGTACAACGCGA		"			"			SU3_corev3_93	TCGGCCTTTGCCGTGGTTGTGAGAATTGACCCAAAGACACCACGGAATAAAAGGTG		SU3_corev4_93	CCGATCAGCAGCGACCTTTAATCCAAAAACAACTATTCAGCG		SU3_corev4_93	CCGATCAGCAGCGACCTTTAATCCAAAAACAACTATTCAGCG		SU3_corev6_93	ACCGTAATACCGCACAAGATTCAGTCTCTGAATTT
SU3_core94	ATAGATAAGTCCTGTTTTCATCCGGAAAATAATCA		SU3_CSbound_core94	ACATTAAGTCATAGCCAGAATTTAACGGGCTTTCGATGCCAA		"			"			SU3_corev3_94	TTTGAGGTCCGTTTATTTGCCATAAGAGGAAACGCTTTGTCACAATCAATATTGAC		SU3_corev4_94	GCGGGATCGTCACCCGGTCGCTTTCATGACCTAAA		SU3_corev4_94	GCGGGATCGTCACCCGGTCGCTTTCATGACCTAAA		SU3_corev6_94	CCGACTTAGCAAGGCGTAGGATAGCGAATTTGATGATACAGG
SU3_core95	AAAATAATATCCCAAGAACAACCATCGAATTAGCG		SU3_CSbound_core95	ACGACGGAGCGCCATGTTTACGTTGGGCTCCGGCACGCAAGACACTCAA		"			"			SU3_corev3_95	TCTTTTCCGTCACCAATTATCACCGTCA		SU3_corev4_95	TTCTTTTCACCAGTACATTAAGTCATAGCCAGAATTTAACGGGCTTTCGATGCCAA		SU3_corev4_95	TTCTTTTCACCAGTACATTAAGTCATAGCCAGAATTTAACGGGCTTTCGATGCCAA		SU3_corev6_95	CATGGCTCCTCCCGAGTTACACCCTCAGCGGCAGCATGCTGACAGGAAGAAGCGCCATTCGCC
SU3_core96	TTACGAGCATGTAGAACCAAGTCAGTAGATTTTCG		SU3_CSbound_core96	AGCTTTCCGGCACCAATTCGCCGGTGCCGTCACTG		"			"			SU3_corev3_96	CCCCCTTTAGCAGCGGAAATTATTCATT		SU3_corev4_96	TATTGGGCGCCAGGCTGCCCGGAGCTCGTCACGGTACTGGTGGGCGCGGTGGTCAG		SU3_corev4_96	TATTGGGCGCCAGGCTGCCCGGAGCTCGTCACGGTACTGGTGGGCGCGGTGGTCAG		SU3_corev6_96	ACCGTTCTTGAAGCCTTTCCAGAGCCGCCAGCAACAACGCGGGGACGACCTGCGCAACTGTTG
SU3_core97	GAAACATTGAAATACCGACCGTGTGATAGAACCTA		SU3_CSbound_core97	TTAGAACAAATTAATTTGATGTTCTTTTCACCAGT		"			"			SU3_corev3_97	CATCGGCCGACAGAGGAGGGAAGGTAAA		SU3_corev4_97	CGCGGGGAGAGGCGAACCTGTAGTTGAGCTGCCAGCTCGTCAGGGTCACAACGTCA		SU3_corev4_97	CGCGGGGAGAGGCGAACCTGTAGTTGAGCTGCCAGCTCGTCAGGGTCACAACGTCA		SU3_corev6_97	GAAAGCGAGTTGCTCTTACCACCAGAGCGCGTGGTTCGTCGCCGTGCATCGATCGGTGCGGGCAGTTGGG
SU3_core98	AGGTCCTCTCCTCAAGAGAAG		SU3_CSbound_core98	TGTACCATCGCAAATGGTCAAATTTTTTGCAAACACTGTGTG		"			"			SU3_corev3_98	AATGAAAGCAAGCCGGAGGTTCAGTAAGCGTCATA		SU3_corev4_98	CGGCAGCATGCTGACAGGAAGAAGCGCCATTCGCC		SU3_corev4_98	CGGCAGCATGCTGACAGGAAGAAGCGCCATTCGCC		SU3_corev6_98	AAGCAAATAATGCAGAACGCGCCTGTTTCCGCGCCGCACCATAGAGCCAAGCGCTACGTAAAA
SU3_core99	CCGATCAGCAGCGACCTTTAATCCAAAAACAACTATTCAGCG		SU3_CSbound_core99	ATTATTTCCGCCACCCTCAGA		"			"			SU3_corev3_99	ACCGTAATACCGCACAAGATTCAGTCTCTGAATTT		SU3_corev4_99	CAGCAACAACGCGGGGACGACCTGCGCAACTGTTG		SU3_corev4_99	CAGCAACAACGCGGGGACGACCTGCGCAACTGTTG		SU3_corev6_99	ATAGATAAGTCCTGTTTTCATCCGGAAAATAATCAACCCACATACATCG
SU3_core100	GCGGGATCGTCACCCGGTCGCTTTCATGACCTAAA		SU3_CSbound_core100	ATTTGCCACTTGCGGTTTTTAAACAAGA		"			"			SU3_corev3_100	CCGACTTAGCAAGGCGTAGGATAGCGAATTTGATGATACAGG		SU3_corev4_100	GCGTGGTTCGTCGCCGTGCATCGATCGGTGCGGGCAGTTGGG		SU3_corev4_100	GCGTGGTTCGTCGCCGTGCATCGATCGGTGCGGGCAGTTGGG		SU3_corev6_100	AAAATAATATCCCAAGAACAACCATCGAATTAGCGCCCAATAGCCAGCACAGTCCC
SU3_core101	TTCTTTTCACCAGTACATTAAGTCATAGCCAGAATTTAACGGGCTTTCGATGCCAA		SU3_CSbound_core101	AGCGCTAATATCAGTAAGACT		"			"			SU3_corev3_101	CATGGCTCCTCCCGAGTTACACCCTCAGCGGCAGCATGCTGACAGGAAGAAGCGCCATTCGCC		SU3_corev4_101	TCTTTTCCGTCACCAATTATCACCGTCA		SU3_corev4_101	TCTTTTCCGTCACCAATTATCACCGTCA		SU3_corev6_101	CGGCAGCATGCTGACAGGAAGAAGCGCCATTCGCC
SU3_core102	TATTGGGCGCCAGGCTGCCCGGAGCTCGTCACGGTACTGGTGGGCGCGGTGGTCAG		SU3_CSbound_core102	ATACAGGAGTGTACAACGCGA		"			"			SU3_corev3_102	ACCGTTCTTGAAGCCTTTCCAGAGCCGCCAGCAACAACGCGGGGACGACCTGCGCAACTGTTG		SU3_corev4_102	CCCCCTTTAGCAGCGGAAATTATTCATT		SU3_corev4_102	CCCCCTTTAGCAGCGGAAATTATTCATT		SU3_corev6_102	CAGCAACAACGCGGGGACGACCTGCGCAACTGTTG
SU3_core103	CGCGGGGAGAGGCGAACCTGTAGTTGAGCTGCCAGCTCGTCAGGGTCACAACGTCA		SU3_CSbound_core103	CGGCAGCATGCTGACAGGAAGAAGCGCCATTCGCC		"			"			SU3_corev3_103	GAAAGCGAGTTGCTCTTACCACCAGAGCGCGTGGTTCGTCGCCGTGCATCGATCGGTGCGGGCAGTTGGG		SU3_corev4_103	CATCGGCCGACAGAGGAGGGAAGGTAAA		SU3_corev4_103	CATCGGCCGACAGAGGAGGGAAGGTAAA		SU3_corev6_103	GCGTGGTTCGTCGCCGTGCATCGATCGGTGCGGGCAGTTGGG
SU3_core104	CGGCAGCATGCTGACAGGAAGAAGCGCCATTCGCC		SU3_CSbound_core104	CAGCAACAACGCGGGGACGACCTGCGCAACTGTTG		"			"			SU3_corev3_104	AAGCAAATAATGCAGAACGCGCCTGTTTCCGCGCCGCACCATAGAGCCAAGCGCTACGTAAAA		SU3_corev4_104	CATGGCTCCTCCCGAGTTACACCCTCAGAGCCACC		SU3_corev4_104	CATGGCTCCTCCCGAGTTACACCCTCAGAGCCACC		SU3_corev6_104	TCTTTTCCGTCACCAATTATCACCGTCA
SU3_core105	CAGCAACAACGCGGGGACGACCTGCGCAACTGTTG		SU3_CSbound_core105	GCGTGGTTCGTCGCCGTGCATCGATCGGTGCGGGCAGTTGGG		"			"			SU3_corev3_105	ATAGATAAGTCCTGTTTTCATCCGGAAAATAATCAACCCACATACATCG		SU3_corev4_105	ACCGTTCTTGAAGCCTTTCCAGAGCCGCCACCAGA		SU3_corev4_105	ACCGTTCTTGAAGCCTTTCCAGAGCCGCCACCAGA		SU3_corev6_105	CCCCCTTTAGCAGCGGAAATTATTCATT
SU3_core106	GCGTGGTTCGTCGCCGTGCATCGATCGGTGCGGGCAGTTGGG		SU3_CSbound_core106	TCTTTTCCGTCACCAATTATCACCGTCA		"			"			SU3_corev3_106	AAAATAATATCCCAAGAACAACCATCGAATTAGCGCCCAATAGCCAGCACAGTCCC		SU3_corev4_106	GAAAGCGAGTTGCTCTTACCACCAGAGCCGCCGCC		SU3_corev4_106	GAAAGCGAGTTGCTCTTACCACCAGAGCCGCCGCC		SU3_corev6_106	CATCGGCCGACAGAGGAGGGAAGGTAAA
SU3_core107	TCTTTTCCGTCACCAATTATCACCGTCA		SU3_CSbound_core107	CCCCCTTTAGCAGCGGAAATTATTCATT		"			"			SU3_corev3_107	CGGCAGCATGCTGACAGGAAGAAGCGCCATTCGCC								SU3_corev6_107	CATGGCTCCTCCCGAGTTACACCCTCAGAGCCACC
SU3_core108	CCCCCTTTAGCAGCGGAAATTATTCATT		SU3_CSbound_core108	CATCGGCCGACAGAGGAGGGAAGGTAAA		"			"			SU3_corev3_108	CAGCAACAACGCGGGGACGACCTGCGCAACTGTTG								SU3_corev6_108	ACCGTTCTTGAAGCCTTTCCAGAGCCGCCACCAGA
SU3_core109	CATCGGCCGACAGAGGAGGGAAGGTAAA		SU3_CSbound_core109	CATGGCTCCTCCCGAGTTACACCCTCAGAGCCACC		"			"			SU3_corev3_109	GCGTGGTTCGTCGCCGTGCATCGATCGGTGCGGGCAGTTGGG								SU3_corev6_109	GAAAGCGAGTTGCTCTTACCACCAGAGCCGCCGCC
SU3_core110	CATGGCTCCTCCCGAGTTACACCCTCAGAGCCACC		SU3_CSbound_core110	ACCGTTCTTGAAGCCTTTCCAGAGCCGCCACCAGA		"			"			SU3_corev3_110	TCTTTTCCGTCACCAATTATCACCGTCA
SU3_core111	ACCGTTCTTGAAGCCTTTCCAGAGCCGCCACCAGA		SU3_CSbound_core111	GAAAGCGAGTTGCTCTTACCACCAGAGCCGCCGCC		"			"			SU3_corev3_111	CCCCCTTTAGCAGCGGAAATTATTCATT
SU3_core112	GAAAGCGAGTTGCTCTTACCACCAGAGCCGCCGCC								"			SU3_corev3_112	CATCGGCCGACAGAGGAGGGAAGGTAAA
												SU3_corev3_113	CATGGCTCCTCCCGAGTTACACCCTCAGAGCCACC
												SU3_corev3_114	ACCGTTCTTGAAGCCTTTCCAGAGCCGCCACCAGA
												SU3_corev3_115	GAAAGCGAGTTGCTCTTACCACCAGAGCCGCCGCC
SU3_end01	TTTGGTTGAGTGTTGTTCCAGTTTGGAACTAAATCACACCATC		"			"			"			"			"			"			"
SU3_end02	TTTTTTAATCATTGTATGCGATTTTTT		"			"			"			"			"			"			"
SU3_end03	TTTAATCGGCCAACGAGCCCGAGATAGTTT		"			"			"			"			"			"			"
SU3_end04	ACTAACAACTAATAGATTAGAGCCGTTTT		"			"			"			"			"			"			"
SU3_end05	TTTCGTCCGTGAGCCCAGAAAAGGAGACAAAGATTCGATAAGA		"			"			"			"			"			"			"
SU3_end06	TTTCAATAGATAATATAAATCCTTTGCTTT		"			"			"			"			"			"			"
SU3_end07	TTCTTTGCACGCGTGCCTGTTCTTCGTTT		"			"			"			"			"			"			"
SU3_end08	TTTATGGGTAAAGGTGGATTGAAAGCAAATAGTAGTAGCATTTT		"			"			"			"			"			"			"
SU3_end09	TTTCCGAACGTTATTGATTGTTTGTTT		"			"			"			"			"			"			"
SU3_end10	AATTTTAAAAGTTTTCGACAAATGAACGGCTCATTCATTT		"			"			"			"			"			"			"
SU3_end11	CTTGTAGTGTTGCCCTGCGGCTGGTATTT		"			"			"			"			"			"			"
SU3_end12	TTTAACGGAACGTGCCGGACAGAGCA		"			"			"			"			"			"			"
SU3_end13	TTTGATTATACTTCTGAATTAATCCT		"			"			"			"			"			"			"
SU3_end14	TTTAAAAAGAGACGCAGAAGGGATAG		"			"			"			"			"			"			"
SU3_end15	CCAGCGATTATACCAAAACACTAACCTACGATGATG		"			"			"			"			"			"			"
SU3_end16	TTTAAGGGGGATGTGCTCTCACGGTTT		"			"			"			"			"			"			"
SU3_end17	TTTCAACGGAGATTTGTCAATCGACCAGG		"			"			"			"			"			"			"
SU3_end18	TGTAGATCTATTACGCCAGCTGGCGATTT		"			"			"			"			"			"			"
SU3_end19	TTTAGGTCACGTTGGCATCCTCATTTT		"			"			"			"			"			"			"
SU3_end20	TTTGAAAGAGGACAGCTCGTATCATTTGAGGATTTA		"			"			"			"			"			"			"
SU3_end21	TATTTAATGATAATTCCTCACCGTGCCAGCTGCATTAATGTTT		"			"			"			"			"			"			"
SU3_end22	TTTGGAAGATTGTATCCGTAATGGGATTTT		"			"			"			"			"			"			"
SU3_end23	TTTGTGAATAAGGCTTGAACAAAGCTGTGTACAATAAGGGGGGTTAGCATCTTT		"			"			"			"			"			"			"
SU3_end24	TTTAGAAAGGCCGCCCCAAAAACATTT		"			"			"			"			"			"			"
SU3_end25	TTTTAAGAACTGGCTCACTATCATAAATCGTCATAAATATTCATTTTT		"			"			"			"			"			"			"
SU3_end26	GGTCATTCAGGTCAGGATTAGAGAGTACCTTTATTT		"			"			"			"			"			"			"
SU3_end27	TTTATTGCTCCTTTTAAAAGGGTGTTT		"			"			"			"			"			"			"
SU3_end28	TTTGAATCCCCCTCAGAGATGGTTTAATTTCAACTTT		"			"			"			"			"			"			"
SU3_end29	TTTTAACATCCAATAAATCATAGTAGGTAGTCAAATAAAGAAT		"			"			"			"			"			"			"
SU3_end30	TTTAGTCAGGACGTTGGGAAGAGCAACATTATACCTTT		"			"			"			"			"			"			"
SU3_end31	TAGCGTATAGTAAAATCAATAAATGGAAAACCGAACTGACCAACTTTTTT		"			"			"			"			"			"			"
SU3_end32	TTTGGTCAGACGATTGGCAACAGGAGGTTGAGGCATTT		"			"			"			"			"			"			"
SU3_end33	TTTTCGTCTTTCCAGACGTACGATCTAAAGTTTTGTTT		"			"			"			"			"			"			"
SU3_end34	AAACAAAATTACCTCAACAGTAAGGAATTGCGAATAATAATTT		"			"			"			"			"			"			"
SU3_end35	GAGCAAACTACGAATACACTAAGGACCACACACCGCGAAACAAAGTATTT		"			"			"			"			"			"			"
SU3_end36	TTTTCAGACTGTAGCCTTACCGAAGCCCTTTTTATTT		"			"			"			"			"			"			"
SU3_end37	TTTTTTGCTAAACCTCAGACAATAGGAATCGTCGCTATTAATTAATTAGGGATA		"			"			"			"			"			"			"
SU3_end38	TTTAGGGCGACATTCAACCCAGCGCC		"			"			"			"			"			"			"
SU3_end39	TTTTTTTTTCACGTTTTCCATTATAACCGATATATTCTAGTTG		"			"			"			"			"			"			"
SU3_end40	TTTAGAAAAGTAAGCAAAGACAAATTT		"			"			"			"			"			"			"
SU3_end41	TTTTACGTAATGCCAAGATGGGATTTT		"			"			"			"			"			"			"
SU3_end42	TTTAACAAATAAATCCTCATACCTTGATATTCACATTT		"			"			"			"			"			"			"
SU3_end43	TTTGAAAACATAGCGATTCTTCCCTTAGAATCCTTTTT		"			"			"			"			"			"			"
SU3_end44	TTTCCTTATCATTCCTTGCCTTTAGCGTTT		"			"			"			"			"			"			"
SU3_end45	TTTATTAAGAGTTTTGCTCCCCTCATTTAGCTTAGTTT		"			"			"			"			"			"			"
SU3_end46	AAACCAACATGTAACAACAGTAGGGCTTAATTGAGAATCGTTT		"			"			"			"			"			"			"
SU3_end47	TTTCCATATTTAACAACGCCAATCAATAATCGGCTGTCTTTTTT		"			"			"			"			"			"			"
SU3_end48	TTTAAGAGTCAATAGTGAAATTAGCGGGCGCTGAGTTT		"			"			"			"			"			"			"
SU3_end49	TTTTGAATTTCTTAAACAGCAGCTTGCTTTCGAGGTTT		"			"			"			"			"			"			"
SU3_end50	CTTGATACGCCGACAATGACAACAACTTT		"			"			"			"			"			"			"
SU3_end51	TTTCATCGCCCACGCAAACGGGTAAAATTT		"			"			"			"			"			"			"
SU3_interface01	TAATCAGTGAGGCTATTATAGTCAGAGAGCGGGAGCTATT		"			"			SU3_interfacev2_01	TCAGTGAGGCTATTATAGTCAGAGAGCGGGAGCTATT		"			"			"			"
SU3_interface02	TGAACCAGTTGCAGTCAGCACGTATAACGTGCT		"			"			SU3_interfacev2_02	TGAACCAGTTGCAGTCAGCACGTATAACGT		"			"			"			"
SU3_interface03	TTTTGGGGTCGAGGGATCACCCAAATCAAGTT		"			"			SU3_interfacev2_03	TGGGGTCGAGGGATCACCCAAATCAA		"			"			"			"
SU3_interface04	AAATCGGGCCGGAAGCGATGCCGTAAAGCACT		"			"			SU3_interfacev2_04	TCGGGCCGGAAGCGATGCCGTAAAGC		"			"			"			"
SU3_interface05	AGCAGCAAATGAAAAATCTAAAGCATCCTGCAAATTAAAAGATATTA		"			"			SU3_interfacev2_05	AGCAAATGAAAAATCTAAAGCATCCTGCAAATTAAAAGATATTA		"			"			"			"
SU3_interface06	TCCACACGCGCAGTGGTGCCCGAACGGCAGCTTAAGCCGGCGAACGT		"			"			SU3_interfacev2_06	TCCACACGCGCAGTGGTGCCCGAACGGCAGCTTAAGCCGGCGAA		"			"			"			"
SU3_interface07	AAGGGAGGACGATCCAAACATACGAAACCCTA		"			"			SU3_interfacev2_07	GGAGGACGATCCAAACATACGAAACC		"			"			"			"
SU3_interface08	ATAGCCCTAAAACATCGCCCAGTGCCACGCTGAGAGCC		"			"			SU3_interfacev2_08	GCCCTAAAACATCGCCCAGTGCCACGCTGAGA		"			"			"			"
SU3_interface09	TTTAGAGCTTGACGGGCCTGCATCACCCCCGA		"			"			SU3_interfacev2_09	AGAGCTTGACGGGCCTGCATCACCCC		"			"			"			"
SU3_interface10	CAATATTTTTGAGTCTTTAATGCGCGAACTG		"			"			SU3_interfacev2_10	TATTTTTGAGTCTTTAATGCGCGAA		"			"			"			"
SU3_interface11	GGCGAGAAAGGAAGGCGGCCACAGGGAAGAAAGCGAAA		"			"			SU3_interfacev2_11	GAGAAAGGAAGGCGGCCACAGGGAAGAAAGCG		"			"			"			"
SU3_interface12	TCTGACCTGAAAGCGTAAAGCGTAGA		"			"			SU3_interfacev2_12	GACCTGAAAGCGTAAAGCGTAGA		"			"			"			"
SU3_interface13	GGAGCGGGCGCTAGGGCACGGATAACAAAGCCGCTTTAGTCGCAACC		"			"			SU3_interfacev2_13	GCGGGCGCTAGGGCACGGATAACAAAGCCGCTTTAGTCGCAACC		"			"			"			"
SU3_interface14	GATTATTCCAACAGAGATAGAACCCT		"			"			SU3_interfacev2_14	GATTATTCCAACAGAGATAGAAC		"			"			"			"
SU3_interface15	TCAATCGTCTGAAATGACCTACATTTTGACGC		"			"			SU3_interfacev2_15	ATCGTCTGAAATGACCTACATTTTGA		"			"			"			"
SU3_interface16	CGGTCACGCTGCGCGTGAGCTGGCAAGTGTAG		"			"			SU3_interfacev2_16	TCACGCTGCGCGTGAGCTGGCAAGTG		"			"			"			"
SU3_interface17	GCTCATGGAAATACCTTTGCAACAGGAAAAAC		"			"			SU3_interfacev2_17	CATGGAAATACCTTTGCAACAGGAAA		"			"			"			"
SU3_interface18	TTAATGCGCCGCTAATACCACACCCGCCGCGC		"			"			SU3_interfacev2_18	ATGCGCCGCTAATACCACACCCGCCG		"			"			"			"
SU3_interface19	GCCTTGAGTAATCAGCTCCATGAAGAATACGTGGCACAGA		"			"			SU3_interfacev2_19	GCCTTGAGTAATCAGCTCCATGAAGAATACGTGGCAC		"			"			"			"
SU3_interface20	AACAATATTACCGCCATGCTGGTAATATCCAG		"			"			SU3_interfacev2_20	AATATTACCGCCATGCTGGTAATATC		"			"			"			"
SU3_interface21	TGGTTGCTTTGACGAGAACAGGGCGCGTACTA		"			"			SU3_interfacev2_21	TTGCTTTGACGAGAACAGGGCGCGTA		"			"			"			"
SU3_interface22	AGGAACGATCCTGAGAAGTGTTTTTA		"			"			SU3_interfacev2_22	AGGAACGATCCTGAGAAGTGTTT		"			"			"			"
SU3_interface23	TAAAGGGATTTTAGACAGAACAGGAGGCCGAT		"			"			SU3_interfacev2_23	AGGGATTTTAGACAGAACAGGAGGCC		"			"			"			"
SU3_interface24	TTCCTCGCATATAAATACTCTGTACAAGTTTGA		"			"			SU3_interfacev2_24	CTCGCATATAAATACTCTGTACAAGTTTGA		"			"			"			"
SU3_interface25	AGGGGGTGCTTTTGTTCAACTATTACAGGTAGAAAGATTCATCAGTT		"			"			SU3_interfacev2_25	AGGGGGTGCTTTTGTTCAACTATTACAGGTAGAAAGATTCATCA		"			"			"			"
SU3_interface26	GAGATTTAGGAATACCACACAAAAGA		"			"			SU3_interfacev2_26	ATTTAGGAATACCACACAAAAGA		"			"			"			"
SU3_interface27	GCGAACGAGTAGATTTGTTGATTCCCAATTCT		"			"			SU3_interfacev2_27	AACGAGTAGATTTGTTGATTCCCAAT		"			"			"			"
SU3_interface28	TTTCATTTGAATTAAGTACAAACTACAAAACAA		"			"			SU3_interfacev2_28	CATTTGAATTAAGTACAAACTACAAAACAA		"			"			"			"
SU3_interface29	TTTGTTTAACGTCACCTCCAACCGAA		"			"			SU3_interfacev2_29	GTTTAACGTCACCTCCAACCGAA		"			"			"			"
SU3_interface30	CCAAGTTACAAAATCGCGCTACATTTAACAA		"			"			SU3_interfacev2_30	AGTTACAAAATCGCGCTACATTTAA		"			"			"			"
SU3_interface31	TTTACAGAGAGAATAAAATGAAAATAGCAGCC		"			"			SU3_interfacev2_31	ACAGAGAGAATAAAATGAAAATAGCA		"			"			"			"
SU3_interface32	CAAAATCCAGCATAAAAACAGGGAAG		"			"			SU3_interfacev2_32	CAAAATCCAGCATAAAAACAGGG		"			"			"			"
SU3_interface33	TCGGGAGAAACACGCCTGATTGCTTTGAATA		"			"			SU3_interfacev2_33	GGAGAAACACGCCTGATTGCTTTGA		"			"			"			"
SU3_interface34	AAAAGGCAAGACTTTGAGGCTTGCAGGGAGTTA		"			"			SU3_interfacev2_34	AAAAGGCAAGACTTTGAGGCTTGCAGGGAGTTA		"			"			"			"
SU3_interface35	CGCATTAGTAGACAAACGACGGGAGAATTAA		"			"			SU3_interfacev2_35	ATTAGTAGACAAACGACGGGAGAAT		"			"			"			"
SU3_interface36	AAGACTATCGAGCAGTACCTTTTACA		"			"			SU3_interfacev2_36	AAGACTATCGAGCAGTACCTTTT		"			"			"			"
SU3_interface37	CAGATGAATATACAGTTTTTCAGGTTTAACGT		"			"			SU3_interfacev2_37	ATGAATATACAGTTTTTCAGGTTTAA		"			"			"			"
SU3_interface38	CTGAACACCCTGAACAAAGTCAGAGGATGTTAG		"			"			SU3_interfacev2_38	AACACCCTGAACAAAGTCAGAGGATGTTAG		"			"			"			"
SU3_interface39	AACAGTACATAAATCAATATATGTGA		"			"			SU3_interfacev2_39	AGTACATAAATCAATATATGTGA		"			"			"			"
SU3_interface40	AAGTTTTAACGGGGAGGCTTAAAGAAACGATTT		"			"			SU3_interfacev2_40	AAGTTTTAACGGGGAGGCTTAAAGAAACGA		"			"			"			"
SU3_interface41	CAGTGCCCGTATAAGATCAGTGCCTTGAGTAA		"			"			SU3_interfacev2_41	TGCCCGTATAAGATCAGTGCCTTGAG		"			"			"			"
SU3_interface42	ACTCAGGAGGTTTAGTACCTTTTTTAATGGA		"			"			SU3_interfacev2_42	CAGGAGGTTTAGTACCTTTTTTAAT		"			"			"			"
SU3_interface43	ATGCCCCATGTTCAGCTCAGATATAACAGTTA		"			"			SU3_interfacev2_43	CCCCATGTTCAGCTCAGATATAACAG		"			"			"			"
SU3_interface44	TTATTCTGGAATAGGTGTATCACCGT		"			"			SU3_interfacev2_44	TTATTCTGGAATAGGTGTATCAC		"			"			"			"
SU3_interface45	ACGGCTACAGAGGCTTTCAAAAGGAGAAGACAG		"			"			SU3_interfacev2_45	GGTTATATATTCTGTAAACCCATTCCACAGGATGATGATTATCA		"			"			"			"
SU3_interface46	AAGGCCGCTTTTCATCGGAACGAGGGTAGCA		"			"			SU3_interfacev2_46	ACGGCTACAGAGGCTTTCAAAAGGAGAAGACAG		"			"			"			"
									SU3_interfacev2_47	AAGGCCGCTTTTCATCGGAACGAGGGTAGCA
SU3_to_SU1_sticky01	TTTTAGTACGCGAGAAAACTTTTATGAC		"			SU3_to_SU1T_sticky01	TTTTAGTACGCGAGAAAACTTTTTTGTC		SU3_to_SU1T_sticky01	TTTTAGTACGCGAGAAAACTTTTTTGTC		SU3_to_SU1T_sticky01	TTTTAGTACGCGAGAAAACTTTTTTGTC		SU3_to_SU1T_sticky01	TTTTAGTACGCGAGAAAACTTTTTTGTC		SU3_to_SU1T_sticky01	TTTTAGTACGCGAGAAAACTTTTTTGTC		SU3_to_SU1T_sticky01	TTTTAGTACGCGAGAAAACTTTTTTGTC
SU3_to_SU1_sticky02	TTTTTAACCGATAATTTCATTGAGAGAACAGT		"			SU3_to_SU1T_sticky02	TTTTTAACCGATAATTTCATTGAGAGAGGCGT		SU3_to_SU1T_sticky02	TTTTTAACCGATAATTTCATTGAGAGAGGCGT		SU3_to_SU1T_sticky02	TTTTTAACCGATAATTTCATTGAGAGAGGCGT		SU3_to_SU1T_sticky02	TTTTTAACCGATAATTTCATTGAGAGAGGCGT		SU3_to_SU1T_sticky02	TTTTTAACCGATAATTTCATTGAGAGAGGCGT		SU3_to_SU1T_sticky02	TTTTTAACCGATAATTTCATTGAGAGAGGCGT
SU3_to_SU1_sticky03	ACATTTCAAATATAAATGGTTGAAAGTATTAAGAG		"			SU3_to_SU1T_sticky03	GTTGGTCAAATATAAATGGTTGAAAGTATTAAGAG		SU3_to_SU1T_sticky03	GTTGGTCAAATATAAATGGTTGAAAGTATTAAGAG		SU3_to_SU1T_sticky03	GTTGGTCAAATATAAATGGTTGAAAGTATTAAGAG		SU3_to_SU1T_sticky03	GTTGGTCAAATATAAATGGTTGAAAGTATTAAGAG		SU3_to_SU1T_sticky03	GTTGGTCAAATATAAATGGTTGAAAGTATTAAGAG		SU3_to_SU1T_sticky03	GTTGGTCAAATATAAATGGTTGAAAGTATTAAGAG
SU3_to_SU1_sticky04	AGGGTGGTTATATATTCTGTAAACCCATTCCACAGGATGATGATTATCA		"			SU3_to_SU1T_sticky04	ATATTATCCAATCGTATAAGTTCAGAACGAGTGAGAATTATTACAAATT		SU3_to_SU1T_sticky04	ATATTATCCAATCGTATAAGTTCAGAACGAGTGAGAATTATTACAAATT		SU3_to_SU1T_sticky04	ATATTATCCAATCGTATAAGTTCAGAACGAGTGAGAATTATTACAAATT		SU3_to_SU1T_sticky04	ATATTATCCAATCGTATAAGTTCAGAACGAGTGAGAATTATTACAAATT		SU3_to_SU1T_sticky04	ATATTATCCAATCGTATAAGTTCAGAACGAGTGAGAATTATTACAAATT		SU3_to_SU1T_sticky04	ATATTATCCAATCGTATAAGTTCAGAACGAGTGAGAATTATTACAAATT
SU3_to_SU1_sticky05	CAAGGATCCAATCGTATAAGTTCAGAACGAGTGAGAATTATTACAAATT		"			SU3_to_SU1T_sticky05	TATCGGGTTATATATTCTGTAAACCCATTCCACAGGATGATGATTATCA		SU3_to_SU1T_sticky05	TATCGGGTTATATATTCTGTAAACCCATTCCACAGGATGATGATTATCA		SU3_to_SU1T_sticky05	TATCGGGTTATATATTCTGTAAACCCATTCCACAGGATGATGATTATCA		SU3_to_SU1T_sticky05	TATCGGGTTATATATTCTGTAAACCCATTCCACAGGATGATGATTATCA		SU3_to_SU1T_sticky05	TATCGGGTTATATATTCTGTAAACCCATTCCACAGGATGATGATTATCA		SU3_to_SU1T_sticky05	TATCGGGTTATATATTCTGTAAACCCATTCCACAGGATGATGATTATCA
SU3_joint01	ACGGTGTCTGAAGATTAAGAGGAAGCCCGAAGCAACTAAAGT		"			"			"			"			SU3_jointv4_01	ACCGTTTACTTAGTTAATTACAATTCTGTCCAGACGACGACAAAACACC		SU3_jointv5_01	TTGCGTTGCGCTCAGTGGTTTGTGGTTC		SU3_jointv4_01	ACCGTTTACTTAGTTAATTACAATTCTGTCCAGACGACGACAAAACACC
SU3_joint02	ATAATGCTGTAATTCGAGCTTCAAAGCGAACAATTGCTGAAT		"			"			"			"			SU3_jointv4_02	GGCGGGATTAGTATAGTACCGACAAAAGGTAAAGTTAGAAAA		SU3_jointv5_02	CTTTCCAGTCGGGAGTTTGCGTCCCTTA		SU3_jointv4_02	GGCGGGATTAGTATAGTACCGACAAAAGGTAAAGTTAGAAAA
SU3_joint03	ATTGCATCAAAGAAGTTTCATTCTTAGAATCAAGCAAAGCGG		"			"			"			"			SU3_jointv4_03	CCATAGGATCCGGACAACGCTTTTAGGCAGAGGCATTTTCGATACCAGT		SU3_jointv5_03	ACGGTGTCTGAAGATTAAGAGGAAGCCCGAAGCAACTAAAGT		SU3_jointv4_03	CCATAGGATCCGGACAACGCTTTTAGGCAGAGGCATTTTCGATACCAGT
SU3_joint04	ATCGCGTTTTAGCTCAACATGTTTTAAATATAGACTTCAAAT		"			"			"			"			SU3_jointv4_04	AGAATAATCGGGATGGGATTGAAATTCTGCCAGTAATAAGAGAATATAACATATGC		SU3_jointv5_04	ATAATGCTGTAATTCGAGCTTCAAAGCGAACAATTGCTGAAT		SU3_jointv4_04	AGAATAATCGGGATGGGATTGAAATTCTGCCAGTAATAAGAGAATATAACATATGC
SU3_joint05	CAAACTCCAATTTGCGGATGGCTTAGAGCTTCAGACCGGAAG		"			"			"			"			SU3_jointv4_05	TGGGGTCCCTTCATCCACGCGATGGCCCACTACGGAGGCAT		SU3_jointv5_05	ATTGCATCAAAGAAGTTTCATTCTTAGAATCAAGCAAAGCGG		SU3_jointv4_05	TGGGGTCCCTTCATCCACGCGATGGCCCACTACGGAGGCAT
SU3_joint06	CCTATTTCGAATAAGGCGTTAAATAAGAATATAAACAACCTG		"			"			"			"			SU3_jointv4_06	TTGCGTTGCGCTCAGTGGTTTGTGGTTC		SU3_jointv5_06	ATCGCGTTTTAGCTCAACATGTTTTAAATATAGACTTCAAAT		SU3_jointv4_06	TTGCGTTGCGCTCAGTGGTTTGTGGTTC
SU3_joint07	AGACGACGACAAAACACCGGAATCATAATTACAATTCTGTCC		"			"			"			"			SU3_jointv4_07	CTTTCCAGTCGGGAGTTTGCGTCCCTTA		SU3_jointv5_07	CAAACTCCAATTTGCGGATGGCTTAGAGCTTCAGACCGGAAG		SU3_jointv4_07	CTTTCCAGTCGGGAGTTTGCGTCCCTTA
SU3_joint08	AGAGAATATAACATATGCGTTATACAAATTCTGCCAGTAATA		"			"			"			"			SU3_jointv4_08	ACGGTGTCTGAAGATTAAGAGGAAGCCCGAAGCAACTAAAGT		SU3_jointv5_08	CCTATTTCGAATAAGGCGTTAAATAAGAATATAAACAACCTG		SU3_jointv4_08	ACGGTGTCTGAAGATTAAGAGGAAGCCCGAAGCAACTAAAGT
SU3_joint09	TGTTTAGTATAGTACCGACAAAAGGTAAAGTTAGAAAAAGCC		"			"			"			"			SU3_jointv4_09	ATAATGCTGTAATTCGAGCTTCAAAGCGAACAATTGCTGAAT		SU3_jointv5_09	ACCGTTTACTTAGTTTTTTTTTTTTTTTTTTTTTTTTTTTAATTACAATTCTGTCCAGACGACGACAAAACACC		SU3_jointv4_09	ATAATGCTGTAATTCGAGCTTCAAAGCGAACAATTGCTGAAT
SU3_joint10	AGCCAACGCTTTTAGGCAGAGGCATTTTCGATACCAGTATAA		"			"			"			"			SU3_jointv4_10	ATTGCATCAAAGAAGTTTCATTCTTAGAATCAAGCAAAGCGG		SU3_jointv5_10	GGCGGGATTTTTTTTTTTTTTTTTTTTTTTTTTTAGTATAGTACCGACAAAAGGTAAAGTTAGAAAA		SU3_jointv4_10	ATTGCATCAAAGAAGTTTCATTCTTAGAATCAAGCAAAGCGG
															SU3_jointv4_11	ATCGCGTTTTAGCTCAACATGTTTTAAATATAGACTTCAAAT		SU3_jointv5_11	CCATAGGATCCGGATTTTTTTTTTTTTTTTTTTTTTTTTCAACGCTTTTAGGCAGAGGCATTTTCGATACCAGT		SU3_jointv4_11	ATCGCGTTTTAGCTCAACATGTTTTAAATATAGACTTCAAAT
															SU3_jointv4_12	CAAACTCCAATTTGCGGATGGCTTAGAGCTTCAGACCGGAAG		SU3_jointv5_12	AGAATAATCGGGATGGGATTGTTTTTTTTTTTTTTTTTTTTTTTTTAAATTCTGCCAGTAATAAGAGAATATAACATATGC		SU3_jointv4_12	CAAACTCCAATTTGCGGATGGCTTAGAGCTTCAGACCGGAAG
															SU3_jointv4_13	CCTATTTCGAATAAGGCGTTAAATAAGAATATAAACAACCTG		SU3_jointv5_13	TGGGGTCCCTTCATCCACGCGATGGCCCACTACGTTTTTTTTTTTTTTTTTTTTTTTTTGAGGCAT		SU3_jointv4_13	CCTATTTCGAATAAGGCGTTAAATAAGAATATAAACAACCTG
															SU3_jointv4_14	CCAGTAATCAGGGCTGGTTTGTTGAGAGGTCTGGAAACCAATCTTCCTG		SU3_jointv5_14	CCAGTAATTTTTTTTTTTTTTTTTTTTTTTTTTCAGGGCTGGTTTGTTGAGAGGTCTGGAAACCAATCTTCCTG		SU3_jointv4_14	CCAGTAATCAGGGCTGGTTTGTTGAGAGGTCTGGAAACCAATCTTCCTG
															SU3_jointv4_15	GTACCGACAAAGGGAATCCTGTGCCGGACGATGAATGTTAAACAACATT		SU3_jointv5_15	GTACCGTTTTTTTTTTTTTTTTTTTTTTTTTCAAAGGGAATCCTGTGCCGGACGATGAATGTTAAACAACATT		SU3_jointv4_15	GTACCGACAAAGGGAATCCTGTGCCGGACGATGAATGTTAAACAACATT
															SU3_jointv4_16	ATTCTGTAAAGAACCGAAATCCCGTTCTCTAGCATTTAAAATAACAACC		SU3_jointv5_16	ATTCTGTTTTTTTTTTTTTTTTTTTTTTTTTTAAAGAACCGAAATCCCGTTCTCTAGCATTTAAAATAACAACC		SU3_jointv4_16	ATTCTGTAAAGAACCGAAATCCCGTTCTCTAGCATTTAAAATAACAACC
SU3_to_SU2_sticky01	GGTCTGTCCATCCCAGAGTACGACGCAAATTGCGAGAGAATAGTA		"			"			"			"			"			"			"
SU3_to_SU2_sticky02	ATCAATCAATAAATTGAGGAAGGTTATTTACC		"			"			"			"			"			"			"
SU3_to_SU2_sticky03	ACACCTTGAATTACCAGAACGAGTAGGTCAA		"			"			"			"			"			"			"
SU3_to_SU2_sticky04	ACGAACTAACGGAACGGATATAAGAACTCTGAACCAGTTGGCAACACCG		"			"			"			"			"			"			"
			SU3_incumbent01	AACATATAAAAGAACCGACTTAGCAAGGCGTAGGATAGCGAATTTGATGAATTTCTTAA
			SU3_incumbent02	AGTTTATAATAATAACGGAATAGTTAAGTTTGCCAACCCTCAGAGCCTACGAAGGCACC
			SU3_incumbent03	CCCAAATCAACGCGCCTTATCCGCCCTGAGAATCTACAGAGAAGCCTTTATT
			SU3_incumbent04	AAACACTCATTCCGCCGTGTTCAGAGCGAGTTCGCATTCATTTGGAGCAATAAAGCCTC
scaffold	TGATAGACGGTTTTTCGCCCTTTGACGTTGGAGTCCACGTTCTTTAATAGTGGACTCTTGTTCCAAACTGGAACAACACTCAACCCTATCTCGGGCTATTCTTTTGATTTATAAGGGATTTTGCCGATTTCGGAACCACCATCAAACAGGATTTTCGCCTGCTGGGGCAAACCAGCGTGGACCGCTTGCTGCAACTCTCTCAGGGCCAGGCGGTGAAGGGCAATCAGCTGTTGCCCGTCTCACTGGTGAAAAGAAAAACCACCCTGGCGCCCAATACGCAAACCGCCTCTCCCCGCGCGTTGGCCGATTCATTAATGCAGCTGGCACGACAGGTTTCCCGACTGGAAAGCGGGCAGTGAGCGCAACGCAATTAATGTGAGTTAGCTCACTCATTAGGCA…
