# Supplementary material for: A nanoscale reciprocating rotary mechanism with coordinated mobility control
Source: Nat Commun. 2021 Dec 8;12:7138. doi: 10.1038/s41467-021-27230-7 (PMC8654862; doi:10.1038/s41467-021-27230-7)
Supplement: Supplementary file 14 — Supplementary Data 5 [file 41467_2021_27230_MOESM14_ESM.xlsx]

## Sheet: Sheet1
CAMSHAFT
for cryo			for binding with lever arm (TIRFM measurements)
CS_core01	CGCAAGGATAAAAAGAGATCTACAAAGGCT		"
CS_core02	CTACTAAATCATAAGGGAACCCGAAACA		"
CS_core03	TCAACCGATGTGTAGCGAAAAGGTTGAGTGTTGTTTAACTCA		"
CS_core04	CGGAGAGGTCACACACTGATAGCCCTAA		"
CS_core05	ATTTTTGATTTTTAATCACCCAAATCA		"
CS_core06	ATCAGGTCATTGCCTTTATTTCAA		"
CS_core07	TAAAACTTTGCAACCAACAGTGCCACGCCTGGTCA		"
CS_core08	CCAATATGCAACTACAAGGCACCTGCTCCCCTGACGATTGCCGCTGAGA		"
CS_core09	GTGTCTGATAATGCCAGAAGCAGTATTAGAAAGCGCAGTCTCCAGGTCA		"
CS_core10	CATTCCATCACCCTATCGGTTTATCAGCCAACTAAGACAGCCCAGGGAT		"
CS_core11	TATAACACTTAGAGCAAAAAGCCTATTAACCGTTCCAGTAAG		"
CS_core12	ATTTAGTGCTGAGGCTTGCAGACGTAATGATTATA		"
CS_core13	TTCATCAGCGCATCGACAAAGGACCGTGTGATAAA		"
CS_core14	CCATCAAAAATAACATATTCCT		"
CS_core15	GCTCATTGGCAATTAAAATATCTTTAGGAGCACTAACAA		"
CS_core16	TTTTTGTAAACAAGAATACTTGGTGCCGTGTTTGATGGTGGTTCCGA		"
CS_core17	TTTTACACTTTACCCTCAAGAATCCTCATTAAAGCATATTCA		"
CS_core18	TGTAGCTCAAACTATTTCACGTTGAAAA		"
CS_core19	ATTTTTGTTAGCGTAGAATAGAAAGGAATTGCTTTCTTTTGC		"
CS_core20	TGCTCCTTTGTCGTTTCAACAGTTTCAGCGGAGTGAACGATCCAGAGCC		"
CS_core21	AGGTCACTTTTCAAAATTTAATGGTTTG		"
CS_core22	GTAACCGTGCATCTTCCTGTACAGAAGGATACATTTGA		"
CS_core23	GTATCGGCCTCAGGGGGTTTTCCCTGCCAATTCGTAAT		"
CS_core24	TTCCGGCCATTAAATGATTGTAGGAATTGAGGAAG		"
CS_core25	CAGGCAAAAAATCATATACAAATTCTTATAACAACTTTCATCTCCGGTA		"
CS_core26	CTGTTGTAAAACAGGCACGTATGCTGAACCTCAAAAAATCTAGCTGGTA		"
CS_core27	CTGACTAATAAATCTACGAGGGCAGATAAACACCAGAACGAG		"
CS_core28	AAAGCGGGTTCAGACACTATCGGAATACTTGGGCTTGAGATG		"
CS_core29	TCGAGCTTAGCGTCAAGAAGTTTAATAAACTGGCTCATTATA		"
CS_core30	CTTCTAAGTGGTTGTGAATTCTCCCGCCCATACGACATTAAT		"
CS_core31	GGAGAAGCCAGGGTGGATGTTTCTAATCTCCGCTC		"
CS_core32	TGTAAAACGACGGCCAGTGCCAAGCTTTCTCA		"
CS_core33	GTTGGGTGTATTAAAAGAGAATATAAAGTACCGA		"
CS_core34	CTGGAGTGTTTCCTACCTGTCGTGCCA		"
CS_core35	AGTGCGGCCCAGTCACGACGT		"
CS_core36	CTGACGCTACGCCATTTTTATGCCAACATGTAATT		"
CS_core37	ATTTCACGGCTTAAGGTGGTTTTTCTTTGAGTTGCAGCTTGACGGGCGC		"
CS_core38	TGACCAAAGCAAAAGAAAAGCCGGCCTTAAGCATCACAAAAA		"
CS_core39	CATAGTAATACAGGAAGTACGAGCATCGCCAAAAGGAGCCTTATAATTT		"
CS_core40	AAACCAAAATATTCCGGAACCCCAGAGCCGCCGCCCGTCATATGCCTAT		"
CS_core41	GCCGGAAGCATAAAACCTTATATTCAAACATCAATATAGAAC		"
CS_core42	ACAATTCCACACAAAAAATAACTGAGTATTCTAGCGGGACAT		"
CS_core43	GTGTGAAATTGTTATATTTACCATATAT		"
CS_core44	CATGGTCATAGCTGACTCTATGATACCGAC		"
CS_core45	CATAACGAAGAGCATAGCGCGTTCAAGC		"
CS_core46	ACAACATTTACCTTATGCGATCTTGACATGAAAGACCCCAGCGCCACTA		"
CS_core47	TGCGTTGGAGATAGACCGTCTAGCACGTGGTACGCCAGAATC		"
CS_core48	TGCCCGCTTTCCAGTATAAATCCACTACCGTACTA		"
CS_core49	GCTGCATTAATGAATCGGGTACCCTGAACA		"
CS_core50	GGCCAACGCGCGGGAAAATCCTAAAGCATAACCAC		"
CS_core51	GAGAGGCCGATAAAAGAGGGTTAGCGAACCTCCCGACCGCACTGCAAGG		"
CS_core52	GGTTTGCGTATTGGGCTGGTTTAAAGGG		"
CS_core53	TCACCAGTAATGAGAATTGAGATATAGAAGGCTTA		"
CS_core54	GGCAACACTTCACCGAACGTGAAGGGAAACTCAAACTCAACGGGTAGAT		"
CS_core55	TTCAACTTTAATCATTGTGAATATTACAGAATTATACCATCGATATAAA		"
CS_core56	AATCGGCAAAATCCCTTCGGGAA		"
CS_core57	AGGCTTGCATGTTATTGTGTCAGGCTTTGAGGACTGAAAGAC		"
CS_core58	AAGCTGCGGCGCAGTTTGTATTTTTCATGAGGAAGGGGATCG		"
CS_core59	CGTAACAGTTTAATTCAGTTGGCCCTTTATCAGTATACATACATAAAGG		"
CS_core60	CGATGGCCAAAAGAATAGCCCCGCTCAC		"
CS_core61	AGTTTTTTGGGGTCGATTGCGGGAGCAACT		"
CS_core62	GATTTAGAGCAAGCGGTCCACGCGCCAGGCTACGT		"
CS_core63	GCGAGGAAAGAATTAAGGAATAAAAATCCATCGGCCAAACAAATAGGGC		"
CS_core64	CTTAGCCATAAATCAGAGCAAAAACGAGCCCCCTTGACGATTGGCCTTG		"
CS_core65	GGAACGATCATTCAGTGAATATAGTAAACACATTCAGCAATA		"
CS_core66	TGGTTGCTTTGACGATCAGGGGCAATGCCCCCGCT		"
CS_core67	GCGCCGCTACAGGGCGGTGAACCGAACCCTGCTCGCC		"
CS_core68	GGTCACGCTGCGCGCTAAATCCATTATGAATATAGGATGTGCTCATCGA		"
CS_core69	GTGTAGCACTTCTTTGATTAGCCAGCCAAGCATGTGTAAACG		"
CS_core70	CCAAGCGGAACTGAAGGTGGCATCAATTCCCAATTAAGGCCGCGAGGTG		"
CS_core71	CTTTGACGGACAGACATTTGGTTTGCAACAATACTAACCGCCGAGCCGCCACCAGA		"
CS_core72	AAAGGGATTTTAGAAACAGAGATGATAT		"
CS_core73	CAGGAACATAACGTGCTTTCCTCAAAGG		"
CS_core74	GTGTTTTTATAATCTTCACCAGGTAGCT		"
CS_core75	AGTAAAAGAGTCTGTCTTTTGACCTGGAGCTAAATCACACTCCA		"
CS_core76	CAAATTAACCGTTGACGCTCAATGAACGAAATTCGACCGCTTTACCTTT		"
CS_core77	ATCACTTGCCTGAGATATCCACCGGTTGGTATAAGTTCAGGCAGAGTCA		"
CS_core78	TAGAAGAGAAAGCGAAAGGAGCGGGGAAATAAAGCATTTCTCCGGTGCG		"
CS_core79	TTTCCATAAGTACAACGGAGAACGGTCATAGTAGTTCGTTTAAAATGCT		"
CS_core80	TAAACGGGTAAAATGGAGTTACTGCGAAAGAGGTCCGAAAGATGCCCCC		"
CS_core81	AATAAAATGATAAATTAATGCTTTAAAT		"
CS_core82	GGATTATTTACATCCATTAAAAATACCGAA		"
CS_core83	TGGAAATGGTCAGTATTAACAAGTTGAATTGGATTCAGTACC		"
CS_core84	TTCGGTCTTGACCACTTTAATTTTTAATAGTGCCCAGTGTACTGGTAAT		"
CS_core85	ACAGACAATATTTTTGAATGGTCTGGCC		"
CS_core86	CTATTAGTCTTTAATGCGCGAGACCAGTCTGAGAA		"
CS_core87	AACATCGTGGCAGAAGTGAGGCCACCG		"
CS_core88	CGAACCACCAGCAGCGTCTGAAAT		"
CS_core89	AAGATAAAACAGAGGTTATCTCATCAATAAACAAT		"
CS_core90	GTGAGGCACCTACACATCACGCACACCCGCCGCGCTTAAT		"
CS_core91	TGAGAGCATTACCGTAATAACTAGGGCGCTGGCAAAGCCCCCCTAAATC		"
CS_core92	CAGCAGCAAATGAATATCAAATATCAAATGCGTAG		"
CS_core93	AAAGGCTGAACGAGGCTACAGGAAATCCGCAAAGG		"
CS_core94	TAATTGTCAGCAGCAAAGACTCATCGCCTGATAAA		"
CS_core95	TGATACCGATAGAACAACTCTTTCCA		"
CS_core96	GGATTTAGAAGAACAAAGCGCAGAGTACCTTTTTTAATGATCGCAA		"
CS_core97	CTAATAGATTAGAGCCGTCAATAGATAAGCGGAA		"
CS_core98	TCTCCCTAATCGTCACCAGTACAACATG		"
CS_core99	AGTAACATCAATTAATTTAACAATTTCA		"
CS_core100	TTTGCGGTATTAGACTTTACAAACAATT		"
CS_core101	TTATCATTTCGCGTCTGGCCTGCCAGTTCTGATGCTTAAATAAGAAT		"
CS_core102	GATTATCAGATGATTTTTAACCAATAGGAACG		"
CS_core103	ATACTTCTTTGTTAGTAATCGCCAAAAAGGAACCCTGCCCCAGCAGGCG		"
CS_core104	TGAATAAGTTGGCAAATCAACCCGCCTGAGGAAAATAGCAAT		"
CS_core105	TGGAAGGCGTCAGATTCCCTTAGAATCCATTTATCAGCGCCATCGCTAT		"
CS_core106	ATTATTTGAAGATTATAATCATTAAGCAAGCCGGCGCCTGGCCCTGAGA		"
CS_core107	CAACGCCGAACCCAGCTCAGTACCAGGCACATGAA		"
CS_core108	TAAAGTTTTTGATACGAGTAGGCTGAAACCAACTTAGAACCGGATAT		"
CS_core109	ATTCATTTTATCATATGTGAGCGAGTAA		"
CS_core110	GATTGCTTTGAATACCTACATAAATCAA		"
CS_core111	GAGTTACGATTAGGATTAGCGGAGACTC		"
CS_core112	CACCCTCTATCACCGTACTCAGAGTAAC		"
CS_core113	GAAACAGAAGTTACAAAATCGAAACCACGCCAGCT		"
CS_core114	TATATGTGAAACGGATTCGCCT		"
CS_core115	GTGAATAACCTTGCCCGGCTTGCCAGCTCGATTAACGTCGGTGATCCCC		"
CS_core116	TTCTGTATTTTACATCGGGAGATAATCC		"
CS_core117	AATCGTCGCTATTAGAGAGACCTGGTGCAAAGGGGGGGCCTTGTTACCT		"
CS_core118	TTGAAAAATTTTCAGGTTTAAGTTAGAATTAAATTCAATCATCATAAAG		"
CS_core119	CATAGCGATAGCTTGCTGAGATGCGCAA		"
CS_core120	GGATAAGAGCAAGCCCAATAGTGTAGCAGCTGAATGAAGTTTACATCCA		"
CS_core121	TGCCGTCGAGAGGGTTCGGAAATTAAGACCCCCTCCCAGACGAGATTCA		"
CS_core122	TTGATATACCACCCTCATTTTCTCATAGCGGATGGGTTGATT		"
CS_core123	AAGTATAGCCCGGACAGTTAACTTCAAACGTCATAAATAGCG		"
CS_core124	GAAAACTGTTGGTGTAGATGGACATTAA		"
CS_core125	ATGTAAATGTGAGGGGACGACGACA		"
CS_core126	AGGTTGGAATCATAATTACTACAGTAATACCAAGT		"
CS_core127	AAACACCGGGTTATATAACTAT		"
CS_core128	CCTGTTTAGTATCATAGGCAGGAACAAGGGCGTTT		"
CS_core129	TATGCGTTAGGTCTATTAATTTGAATATACAGTAA		"
CS_core130	AAAGCCAACGCTCATTAATTGCGCGCCCAAATCAGTTAAGCC		"
CS_core131	ACAGTAAGAAAGACAGATTAGAGAAATAAAGAAAT		"
CS_core132	CAGAATGAGAGGCTGGGTTTTTGTACCGTAACACT		"
CS_core133	CATGGCTTTTGATGACCACCAAGAGCCACAATGAA		"
CS_core134	ATACAGGGTATAAAATAGGTGAGAACCGCCACCCT		"
CS_core135	AGAACGCTGACCTAATATATTTAATTACCCTGAGCAAAAGAA		"
CS_core136	TGTTCAGAATAATATCTTTCCCAAATAAGAAACGATTTTTTGAACGCTA		"
CS_core137	GACAATAAACAACAAAATACCAACGCGATTTGAATGCGAATT		"
CS_core138	AGACGACACGAGCATCTTACCTTTAACGTCAAAAATGAAAATAATTTTA		"
CS_core139	CAAAAGGTAAAGTAATTCTGTCCTAAGGCGAAATCCA		"
CS_core140	AGGCATTTTCGAGCGAAAAAGTTAACCT		"
CS_core141	AGCATTGATAATCACACCGTATTTTCATAATTAAAGAAAAGT		"
CS_core142	ACCCTCATCCCTCATAGCAAGTTTGGGAATTAGAGATCTACGTTTGCCA		"
CS_core143	TCCTTATCATTCCACTTAAAT		"
CS_core144	GTAGGAAGGCCTCTTTCGCCACAAATATCCTACCACCCTCAATCAATAT		"
CS_core145	TCATTACAGAATCGCCATATTCCAGTATATAGTGA		"
CS_core146	AATAGTTAGGGGAAGGGCGATCGAACTC		"
CS_core147	ATTTTCGCAGACTGAGAAACAATGAAATAACTAAT		"
CS_core148	TTTGCCATTAAACAATTGCATCTTAATTTTCCACAAGGAATTGCGAATA		"
CS_core149	TCTTTTCACAGGAGGTTGAGGTGAATTTTTCTGAA		"
CS_core150	AATTTGCTCCTGAACAAGAAACTAATGC		"
CS_core151	ACGAGCGTCCCATCCTAATTT		"
CS_core152	TCCTGAATGTAGAAACCAATCAATAATC		"
CS_core153	CAGCTACAGCAGCCTTTACAGAGAGAATAACATAA		"
CS_core154	GCTATTTTGCACCGGCTGTCTT		"
CS_core155	GGAGGTTTTGAAGCAGAACGGAACGCCAAAGATCG		"
CS_core156	ACTTGCGCCCTGAACAAAGTCGACGGAGGGGCACGACCCTGTAGAATCG		"
CS_core157	TTTGCCTTTAGCGTGTCATAGAATGACCTTATAGT		"
CS_core158	AAACAGGGAAGCGCATTACAAGATTAGTT		"
CS_core159	GACGGGAGAATTAAGAGCTCGATCTGTAAGAAGCCTGAGAGTGCTCAAT		"
CS_core160	AATTGAGCGCTAATGGTGCTTGAATCGGGGTTGTA		"
CS_core161	ATCAGAGTTCTAAGAACGCGACAAGCCGGCTGGCGCGGAAACTTAATAT		"
CS_core162	AGATAACCCACAAGTAAACAGATAAATCCTCAGAGATGTACCGAACAAT		"
CS_core163	CAATAATCCTCCTGGTTGGTGTGAGACG		"
CS_core164	CACCGTCGGGAAGGTAAATATGCCAAAG		"
CS_core165	GGAAACGCAATAATAAGCAGATACCGAAAGATTTAATAACCCAGCATTA		"
CS_core166	AACGGAAAACTGGCATGATTATAGAAAAGCGACAG		"
CS_core167	GGAAAAGTACCCTTTACCAGCTGACGGATAAAGGTGGTAGAAACGATAA		"
CS_core168	TAGAAAATTCATATTGGCAACATAGCAGAAATCACATTGAATGGAAGCC		"
CS_end01	GGTAAAGGACAATGATGCGCACGACTTAAGTGTCCTTAGTTTT		CS_LA_end01	GGTAAAGGACAATGATGCGCACGACTTAAGTGTCCTTAGTTTT
CS_end02	TTTAGCTCATTTCGGCATAACGACAATGACAACAACCTTT		CS_LA_end02	TTTAGCTCATTTCGGCATAACGACAATGACAACAACCTTT
CS_end03	TTTAATAACCTGGAGGGGGTAATATTT		CS_LA_end03	TTTAATAACCTGGAGGGGGTAATATTT
CS_end04	TTTGAGACAGTCAAATCACAGGGTGAGAAAGGCCGTTT		CS_LA_end04	TTTAAACTCCAACAGGTCAGAACCAGACCGGAAGCTTT
CS_end05	TTTAAACTCCAACAGGTCAGAACCAGACCGGAAGCTTT		CS_LA_end05	TTTAAACGGCGGATTGACCGTAATGGGATCAACCCG
CS_end06	TTTAAACGGCGGATTGACCGTAATGGGATCAACCCG		CS_LA_end06	GACTGGATCAAAGCGGATTAGGTAAATGAATTTTTT
CS_end07	GACTGGATCAAAGCGGATTAGGTAAATGAATTTTTT		CS_LA_end07	TTTGTAAAATGTTTACACCCTCAGAACTTT
CS_end08	TTTGTAAAATGTTTACACCCTCAGAACTTT		CS_LA_end08	TTTTTGGGAAGAAAACCAGCAAAATCATTT
CS_end09	TTTGCTGAATTGTCAGTGTAAAGCCTGTTT		CS_LA_end09	TCATCAAGAGTAATTTTAAGAAACGAACTGAGCCAGCCGGAAACCACGGAATTT
CS_end10	TTTTTGGGAAGAAAACCAGCAAAATCATTT		CS_LA_end10	CTGACCTTGTACAGACCAGGCGCTTT
CS_end11	TTTGGGTGCCTAATGAGTGAGCCCAGTTTTCCAACGTCGTTAG		CS_LA_end11	TTTATAGGCTGGCCAGTCAGGACGTTT
CS_end12	TCATCAAGAGTAATTTTAAGAAACGAACTGAGCCAGCCGGAAACCACGGAATTT		CS_LA_end12	TTTATCGCCCACCAAATGGTCTTT
CS_end13	CTGACCTTGTACAGACCAGGCGCTTT		CS_LA_end13	TTTTCTGTATGGGATTTTGCTATTGCGCCCGATATA
CS_end14	TTTATAGGCTGGCCAGTCAGGACGTTT		CS_LA_end14	TTTCGAACGTTATTAGATGATGAAACATTT
CS_end15	TTTATTAAAGAACGTGGACGGAACAAGAGTCCACTTTT		CS_LA_end15	ATTTTAATCGGATTCTCCGTGGGAACTTT
CS_end16	TTTAAACAGGAGGCCGATTAATCAGAGCGGGAGCTTTT		CS_LA_end16	AAGTTTGCGACAACTCGTATTAAATCCTTTGCCTTT
CS_end17	TTTATCGCCCACCAAATGGTCTTT		CS_LA_end17	TTTCCGCCACCCTCAGAACCGCGACGTTAAGAGTACTTAGATAATATTTTTGAACGG
CS_end18	TTTCGTAAGAATACGTGGCCCTTCTGACCTGAAAGTTT		CS_LA_end18	TTTAACATCAAGAAAACAAAATTTAGTTAATTTT
CS_end19	TTTTCTGTATGGGATTTTGCTATTGCGCCCGATATA		CS_LA_end19	TTTGGTCAGTGCCTTGGAGGTTTAGTATTT
CS_end20	TTTCGAACGTTATTAGATGATGAAACATTT		CS_LA_end20	TTTTTCATCTTCGCCTGTTTATCATTT
CS_end21	ATTTTAATCGGATTCTCCGTGGGAACTTT		CS_LA_end21	TTTCGCCACCCTCAGAGCCACCAAGTTTTAACGGTTT
CS_end22	AAGTTTGCGACAACTCGTATTAAATCCTTTGCCTTT		CS_LA_end22	TTTACAATAGATAAGCAGTTACAAAATTTT
CS_end23	TTTCCGCCACCCTCAGAACCGCGACGTTAAGAGTACTTAGATAATATTTTTGAACGG		CS_LA_end23	ATTAGCGAATCAAGGCTATCTTAGCCGAACAAAGTTACCATTT
CS_end24	TTTAACATCAAGAAAACAAAATTTAGTTAATTTT		CS_LA_end24	TTTCCAGTAGCACCATTACCATGAGCCGC
CS_end25	TTTGGTCAGTGCCTTGGAGGTTTAGTATTT		CS_LA_end25	TTTAAACAGCCATATTATTTATCCCAATCAGAGCCT
CS_end26	TTTTTCATCTTCGCCTGTTTATCATTT		CS_LA_end26	TTTCCGATTGAGGGAACCGACTTAACGGAAGAGGCTGGCGCGA
CS_end27	TTTCGCCACCCTCAGAGCCACCAAGTTTTAACGGTTT		CS_LA_end27	TTTGAAGGAAACCGATTATTACGCTTT
CS_end28	TTTACAATAGATAAGCAGTTACAAAATTTT		CS_LA_end28	TTTTAAGTTTATTTTGTCACAAAGACACGTCACCCACCGGGCGGAATTATCGCG
CS_end29	ATTAGCGAATCAAGGCTATCTTAGCCGAACAAAGTTACCATTT		CS_LA_end29	TTTAGTATGTTAGCAAACGAGACTCC
CS_end30	TTTCCAGTAGCACCATTACCATGAGCCGC		CS_LA_end30	AGAAACGCAATCAAACAAAAGGGCGACATTCAATTT
CS_end31	TTTAAACAGCCATATTATTTATCCCAATCAGAGCCT		CS_LA_end31	TTTCGTAAGAATACGTGGCCCTTCTGACCTGAAAGTTTTTTAGA
CS_end32	TTTCCGATTGAGGGAACCGACTTAACGGAAGAGGCTGGCGCGA		CS_LA_end32	CCGATTTTTGAGACAGTCAAATCACAGGGTGAGAAAGGCCGTTTTAGAGC
CS_end33	TTTGAAGGAAACCGATTATTACGCTTT		CS_LA_end33	CGGTCTTTTAAACAGGAGGCCGATTAATCAGAGCGGGAGCTTTTTACGCT
CS_end34	TTTTAAGTTTATTTTGTCACAAAGACACGTCACCCACCGGGCGGAATTATCGCG		CS_LA_end34	GAATCTTTTATTAAAGAACGTGGACGGAACAAGAGTCCACTTTTTGAAGA
CS_end35	TTTAGTATGTTAGCAAACGAGACTCC		CS_LA_end35	ATAATTTTTGCTGAATTGTCAGTGTAAAGCCTGTTTTCAGTG
CS_end36	AGAAACGCAATCAAACAAAAGGGCGACATTCAATTT		CS_LA_end36	GAGTATTTTGGGTGCCTAATGAGTGAGCCCAGTTTTCCAACGTCGTTAG
invader_01	TCATTACCCAAATCAA		"
invader_02	AAAGAATACACTAAAACACTCAT		"
invader_03	CGAAGGCACCAACCTAAAACGAAAGAGGCA		"
invader_04	AATTTCTTAAACAGCT		"
scaffold	TGATAGACGGTTTTTCGCCCTTTGACGTTGGAGTCCACGTTCTTTAATAGTGGACTCTTGTTCCAAACTGGAACAACACTCAACCCTATCTCGGGCTATTCTTTTGATTTATAAGGGATTTTGCCGATTTCGGAACCACCATCAAACAGGATTTTCGCCTGCTGGGGCAAACCAGCGTGGACCGCTTGCTGCAACTCTCTCAGGGCCAGGCGGTGAAGGGCAATCAGCTGTTGCCCGTCTCACTGGTGAAAAGAAAAACCACCCTGGCGCCCAATACGCAAACCGCCTCTCCCCGCGCGTTGGCCGATTCATTAATGCAGCTGGCACGACAGGTTTCCCGACTGGAAAGCGGGCAGTGAGCGCAACGCAATTAATGTGAGTTAGCTCACTCATTAGGCA…		"
