# Supplementary material for: A nanoscale reciprocating rotary mechanism with coordinated mobility control
Source: Nat Commun. 2021 Dec 8;12:7138. doi: 10.1038/s41467-021-27230-7 (PMC8654862; doi:10.1038/s41467-021-27230-7)
Supplement: Supplementary file 15 — Supplementary Data 6 [file 41467_2021_27230_MOESM15_ESM.xlsx]

## Sheet: Sheet1
LA_core01	TAAATCGAGGCCGATATAACGGCTGGTAATATCCAACTTCTT
LA_core02	TTTTTGGGGTCGAGGCTGATTATGGTTG
LA_core03	CCTGCCGATGGCCCAGCGGTCCACGCTGTTTCCTGTGGCGTAT
LA_core04	CTTACGGCACCTTGCTGAAAAAGTACCTTTCAGAAGA
LA_core05	GCCAACGAATTGCGTTCTGAAACAAAATTAATTACCAGTTACAA
LA_core06	GTCAGCACTCACGGCATCGACAATTTCATTTGAATAGCTTTC
LA_core07	GTTAAATTTTCAGGAAGATCGCAACTGTTGGGAAGGGCGACCACT
LA_core08	CGCATTAATAGGAACGCCATCGTGAGCG
LA_core09	CGTTAATATTCGCGTCTGGCCTTCCTAGATTTAAA
LA_core10	TTGTAAACTGGTGCCGTAACCGCTATTAATTAATT
LA_core11	CAAAAACTAATAAGAGAATATGAGAATCCAACGCT
LA_core12	AATCAGAAAAGCCCCCGACCGACCGGAAATAGCTT
LA_core13	AGAGTCTTACTTTTATATTTTATATTATTTATCCCCTACTAAAAAATTA
LA_core14	AAAGGCTATTATTTCAACGCAGAGTTTCATTCTCAGAGC
LA_core15	TAAACAGTTTGCGGTTGCTCCAACGTCAAAAATGA
LA_core16	TTGAATCAATTGCTAGGATTAAGCCTTTACAGAGATGGTCAATTGACCA
LA_core17	CGGAATCAAAGTTAGAAAATAATAAAAACAGGGAA
LA_core18	ACTGGATAGGAAACCGCAGTAAGACGGGAGAATTATGAGCGCAAGAAAC
LA_core19	GCTTTTGCAAAAGAATAATCACCTTATTTGAATTT
LA_core20	TAAAAACCAAAATAAGAGCCACGGCATTCGTCATA
LA_core21	TTACCAGTAAGGCTAGAACTGATACAGGAGTGTACGTGTACAGACCAAGACGATTG
LA_core22	TCGAGGGAATTACGTGGGCTTGAGATAATTATACCAAACCGGAT
LA_core23	TTAATTGGATAGTTGCGCCGAATATATTGGAACGA
LA_core24	GGAGCCTAGGCACCTGAGGACTATTTCGGAACCTACCATGTTATTGTGT
LA_core25	GCGAACGGCGGGCGCGCGCTTAATGCGCGAGCACGTTAAAGG
LA_core26	GTAATGGGTAAAGGCCTGCAGTCCAGCGCAGTGTCTTCACGGTGTTCTTTCGTAAT
LA_core27	CACTGGTGTTATTAGACTTTATTGCAGGCGCTTTCTGCCACGACAGTTGACGACCA
LA_core28	TCGCTGGCAGCCTCGTCCGTTCGCACAG
LA_core29	CCTCATAATTGCCGTGAAGGGTAAAGTTTTGCCGCGGATCAAATGTTTA
LA_core30	CGTGCCGCTCATTTTGGATTCTCCGTGACGATGCTGACGGAA
LA_core31	CATTTTCCGCCAACAAATTCTTACCAGTTACTAGAAATGGTTTTTTTCA
LA_core32	GAGCCAGAGGAAGATTGTATATAAATTTAAAAGCCAGAATCC
LA_core33	AGGTAAATAAGTCCTGAACGGCTTAATTAAAGTAC
LA_core34	TGTCCAGACGACGACGCCTGTTACGAGC
LA_core35	CAATAAAAATCGTAAAACTAGCCGTTTTGAACGGGGTCTTTC
LA_core36	CAACATGTTTAGCTGATAAATACAAGAGAATCGATGAATCAT
LA_core37	GGAGAGGACCATCAAGGTAAAGATTCAACCCTCATGCGGGAGGCTAAAT
LA_core38	CATAAATCAAAAAAAGATTTTTTAATTCGAGCTCCTTTAAATGGCTTACTAAAG
LA_core39	GAAGGTAAATAGAAAAGAAACGCAAAGACTTATTAGCAATAACCGAAGC
LA_core40	TTATTCAATAGTTTATTTTGTCACAATCAATATTGTGTTTAG
LA_core41	TTAAAGGCCAGAGGGGGTAATATACCCAAAAGACAACCCTCAGA
LA_core42	TCTTAAACAGCTTGCAGGGTCAGCAGCGAAAGATTTTTCA
LA_core43	AAACAAGAAAATCTCCAAAAGCCACCATACAACGGAAACAT
LA_core44	TCCAGTTCCCTTATAAATCAAAAAATCCAGAGAGTCCAGGGT
LA_core45	GTTGAGTGTTGTGGGCGAAGAACCATCACCCAAGGCCCTGTGTTTGAAGGAAAA
LA_core46	CGGGTTATTTCTTTTATGAGCCGGGTCAGCGTGCCTCATACCCGTCTGA
LA_core47	ATCGTTATCCCTTAATCCGCCGGGCGCG
LA_core48	TTAGAAGGTGAATTGAGGAAGGTCAAATCACTGAGAGTAACACC
LA_core49	AGAGCCGTCAATACTCGTATGTCCAGCATCAGCCAAATGAATCTGGTATTCTGG
LA_core50	AATTATCCATCAATATAATCCAGGGTTAAACAGAAGTCAGAT
LA_core51	GGAGCGGGTTTGAGCGTCGGTGGTGCCACACGTAAGAACCTAGATGAAA
LA_core52	CATCAACATTAAATAAAAATAATTTTGTTAAAATTGCCAGCTTTGAGGGACCTTGC
LA_core53	AGCTTTGATGGGCGCTATGCGTTATACATGTAATTTGTAGCC
LA_core54	CAATAGAGTAATTCATCATATGTACCCCCGCTCATCGAGAACTATCCGG
LA_core55	ACCGTTCCACAATAATCGTGAGTAATGTGTATATGATATTCA
LA_core56	GACAGTCAAATCGTAGCTATTGCCTG
LA_core57	AAGAGGAAGCCCGAACGAATGAC
LA_core58	AGCAAAGAACCAGACCGGAAGCAAATACCAAAGACAGTCAGA
LA_core59	ACCAGCGCATAAAGGTGGCAAAAACGTACCAGAAG
LA_core60	ATCAGTTATATTATACCAGTCAGGATTTTATGCCCTGAGCTGCT
LA_core61	CGGAACAACATTAATGCAGGTAAGAGCAACACTACACCAGGAATTACAAGTTTT
LA_core62	TGAGGCTTGATACCTATCGGTTTATCAGAAATACGTGAGGAAAAACAGT
LA_core63	CGCTACAAGAAAGCGAAAGGATGGCGAGAAAGCAC
LA_core64	CAAAATTGGAACAAGAGTCCACTATGAGGGCGCGTAAATCGG
LA_core65	AGCCCGCCCCTGCATTCTGGTTTGCCCCAACCTACA
LA_core66	CAGACGACCAGCGGTGCCGGTGGGGCTG
LA_core67	CACTCTGTGGTGAGTCAGCAA
LA_core68	TTAGGAGAATCAATAAAATCTCAGAGGTGAGGCGGATTAAAAGCACAGA
LA_core69	CAACTATCAGATGATAACCTCAAATATCAACCCTTCTGGCAAAAG
LA_core70	AAAAGCTTTTCGTCTAACAAAGAAACCTTGGATTATCGTAAA
LA_core71	GCGGCCTTTGTGTAAAAAAGATGTGAGAGATAGAC
LA_core72	TTAGTGATTCCGGCAAACGCGCGGCCAGTGGTCTG
LA_core73	GGATTGAACAGTATCGGCCTCATCAATA
LA_core74	GGGATAGGTCACGTTGCCAGTTTCCGGCCCATTCG
LA_core75	CAACAGTAATAAACTGTGATAAGACAAAGAACGCGGATGCAAATAGTGA
LA_core76	ATCCCATCCAAGTACCGCATTATCTTAC
LA_core77	ATGTAGAATTCCAATATTTTCGCAAATCAGATATACTTGCGG
LA_core78	GAGAAAGACTTCAAAAAAGGATAAAAATTATAAGAA
LA_core79	TCAAAGCGCGGATTGCATCAAATCAGGTAATGCTT
LA_core80	GAATAAGCAGCACCGCACTGGCATGATTACCCTGAACAAGCGC
LA_core81	CGTCAGACTGTATCCACCAGTAGCACCAAATTAGA
LA_core82	AAATCTATCATTGTAACGAGTTTACCCAAATCAACCTTCATCAGGACAG
LA_core83	GGGTAGCAACGGTGCCCACGCATAACCGCAATGACTCCAAAA
LA_core84	CCACAGATACAAACCCCTCATAGAACCGCCACCCTCGGATATAA
LA_core85	TCCGACTGCCCTTCCCAGTGAGACGGGCGTCCAGC
LA_core86	AATCCACTAGAAGGGATAGCTGCAACCG
LA_core87	GACGACGCCGTAATAGTAACAACCCGTCTTAACCAAATTTTT
LA_core88	TATCAATCGCATCTTCTGACCAGCAAATGCAGAGG
LA_core89	CCTTATCAACCAATGCTAATGCAGAACG
LA_core90	TGTCTTTCCAGTTACAAAATAACATCCAATAAAAAATCAAGATAATTTG
LA_core91	ATGCCGCTAATGACCCTGTAAGGAGCAATAATGCC
LA_core92	AGGTCGAATATAATGCTACGTCATAAAGGGCGACATTCAA
LA_core93	TGTTAGCCATATAAAATTCATATGGTTTCCGATTGAATACTG
LA_core94	ATAGCCCAAATCACACCGCCACCCTCAGCCACCAGTCATTAA
LA_core95	TTCGGTCAAGTTTGTAGCAAGGCCGGAACACCGAC
LA_core96	ACTTTAACGTTAATAAAACTGCGGGATCTTGGTTTAA
LA_core97	TTTCACTTGAGTAACAGTGAGGGAAC
LA_core98	TCACCAGCAGCCCTTGAATTTTCTGTATGGGATCGTAGCATT
LA_core99	GATTTCAGTGCCGTAAAGGAAGGTAAAGAACGTGG
LA_core100	CGCGTCCGTTGCGGGCTCGTCATAAACAACGGCATGCCTGTG
LA_core101	GTGAGCCTGCGGCGATTGGCAGATTCACAATAAAGTG
LA_core102	CCAGCAGGGGGTCACAAACAATTCGACAAGATAATAATATCT
LA_core103	TAAACAGGACTTGTAGAACGTCAGCAAACAGCCAGCAGTTTTAATG
LA_core104	AGAGCTTCCCCTCACTTTACCCTGACTATTATAAAATATTCA
LA_core105	TCTTTTCAGTTTTGTGAATTATCACCGTACGTCACGTAGCGACAGAATC
LA_core106	CGGAACCGCGAGAGTTGAGCCATTTGGGTTACCATCCTTTAG
LA_core107	AACCGAAACGACGAGCCAGCAAAGAGATTTAGGAACCCTCGT
LA_core108	ACGAGAAATCATAATACCACATTCAACTATTACAGGGAAGAA
LA_core109	TAATGCCCTCATCTTTGACCCAACGGAGGACGGTCAATCATA
LA_core110	AACGAGAAAAAGGCAACAACCATTTTGCT
LA_core111	GAACGGTACGCCTGTCCATTGATTAG
LA_core112	GGTTTTTGGCCAACGCTTTCCAGTCGGGTTGCAACTGGTGGT
LA_core113	TGGGCGTGCAGCAACTACGTAAACCGTCTATCAGGCAGATAGG
LA_core114	CATGGTCTCACAATTGAGTGAGCTAACTGCTCAATGGGGGTT
LA_core115	CCGGGTACCGAGGAGCCGGAAGCATGCGCGAACACAGGATCC
LA_core116	GCCTGCATGATAGCGGCTATTAGTCTTT
LA_core117	TAAAAAAAGCATCTGGAGGTTAAATCCTTTGCCTAATAGATT
LA_core118	GAATATAATAACGGATTCATTTCAATTACCTGAACCATCGGG
LA_core119	GTTTAACATAAAGAGCAGCACTAACATTATCATTTTGCGGCGCAAGAAT
LA_core120	GATTTTCAGTTTGAATACCAACGGGAACGGTTTCTCCGTGGT
LA_core121	CCAGTCCGGCGAAAGACGGCCAGTGCCATACCTTTTGGGCGG
LA_core122	CCATTCACCAGCTGTTGGGTAACGCCAGGTGAATA
LA_core123	AATATATATATAACTAGGTCTGAGAGACTTCCCTTTGTTTAG
LA_core124	TATTCTAAGAACCAAATAAGGGGTTGATCGACAAA
LA_core125	CGGTTGTAATTAGCTAGTAGTAGCATTAAACAGCCAAATGCA
LA_core126	ATAAAAAGCCTTCAGGTCATTTTTGAGAGATCTAAGGCCGGA
LA_core127	TCTGGAAGGTCATTTTCAGAAAACGA
LA_core128	TACGGTGCCCAATTCATTTGGGGCGCGATTTGTTTTTTTGATTATCGCG
LA_core129	GTAAGCAGATAGCCCAATTGAGT
LA_core130	CCTTTTTTAAGAGCTAATATCAGAGAGAGCGCATT
LA_core131	ATAGCTATCTTATAACGGAAGTAAAAACGGAAA
LA_core132	CATTCAGTCGGCGCATAGGCTGGCTGACGTAACAA
LA_core133	ATTCAAGTAAATAGGCATAATACATAACGCCAATTGAACTAA
LA_core134	CACGCAAATTAACCAATAGACAG
LA_core135	TGCATTAATGAATCCTTTTCAACCGCCTATCAAGTACTCCAACGTCAAA
LA_core136	GGTTTTGATTGCGTTGCGCTCTGGAAATGCAGGCGAAGAAT
LA_core137	ACCAGTACTGAAAGCGTAAGAAGATAGAAACCCTCCACTAA
LA_core138	AGAAACACAGTAACTTATTTGTCCCACGTATTAATTTTAAAA
LA_core139	ATAACCTAGAGGTGGAGCCGCATTTAACATAAAAA
LA_core140	CACCGGAAACAATCCGGAATTGACGCAGGTGGTGCAGCACAT
LA_core141	TTAGGTTGGGTTTTTAGTTAATTTGAAACCAGGTGCTCCGGC
LA_core142	CGTTTTTTTTATCCTTGAGAAGAGTCAATCCAATCGGCGAGG
LA_core143	GGCAAAGACCAAAAACATTCCGCGCCCATTTCATACAGGCAA
LA_core144	AGCAATAAAGCCCAAGGTGGCATCAATTAATCCAATTTAGAAAAGGGT
LA_core145	TTAGATAGAGTAGCTCAACATGTTTTAAATTTAGT
LA_core146	TAAGCCCAATAAAAGAAAAGAAACCGAGCGTCCAGGGAGG
LA_core147	AATGAAATAGCAGCAGTCAGAGGGTAATACTGAACAAGACTCCACCACG
LA_core148	TTGACAGTATTCACAAACAAACAGTAAG
LA_core149	CAAGAGCCGAACTGACCAACTTCAGTGC
LA_core150	GCGAAACAAAGTACCCAGCGAACGGGTACTTGCTT
LA_core151	CGAAATCCAAAGAGGCAAAAGAATACACCTGATAA
LA_core152	TAAAGCCTGGGGTATTTACGGCCGTTACTGCGCCAGATGC
LA_core153	CAATATTAAGGGACCAGTTGGTATCTAAACATTTGAGGAT
LA_core154	AATCGCGCAGAGCAAGAAATAATGGATGATTGTACCAGAA
LA_core155	CGACGTTTACATAATGCTCATAAGGAACAAACGGC
LA_core156	TACCTTTTTAACCTGCAAGGCAATCGTCGTGCATCTGGTGTA
LA_core157	ATTTATCCATAGCGTCATAATATAAAGCGCCATATTTAACAA
LA_core158	CTATTTTGCACCCAAACGAGCTATTAAACCTAATTTTATCAA
LA_core159	ATATTTTCTGCGAACGAGTAGATATGCA
LA_core160	TAACCTGTTTAGCTAAATAGCGAGAGTA
LA_core161	TAACCCACAAGATTTCGCAAAGAATAACCACTCCAAC
LA_core162	AGCCAGAATGGAAACGCCACCAGAACCAAGCCACC
LA_core163	ATGAACGTGGTAATCTTATGCGACGTTGGTAGAAAGATTC
LA_core164	ACTTAGCCGGAACGCCCTGCCTAAAGACCAGCATCCGGTCGC
LA_core165	ATTACCGCCAGCCAAAACCTGTCGTGTGTAGCAATGAACAATCTTTGAC
LA_core166	ACGCTCAACTGCCCGCGCGGGGAGAGGC
LA_core167	TTTTGACCACATTAAAATTGTTATCCGCATAGCTGCCAGCACCTGTTGC
LA_core168	AATGGATTGCCTAATCCACACAACATACCTCGAAT
LA_core169	CAGTCACAACTGCGGCCAGAATCCTCACAGTTGAGGCACTCA
LA_core170	GTAATAATTTGAATCCTAAAACATCGCCTCAGTAT
LA_core171	CCAACAGATACGTGATACCGAACGAACC
LA_core172	AAGATCCATATCGGCAATTATCATATTCCTGATCGAACGTCAACCAG
LA_core173	CAAACATGCGAATTATTCGCCTGATTGC
LA_core174	GAAACAGGTAAAACCGTACAGCGTCGGTGCGGGCCCCAGTCA
LA_core175	TATGTGAGGTTTTCTCTTCGCTATTACGGGCTGCGCACTCCA
LA_core176	TTCTGTAGATTAAGGCGAAAGGGGGATGCAAAGCGACCGCTT
LA_core177	TTGAAAAAAAATCATATATGTAAATGCTAGAAAACTGAAATA
LA_core178	AGATTAAGACGCGAAAATAAGAGAAGAAAAATAAT
LA_core179	CAACGCTGCTACAAAGCGAACCTCCCGAGAAGGCTAAGCAAGCATGTCA
LA_core180	CAGAGCCTTAGTTGGAGGTTTTGAAGCCATAGCAAATCGTAGGAACGGT
LA_core181	ACGATTTGCTGAAATATAACAGTTGATT
LA_core182	AGTCTCAGCGTTTGTAATCACAATGAAACCATCG
LA_core183	ACCGTTCTAAATCCAGCCGCCGCCAGCACCTCAGA
LA_core184	CATGGCTGCCTTGAGAGGTTGAGGCAGGTGCCTCCCTCAGAGCCGCCAC
LA_core185	TTTGATGGCGCGCGTTTTCATCCACCGG
LA_core186	AACGGGGTTGAAAGAAGAGTAATCTTGA
LA_core187	CCCGTATGTTTCCAGTCACCCAGTTAAAGGCCGCTAAGTGAATT
LA_core188	TAATGCCAGGCGCAATTTGTATCATCGCTAAAACAACTACGA
LA_core189	TTATTCTCCCTACAGAGGCTTAACCTAA
LA_core190	GAAAGTAGTCGAGAGGGTTCGACCTGCT
LA_ends01	GCTTGACGGGGAAAGGGAGCCC
LA_ends02	GCGCGTAACCACCACTCGTTA
LA_ends03	GGGAGCTTGAGAAGTGTTTTT
LA_ends04	AGGCCACCGAGTAAAAGAGTCAGAATCCAAACAGGGAACCCTAAAGCCG
LA_ends05	TAATAACCGGCCTTTGCTTTCCACCCGCCTAGGGCGCTGGCAAGTGTAG
LA_ends06	ACTCAAACTATATCACTTGCCT
LA_fluo01	TCACGTTCTTTCAACAGTTTC[CY3]TAGTAAACATAGTT
LA_fluo02	CTCCTCAAGTACCA[CY3]TATCACCGTACTCAGGAGGTTT
LA_fluo03	GTATAGCCCGGACACCCTCTTTCAGG[CY3]
LA_fluo04	ATAGGTGGGCGGATAAGTGCCTTAAGAG[CY3]
LA_fluo05	[CY3]CAACTAAAGGAATTGCTGAGAATAGAAAGGAATTT
LA_fluo06	[CY3]TTGTCGTCTTTCCAGACGTAGCGGAGGAATAATAATTTTTGATAGCAAGTTTCGGCTGAGA
LA_fluo07	[CY3]AGCGTAAAACACTGAGCCCAAACCCTCAGAACCGC
LA_fluo08	[CY3]ATGTACCGTCGATCTAAAGTTTTT
LA_fluo09	[CY3]TTTAGTACCGCCTAGGAACCCTTT
LA_fluo10	[CY3]TAGCGGGGTTTTGCTCAGAGAAGGATTAGGATTTT
scaffold	TGATAGACGGTTTTTCGCCCTTTGACGTTGGAGTCCACGTTCTTTAATAGTGGACTCTTGTTCCAAACTGGAACAACACTCAACCCTATCTCGGGCTATTCTTTTGATTTATAAGGGATTTTGCCGATTTCGGAACCACCATCAAACAGGATTTTCGCCTGCTGGGGCAAACCAGCGTGGACCGCTTGCTGCAACTCTCTCAGGGCCAGGCGGTGAAGGGCAATCAGCTGTTGCCCGTCTCACTGGTGAAAAGAAAAACCACCCTGGCGCCCAATACGCAAACCGCCTCTCCCCGCGCGTTGGCCGATTCATTAATGCAGCTGGCACGACAGGTTTCCCGACTGGAAAGCGGGCAGTGAGCGCAACGCAATTAATGTGAGTTAGCTCACTCATTAGGCA…
