# Supplementary material for: A nanoscale reciprocating rotary mechanism with coordinated mobility control
Source: Nat Commun. 2021 Dec 8;12:7138. doi: 10.1038/s41467-021-27230-7 (PMC8654862; doi:10.1038/s41467-021-27230-7)
Supplement: Supplementary file 16 — Supplementary Data 7 [file 41467_2021_27230_MOESM16_ESM.xlsx]

## Sheet: Sheet1
6hb_core01	TATAAATGTTTTTCTGCGTATTGGGCGCGCGAATTCTCTTCG
6hb_core02	AGCTCATTCGACGCAGCTGCATTAATGAGTCATAGATTCAGG
6hb_core03	GTTAATAAAGATACTGCGCTCACTGCCCTCCACACCGCCGCG
6hb_core04	ATACATATCTCCCTTCTTTTCTACGGGGGATCCTTCGAGTTA
6hb_core05	ATATTATTAGGTATAGATTACGCGCAGATATATATTTTGGTA
6hb_core06	GGCGACACTGTGTGAAACCACCGCTGGTCAGTGAGGTTGTTG
6hb_core07	AGCAAAAATCCGGTTTACCTTCGGAAAACATAGTTGAAGCTA
6hb_core08	CCAGTTTCCAGCAATGCGCTCGGTCGTTTTCGCGCAAGGCGA
6hb_core09	GTTGTCAGGTTAGCTCCTTCGGTTGTAG
6hb_core10	CTATTACAGGTGCCATAGACCGAGATAGTAAAAAGCTTCCTC
6hb_core11	CTGCGCACGATTTACCAATAGGCCGAAACCCTGACAACGCGC
6hb_core12	CTTAATGAAGGAAGAAAATTCGCGTTAAGCGAAACAGTCGGG
6hb_core13	CGGTCACAAGTGTAAAGCCTGGGGTGTT
6hb_core14	CATGATCTATCACTGTATTTAGAAAAATTACCGGACTCAGTG
6hb_core15	TGGCTTCTCATGCCTTTATCAGGGTTATGCTTTCTGATCTCA
6hb_core16	CCATTGCCAACCAAGTTGAATACTCATAGGTCGTTGTTTTTT
6hb_core17	GAGTAAGGCTCTTGGGCAAAATGCCGCATCAGCCCGTAGCTC
6hb_core18	TATCCGCGCAGAACCTTTTACTTTCACCGTCCAACTCTGCGC
6hb_core19	TTAAGTTCCACTACGAGTCCACTATTAAAAAGAACGGCGAGC
6hb_core20	GGGGAGATTCGCGCGGAAGGGCGATCGGCGGAACCAATCCCT
6hb_core21	AAACCTGAAATTGTACAGGGCGCGTCCCAAGCCGGTTAAATC
6hb_core22	CACATTAAAGCATAGCTGCGCGTAACCAGGAGCGGTGTAAGC
6hb_core23	GAACGAAATCAAAATTGTGCAAAAAAGCGAAGTAATAGGGGT
6hb_core24	AGAAGATAAGTTTTTCCGGTTCCCAACGCACTGCATGAGCGG
6hb_core25	TGTTTGCTGACAGTATCGTGGTGTCACGTTTCTGTTTTTTCA
6hb_core26	TTGATCCGATCTGTCCAGTTAATAGTTTAGTGTATGAATAAG
6hb_core27	TCTGCTGCGTGTAGCAGTCTATTAATTGGGGATAACTGGGTG
6hb_core28	GGTATCAGCGAATTGCCAGGGTTTTCCCACCGTCTGGACTCCAA
6hb_core29	GCTCACTGTGTAAAGGCGAAAGGGGGATTAATCAATGTTGTT
6hb_core30	ACAGAATCACAAAGGCGG
6hb_core31	TCCGCGCTCCTGTTGTTAAGGGACCTAATGAGTGATCCCTCG
6hb_core32	TGAGAATGCGCAACGCACCTATCTCAGCGGCAAACCACGAAC
6hb_core33	TGCGGGCCTAAGCCTGGAGAAGGCGGTTCATAGGC
6hb_core34	ACTGTTGTTGGCGTAATCATGATCGGCCGAGCATC
6hb_core35	ATTCGCCCTGTTTCCTGTGTGTCGTGCCTCAAGTC
6hb_core36	CGCCGCTTATCCGCTCACAATGCTTTCCCCGACAG
6hb_core37	CCACACCAACATACGAGCCGGATTGCGTCAGGCGT
6hb_core38	CCCCATGAGGATCTTCACCTATCTGACGTACCTGT
6hb_core39	ATCAAGGTTAAATTAAAAATGCCTTTGATCGGGAA
6hb_core40	ATTCAGCAAATCAATCTAAAGAAAAAAGCATAGCT
6hb_core41	CTCGTCGGAGTAAACTTGGTCAAGCAGCCTCAGTT
6hb_core42	TACAGGCTACCAATGCTTAATAGCGGTGCGCTCCA
6hb_core43	TAGTTCGCTATTTCGTTCATCAGAGTTGGACCGCT
6hb_core44	TTGCCGGGCCTGACTCCCCGTAAGCCAGAACTATC
6hb_core45	CTCCATCATAACTACGATACGTTTGGTACCGGTAA
6hb_core46	GGGTAACCTAAGCCTGGAGAACGGCTGCATGTGAG
6hb_core47	GCCAGCTACGACGGCCAGTGATCTTCCGGCCGCGT
6hb_core48	TTGGTCATGAGATTAACTCACCCGACCC
6hb_core49	GACGGCCAGTGAGCTCACTGGGGATA
6hb_core50	AATCATGGACTCGCAAGGCCA
6hb_core51	TGCTGGCCAAAAGAGTAAAGCACTAAAT
6hb_core52	TCCGCCCTCGGCAACTAAAGGGAGCCCC
6hb_core53	ACAAAAATTTTTAAGAGCTTGACGGGGA
6hb_core54	AGAGGTGATTTTTGCGAACGTGGCGAGA
6hb_core55	GACTATATTTTGTTGGAAGAAAGCGAAA
6hb_core56	TTCCCCCCCTAAATGCGCTAGGGCGCTGGCAAGCCTCCGATC
6hb_core57	TGCGCTCACATTTCCCCGAAAAGTGCCATGGAAGCGCTAACT
6hb_core58	TGCCGCTAAACAAAGTTGGCCGCAGTGT
6hb_core59	CCGCCTTTTTGAATCATGGTTATGGCAG
6hb_core60	GCGTGGCTGTCTCATAATTCTCTTACTG
6hb_core61	CACGCTGTGAAGCAATCCGTAAGATGCT
6hb_core62	CGGTGTACTCTTCCGACTGGTGAGTACT
6hb_core63	AGCTGGGCGGAAATGTCATTC
6hb_core64	CCCCCGTAAAAAGGGCGGCGACCGAGTT
6hb_core65	GCGCCTTACAGGAACCCGGCGTCAATAC
6hb_core66	GTCTTGAAGCGTTTTACCGCGCCACATA
6hb_core67	GACACGATCAGCATTTTAAAAGTGCTCATGGTCCTTTACCAT
6hb_core68	ACGCAGGAGAACGTATCAGGGCGATGGC
6hb_core69	CAAAAGGGGAACAAGTGAACCATCACCCGTGCTGCTTGGCGT
6hb_core70	GGAACCGGGTTGAGGTTTTTTGGGGTCG
6hb_fluo01	cy5-CTGATCTCTTATCGCTAGAAGAACAGTAGGAGGGCGCAACTT
6hb_fluo02	cy5-TTTCCGCTGTTGAGCGAGGTATGTTTT
6hb_fluo03	cy5-TCTTCGGCGGAAGGGCAATGATACCGCGTTGAAGTAACAGGA
6hb_fluo04	cy5-AGCCAGCGGCGAAAGTTCGATGTAACCCCACTGGTGGTGGCC
6hb_fluo05	cy5-TTATCAGCACGCTCACCG
6hb_fluo06	cy5-CTGGCCCGGCTACACCACTGGCAGCAGCACTCGTGAAAACGT
6hb_fluo07	cy5-TAACTACCAGTGCTGCCGAGCGCAGAAGTCATTGGCACCCAA
6hb_fluo08	cy5-TTTAGGCGGTGCTACAGAGTTCTGACCCAATAAACC
6hb_fluo09	cy5-TTAGCAGAGATCCAACTCTCAAGGATCTTATTT
scaffold	GTGGCACTTTTCGGGGAAATGTGCGCGGAACCCCTATTTGTTTATTTTTCTAAATACATTCAAATATGTATCCGCTCATGAGACAATAACCCTGATAAATGCTTCAATAATATTGAAAAAGGAAGAGTATGAGTATTCAACATTTCCGTGTCGCCCTTATTCCCTTTTTTGCGGCATTTTGCCTTCCTGTTTTTGCTCACCCAGAAACGCTGGTGAAAGTAAAAGATGCTGAAGATCAGTTGGGTGCACGAGTGGGTTACATCGAACTGGATCTCAACAGCGGTAAGATCCTTGAGAGTTTTCGCCCCGAAGAACGTTTTCCAATGATGAGCACTTTTAAAGTTCTGCTATGTGGCGCGGTATTATCCCGTATTGACGCCGGGCAAGAGCAACTCGGTC…
