# Supplementary material for: A nanoscale reciprocating rotary mechanism with coordinated mobility control
Source: Nat Commun. 2021 Dec 8;12:7138. doi: 10.1038/s41467-021-27230-7 (PMC8654862; doi:10.1038/s41467-021-27230-7)
Supplement: Supplementary file 18 — Supplementary Software [file 41467_2021_27230_MOESM18_ESM.zip]

Archive with 3 entries (2 files):
- run_smd.py
- __MACOSX/
- __MACOSX/._run_smd.py
