# Supplementary material for: A nanoscale reciprocating rotary mechanism with coordinated mobility control
Source: Nat Commun. 2021 Dec 8;12:7138. doi: 10.1038/s41467-021-27230-7 (PMC8654862; doi:10.1038/s41467-021-27230-7)
Supplement: Supplementary file 18 — Supplementary Software [file 41467_2021_27230_MOESM18_ESM.zip › run_smd.py]

# -*- coding: utf-8 -*-
import numpy as np
from common import generate_model
from mrdna.simulate import multiresolution_simulation
from mrdna.arbdmodel.coords import readAvgArbdCoords, readArbdCoords
from mrdna.arbdmodel.nonbonded import HarmonicDihedral

from mrdna.readers import read_cadnano
from mrdna.segmentmodel import Connection, SingleStrandedSegment
from mrdna.arbdmodel.coords import rotationAboutAxis
from mrdna.model.dna_sequence import read_sequence_file


def transform_rotor(segments, offset=0):
    c = np.array([s.get_center() for s in segments])
    w = np.array([s.num_nt for s in segments])
    c = np.einsum('ij,i->j',c,w) / w.sum()

    about = np.array(c)
    about[2] = 0.7*c[2]

    for s in segments:
        if s.occupancy-offset > 105 or s.occupancy-offset in (94,95):
            s.rotate( rotationAboutAxis(np.array((1,0,0)), 90 ), 
                      about = about,
                      position_filter = lambda x: x[2] > about[2]
                      # position_filter = lambda x: x[1] < c[1] and x[2] > about[2]
                  )
            if s.occupancy-offset not in (96,115):
                s.translate((0, 100,0), position_filter = lambda x: x[2]+1 > about[2])
        else:
            s.rotate( rotationAboutAxis((1,0,0),-90), 
                      about = about,
                      # position_filter = lambda x: x[1] >= c[1] and x[2] > about[2]
                      position_filter = lambda x: x[2] > about[2]
            )
            if s.occupancy-offset not in (96,115):
                s.translate((0,-100,0), position_filter = lambda x: x[2]+1 > about[2] )

def transform_rotor(segments, offset=0):

    c = np.array([s.get_center() for s in segments])
    w = np.array([s.num_nt for s in segments])
    c = np.einsum('ij,i->j',c,w) / w.sum()

    about = np.array(c)
    about[2] = 0.7*c[2]

    print([s.occupancy for s in segments])

    for s in segments:
        if s.occupancy-offset > 13 or s.occupancy-offset in (2,3):
            s.rotate( rotationAboutAxis(np.array((1,0,0)), 90 ), 
                      about = about,
                      position_filter = lambda x: x[2] > about[2]
                      # position_filter = lambda x: x[1] < c[1] and x[2] > about[2]
                  )
            if s.occupancy-offset not in (4,23):
                s.translate((0, 100,0), position_filter = lambda x: x[2]+1 > about[2])
        else:
            s.rotate( rotationAboutAxis((1,0,0),-90), 
                      about = about,
                      # position_filter = lambda x: x[1] >= c[1] and x[2] > about[2]
                      position_filter = lambda x: x[2] > about[2]
            )
            if s.occupancy-offset not in (4,23):
                s.translate((0,-100,0), position_filter = lambda x: x[2]+1 > about[2] )

def generate_rotor():
    from convert_crossover import convert_crossover_to_intrahelical
    rotor_file = "cadnano files/R.json"    
    rotor = read_cadnano(rotor_file)
    rotor.convert_crossovers_at_ends_beyond_cutoff_to_intrahelical(20)

    # transform_rotor(rotor.segments)
    transform_rotor(rotor.segments,offset=92)
    return rotor
        
    c = rotor.get_center()
    about = np.array(c)
    about[2] = 0.7*c[2]

    for s in rotor.segments:
        if s.occupancy > 105 or s.occupancy in (94,95):
            s.rotate( rotationAboutAxis(np.array((1,0,0)), 90 ), 
                      about = about,
                      position_filter = lambda x: x[2] > about[2]
                      # position_filter = lambda x: x[1] < c[1] and x[2] > about[2]
                  )
            if s.occupancy not in (96,115):
                s.translate((0, 100,0), position_filter = lambda x: x[2]+1 > about[2])
        else:
            s.rotate( rotationAboutAxis((1,0,0),-90), 
                      about = about,
                      # position_filter = lambda x: x[1] >= c[1] and x[2] > about[2]
                      position_filter = lambda x: x[2] > about[2]
            )
            if s.occupancy not in (96,115):
                s.translate((0,-100,0), position_filter = lambda x: x[2]+1 > about[2] )
    return rotor
    

def generate_model(variant=2, subunit=None, convert_stacks_to_intrahelical=True, angle=0):

    if variant < 1 or variant > 6:
        raise ValueError("Please select a variant 1-6")
    if subunit is not None and (subunit < 0 or subunit > 3):
        raise ValueError("Please select a valid subunit (0-3, 0 being the rotor, OR 'None' for all subunits)")


    directory = "cadnano files/v{}".format(variant)
    file_data = dict(directory=directory,
                     variant=variant,
                     subunit=subunit)
    if subunit is None:
        stator_file = "{directory}/v{variant}_all.json"
    else:
        stator_file = "{directory}/M{subunit}_v{variant}.json"
    stator_file = stator_file.format(**file_data)

    if subunit == 0:
        model = generate_rotor()
    else:
        model = read_cadnano(stator_file)

    def transform_6hb(segs):
        c1 = np.array(segs[-1].end_position)
        l = np.linalg.norm(np.array(segs[0].start_position) - c1)

        R = rotationAboutAxis((0,1,0),-90)

        center = []
        for s in segs:
            s.rotate( R, about=c1 )
            s.translate( np.array((0.55*l,-50,-90)) )
            if s.num_nt > 50: center.append(s.get_center())
        center = sum(center)/len(center)

        R2 = rotationAboutAxis((1,0,0),-90)
        for s in segs:
            s.rotate( R2, about=center )

    rotor = None

    if subunit == 1:
        ## Transform 6HB to bottom of rotor
        segs = [s for s in model.segments if s.occupancy > 45]
        transform_6hb(segs)
        
    if subunit is None:
        model.convert_crossovers_at_ends_beyond_cutoff_to_intrahelical(30)
        
        if variant == 2:
            M3 = list(filter(lambda s: s.occupancy < 46, model.segments))
            M2 = list(filter(lambda s: s.occupancy >= 46 and s.occupancy < 100, model.segments))
            M1 = list(filter(lambda s: s.occupancy >= 128, model.segments))
            rotor = list(filter(lambda s: s.occupancy >= 100 and s.occupancy < 128, model.segments))
            sixHB = [s for s in M2 if s.occupancy > 91]
            transform_rotor(rotor,offset=100)
            for s in rotor: s.translate((0,0,480))

        else:
            M3 = list(filter(lambda s: s.occupancy < 46 or s.occupancy == 149, model.segments))
            M2 = list(filter(lambda s: s.occupancy >= 92 and s.occupancy < 147 or s.occupancy == 151, model.segments))
            M1 = list(filter(lambda s: s.occupancy >= 46 and s.occupancy < 92 or s.occupancy == 147, model.segments))
            rotor = list(filter(lambda s: s.occupancy >= 100 and s.occupancy < 128, model.segments))
            sixHB = [s for s in M2 if s.occupancy >= 138 and s.occupancy != 151]
            rotor = generate_rotor()
            # transform_rotor(rotor.segments)
            for s in rotor.segments: s.translate((0,0,1*480))
            for s in rotor.segments: s.translate((-39,0,0))
            model.extend(rotor,copy=False)
            rotor = rotor.segments
            for s in M3: s.translate((40,-67.5,0))

        
        if rotor is not None:
            R = rotationAboutAxis(np.array((0,0,1)), angle)
            ax = R.dot(np.array((-17,0,0)))
            for s in rotor: s.translate(ax)

            if angle != 0:
                c = np.array([s.get_center() for s in rotor])
                w = np.array([s.num_nt for s in rotor])
                c = np.einsum('ij,i->j',c,w) / w.sum()
                for s in rotor:
                    s.rotate( R, about=c )

        if variant == 3:
            """ Convert 7-nt ssDNA spacers into 25-nt spacers """
            for s in model.segments:
                if isinstance(s, SingleStrandedSegment) and s.num_nt == 7:
                    print(s, s.connections)
                    s.insert_dna(3,18,'T'*18)


        transform_6hb(sixHB)

        for s in M1: s.translate((0,60,0))
        for s in M3: s.translate((-90,100,-72))


        if convert_stacks_to_intrahelical:
            stator_blunt_ends = []
            stator_blunt_end_positions = []
            for group in (M1,M2,M3):
                ends = sum([s.get_blunt_DNA_ends() for s in group],[])
                positions = np.array([e[0].container.contour_to_position( e[0].address ) for e in ends])
                stator_blunt_ends.append( ends )
                stator_blunt_end_positions.append( positions )

            from scipy.spatial import distance_matrix
            total_close = 0
            for I,J in ((0,0),(1,1),(2,2),
                        (0,1),(1,2),(2,0)):
                p1 = stator_blunt_end_positions[I]
                p2 = stator_blunt_end_positions[J]
                D = distance_matrix(p1,p2)
                if I==J:
                    D = D + 100 * np.eye(len(p1))[:len(p1),:len(p1)]
                # print((D<15).sum(axis=0))
                # print((D<15).sum(axis=1))
                ids = np.where(D<15)
                print("Found {} nearby helices between stator subunit {} and subunit {}".format(len(ids[0]),I,J))
                total_close = total_close+len(ids[0])
                for i,j in zip(*ids):
                    e1_5,e1_3,e1_dir = stator_blunt_ends[I][i]
                    e2_5,e2_3,e2_dir = stator_blunt_ends[J][j]
                    connected = False
                    for a,b in ((e1_3,e2_5),(e2_3,e1_5)):
                        if a.connection is None and b.connection is None:
                            connected = True
                            a.container._connect_ends(a,b,"intrahelical")
                            break
                    assert(connected)
            print("Converted {} nearby blunt helices into intrahelical connections".format(total_close))

    model.generate_bead_model(5,5,False,False)
    model.rotor_subunits = [rotor, M1, M2, M3]

    return model

variant_map = {
    3:1,
    1:2,
    5:3,
    2:4,
    4:5,
    6:6,
}

subunit=None
variants=[1,3,6]
angles = [0]

dry_run=True
gpu=1


def add_dihedral(model):
    rotor,M1,M2,M3 = model.rotor_subunits
    g1 = model.add_group_site([p for s in rotor[-6:] for p in s if np.abs(p.beta-315) < 30])
    g2 = model.add_group_site([p for s in rotor[:-4] for p in s if np.abs(p.beta-315) < 30])
    g3 = model.add_group_site([p for s in rotor[:-4] for p in s if np.abs(p.beta-230) < 30])
    g4 = model.add_group_site([p for s in M1 for p in s if np.abs(p.beta-80) < 20])

def coords_to_dihedral(p):
    arm1 = p[0] - p[1]
    axis = p[2] - p[1]
    arm2 = p[3] - p[2]

    axis = axis / np.linalg.norm(axis)

    ## project arms into plane defined by axis
    arm1,arm2 = [arm - np.dot(arm, axis)*axis for arm in (arm1,arm2)]

    x = np.dot(arm1, arm2)
    y = np.dot(np.cross(axis, arm1), arm2)
    return np.degrees(np.arctan2(y, x))

for variant in variants:
    stator_variant = variant_map[variant]
    for angle in angles:
        for direction in [1,-1]:
            if subunit == 0:
                name = 'R'
            elif subunit is None:
                name = 'all_v{}'.format(stator_variant)
            else:
                name = "M{}_v{}".format(subunit,stator_variant) 

            name = name+"_{:03d}".format(int(angle))
            name = name+"_{}".format("fwd" if direction > 0 else "rev")

            model = generate_model(variant=stator_variant, subunit=subunit, angle=angle)
            add_dihedral(model)

            directory = "4-dihedral-torque"
            simulation_step=1
            output_prefix = "{}/{}-{}".format(directory, name, simulation_step)
            full_output_prefix = "{}/output/{}-{}".format(directory,name,simulation_step)

            # """ Step 1
            model.simulate( output_name="{}-{}".format(name,simulation_step),
                            gpu=gpu,
                            directory=directory,
                            num_steps=9e9,
                            output_period=1e4,
                            timestep=200e-6,
                            dry_run = dry_run
            )

            # # DIHEDRAL 8738 8739 8740 8741 potentials/dihedral-32828.064-0.000.dat
            # SMDDIHEDRAL 8738 8739 8740 8741 0 10 -1
            fmt_args = [g.idx for g in model.group_sites]
            cs = np.array([g.get_center() for g in model.group_sites])
            fmt_args.append( coords_to_dihedral(cs) )
            fmt_args.append(0.02*direction)
            with open("{}/{}".format(directory,model._dihedral_filename), 'a') as fh:
                fh.write("SMDDIHEDRAL {} {} {} {} {} 0.5 {}\n".format(*fmt_args))
            # """ # END Step 1
