# Supplementary material for: A nanoscale reciprocating rotary mechanism with coordinated mobility control
Source: Nat Commun. 2021 Dec 8;12:7138. doi: 10.1038/s41467-021-27230-7 (PMC8654862; doi:10.1038/s41467-021-27230-7)
Supplement: Supplementary file 19 — Source Data [file 41467_2021_27230_MOESM19_ESM.xlsx]

## Sheet: Fig. 4d
Angular traces
Fig. 4d
time [s]	angle [°]
0	153.996
0.1	143.339
0.2	152.58
0.3	137.423
0.4	101.183
0.5	74.8389
0.6	48.8282
0.7	90.0585
0.8	69.1572
0.9	88.7994
1	52.5198
1.1	93.8529
1.2	156.527
1.3	134.402
1.4	168.473
1.5	141.341
1.6	154.672
1.7	149.106
1.8	255.051
1.9	327.675
2	214.052
2.1	110.361
2.2	219.424
2.3	318.86
2.4	264.994
2.5	284.702
2.6	86.3561
2.7	45.3519
2.8	63.3918
2.9	125.561
3	60.4252
3.1	81.8807
3.2	64.9027
3.3	60.1628
3.4	81.0461
3.5	57.2056
3.6	37.475
3.7	58.928
3.8	65.3239
3.9	93.013
4	73.9883
4.1	31.2192
4.2	82.6834
4.3	79.6039
4.4	64.3904
4.5	80.4224
4.6	50.1701
4.7	83.8182
4.8	50.9684
4.9	93.8227
5	127.745
5.1	167.55
5.2	116.258
5.3	164.603
5.4	42.9447
5.5	56.439
5.6	1.88594
5.7	166.151
5.8	171.535
5.9	160.934
6	166.754
6.1	157.737
6.2	152.007
6.3	48.2313
6.4	70.6826
6.5	66.2626
6.6	151.917
6.7	154.824
6.8	149.941
6.9	148.836
7	153.626
7.1	146.39
7.2	136.747
7.3	145.477
7.4	161.819
7.5	143.551
7.6	150.338
7.7	176.103
7.8	168.931
7.9	162.632
8	261.06
8.1	253.026
8.2	281.634
8.3	351.463
8.4	247.026
8.5	292.187
8.6	182.931
8.7	306.959
8.8	128.551
8.9	273.586
9	247.594
9.1	286.446
9.2	125.726
9.3	262.468
9.4	211.46
9.5	158.503
9.6	211.435
9.7	175.308
9.8	278.245
9.9	155.557
10	280.086
10.1	183.046
10.2	225.789
10.3	212.778
10.4	294.565
10.5	261.09
10.6	250.017
10.7	224.77
10.8	251.298
10.9	254.631
11	229.081
11.1	288.023
11.2	273.88
11.3	254.95
11.4	253.867
11.5	235.166
11.6	313.564
11.7	133.699
11.8	266.962
11.9	220.735
12	302.267
12.1	274.044
12.2	277.938
12.3	264.832
12.4	94.2532
12.5	272.051
12.6	292.169
12.7	240.931
12.8	215.989
12.9	244.774
13	272.381
13.1	257.805
13.2	177.935
13.3	265.241
13.4	274.146
13.5	326.478
13.6	288.638
13.7	72.4497
13.8	288.39
13.9	277.414
14	307.802
14.1	271.574
14.2	276.97
14.3	297.395
14.4	273.131
14.5	231.455
14.6	240.314
14.7	286.712
14.8	95.128
14.9	257.435
15	220.747
15.1	275.779
15.2	271.473
15.3	262.943
15.4	250.667
15.5	335.888
15.6	286.432
15.7	274.847
15.8	280.965
15.9	195.751
16	274.806
16.1	298.699
16.2	277.335
16.3	271.321
16.4	230.528
16.5	86.0623
16.6	67.8804
16.7	53.5586
16.8	38.3189
16.9	48.8498
17	64.8395
17.1	91.7108
17.2	67.7767
17.3	139.778
17.4	161.45
17.5	168.833
17.6	176.63
17.7	168.934
17.8	221.185
17.9	289.914
18	279.089
18.1	253.507
18.2	221.999
18.3	316.741
18.4	206.503
18.5	261.619
18.6	267.543
18.7	179.487
18.8	244.578
18.9	253.097
19	289.718
19.1	117.35
19.2	273.15
19.3	266.88
19.4	281.82
19.5	247.036
19.6	183.373
19.7	272.289
19.8	280.471
19.9	128.393
20	246.885
20.1	251.418
20.2	251.369
20.3	288.531
20.4	266.164
20.5	249.331
20.6	232.388
20.7	272.861
20.8	275.07
20.9	224.557
21	288.265
21.1	270.738
21.2	284.025
21.3	247.107
21.4	199.595
21.5	220.789
21.6	210.981
21.7	267.644
21.8	281.061
21.9	286.939
22	306.547
22.1	238.237
22.2	226.296
22.3	180.743
22.4	240.492
22.5	247.255
22.6	279.082
22.7	261.895
22.8	238.919
22.9	239.594
23	250.087
23.1	255.742
23.2	277.62
23.3	244.152
23.4	265.8
23.5	62.0147
23.6	285.95
23.7	84.0097
23.8	194.43
23.9	262.811
24	115.172
24.1	224.342
24.2	283.021
24.3	163.972
24.4	231.986
24.5	91.3093
24.6	292.382
24.7	163.502
24.8	231.331
24.9	269.752
25	265.106
25.1	161.596
25.2	257.714
25.3	128.03
25.4	258.765
25.5	266.892
25.6	287.893
25.7	324.429
25.8	278.743
25.9	226.652
26	216.657
26.1	289.58
26.2	269.739
26.3	296.269
26.4	267.934
26.5	308.067
26.6	301.199
26.7	221.465
26.8	101.384
26.9	115.943
27	125.804
27.1	274.87
27.2	262.226
27.3	274.848
27.4	280.371
27.5	230.034
27.6	285.288
27.7	133.033
27.8	263.203
27.9	312.708
28	230.97
28.1	244.585
28.2	282.295
28.3	332.29
28.4	43.6306
28.5	233.656
28.6	239.095
28.7	278.956
28.8	224.122
28.9	282.487
29	239.247
29.1	219.832
29.2	262.301
29.3	287.846
29.4	229.032
29.5	225.398
29.6	180.476
29.7	147.864
29.8	143.305
29.9	132.259
30	148.27
30.1	150.387
30.2	159.121
30.3	165.419
30.4	143.313
30.5	168.731
30.6	177.74
30.7	139.643
30.8	156.529
30.9	144.401
31	167.153
31.1	212.36
31.2	145.041
31.3	182.468
31.4	162.749
31.5	134.72
31.6	150.041
31.7	22.8063
31.8	95.7838
31.9	62.4247
32	29.0062
32.1	50.7864
32.2	39.0597
32.3	81.3716
32.4	67.115
32.5	243.885
32.6	146.977
32.7	242.173
32.8	181.817
32.9	230.711
33	165.491
33.1	271.369
33.2	243.587
33.3	211.993
33.4	250.346
33.5	259.989
33.6	309.165
33.7	248.197
33.8	172.944
33.9	219.56
34	266.774
34.1	284.631
34.2	269.919
34.3	312.124
34.4	270.774
34.5	296.999
34.6	197.342
34.7	117.423
34.8	292.898
34.9	299.145
35	291.332
35.1	260.817
35.2	286.362
35.3	290.238
35.4	307.133
35.5	197.94
35.6	288.412
35.7	283.373
35.8	243.411
35.9	264.661
36	296.102
36.1	270.569
36.2	280.976
36.3	287.188
36.4	264.913
36.5	167.582
36.6	283.956
36.7	180.816
36.8	276.666
36.9	236.841
37	276.745
37.1	282.003
37.2	212.159
37.3	250.213
37.4	236.333
37.5	277.095
37.6	14.3711
37.7	192.383
37.8	230.799
37.9	179.451
38	265.183
38.1	290.863
38.2	267.941
38.3	274.987
38.4	211.907
38.5	292.585
38.6	149.968
38.7	217.546
38.8	220.943
38.9	264.561
39	294.844
39.1	296.043
39.2	254.856
39.3	307.331
39.4	241.809
39.5	274.811
39.6	110.554
39.7	221.726
39.8	265.161
39.9	324.781
40	211.272
40.1	336.128
40.2	115.269
40.3	319.404
40.4	243.7
40.5	262.792
40.6	270.128
40.7	268.723
40.8	282.106
40.9	244.269
41	165.819
41.1	279.707
41.2	159.6
41.3	255.993
41.4	295.6
41.5	206.201
41.6	268.738
41.7	287.664
41.8	180.2
41.9	254.358
42	269.378
42.1	229.929
42.2	16.6965
42.3	228.444
42.4	268.859
42.5	227.261
42.6	270.123
42.7	269.764
42.8	303.296
42.9	166.199
43	304.614
43.1	250.646
43.2	89.0941
43.3	276.009
43.4	304.141
43.5	77.4389
43.6	242.378
43.7	264.061
43.8	223.466
43.9	254.636
44	258.453
44.1	298.064
44.2	268.506
44.3	254.861
44.4	257.856
44.5	245.99
44.6	240.755
44.7	289.64
44.8	306.357
44.9	349.052
45	169.01
45.1	234.023
45.2	242.511
45.3	304.211
45.4	318.448
45.5	286.786
45.6	299.412
45.7	227.632
45.8	267.189
45.9	263.378
46	267.138
46.1	273.152
46.2	228.998
46.3	249.666
46.4	254.706
46.5	204.519
46.6	294.404
46.7	267.187
46.8	176.17
46.9	279.11
47	318.429
47.1	223.715
47.2	286.623
47.3	181.702
47.4	252.32
47.5	227.556
47.6	185.901
47.7	233.518
47.8	244.274
47.9	254.535
48	267.199
48.1	139.518
48.2	301.731
48.3	270.135
48.4	302.138
48.5	223.512
48.6	262.94
48.7	263.33
48.8	266.316
48.9	132.35
49	311.693
49.1	275.877
49.2	173.453
49.3	278.264
49.4	194.715
49.5	225.037
49.6	238.318
49.7	288.028
49.8	152.299
49.9	143.684
50	173.066
50.1	167.917
50.2	187.994
50.3	152.874
50.4	133.079
50.5	135.331
50.6	148.588
50.7	142.463
50.8	227.903
50.9	259.206
51	268.408
51.1	154.405
51.2	206.235
51.3	255.161
51.4	217.884
51.5	135.207
51.6	176.932
51.7	297.969
51.8	265.625
51.9	279.758
52	338.38
52.1	270.958
52.2	277.31
52.3	286.383
52.4	262.683
52.5	281.536
52.6	233.252
52.7	298.426
52.8	260.234
52.9	185.108
53	56.1784
53.1	268.166
53.2	265.435
53.3	265.931
53.4	283.707
53.5	248.031
53.6	154.726
53.7	274.354
53.8	257.789
53.9	263.793
54	273.661
54.1	301.94
54.2	317.259
54.3	252.606
54.4	251.399
54.5	200.433
54.6	262.636
54.7	240.662
54.8	257.677
54.9	301.265
55	256.949
55.1	129.044
55.2	315.26
55.3	259.089
55.4	203.487
55.5	260.791
55.6	112.027
55.7	329.506
55.8	272.643
55.9	276.635
56	271.644
56.1	289.649
56.2	313.338
56.3	178.025
56.4	231.538
56.5	247.27
56.6	199.194
56.7	250.993
56.8	280.583
56.9	129.693
57	278.207
57.1	270.636
57.2	264.001
57.3	168.157
57.4	151.06
57.5	193.713
57.6	253.672
57.7	257.296
57.8	65.4209
57.9	202.045
58	118.158
58.1	278.23
58.2	254.16
58.3	295.67
58.4	245.884
58.5	294.946
58.6	264.59
58.7	274.263
58.8	244.763
58.9	297.275
59	271.831
59.1	288.283
59.2	274.814
59.3	281.248
59.4	247.378
59.5	247.523
59.6	135.835
59.7	215.115
59.8	273.137
59.9	282.677
60	236.413
60.1	319.538
60.2	125.866
60.3	293.091
60.4	266.048
60.5	352.731
60.6	283.795
60.7	150.534
60.8	251.031
60.9	182.757
61	165.515
61.1	263.728
61.2	241.907
61.3	189.695
61.4	308.735
61.5	214.232
61.6	275.48
61.7	218.853
61.8	191.562
61.9	301.358
62	273.692
62.1	250.154
62.2	240.775
62.3	255.768
62.4	213.351
62.5	193.274
62.6	222.52
62.7	267.726
62.8	228.388
62.9	246.558
63	261.408
63.1	277.491
63.2	141.846
63.3	271.501
63.4	240.724
63.5	281.579
63.6	60.065
63.7	69.4437
63.8	89.527
63.9	266.887
64	194.579
64.1	253.372
64.2	250.693
64.3	262.951
64.4	269.789
64.5	225.662
64.6	160.561
64.7	297.503
64.8	293.752
64.9	15.6789
65	283.838
65.1	232.198
65.2	239.837
65.3	280.491
65.4	297.652
65.5	266.282
65.6	273.157
65.7	276.188
65.8	263.822
65.9	280.482
66	237.493
66.1	274.61
66.2	270.201
66.3	185.5
66.4	295.628
66.5	161.07
66.6	252.138
66.7	311.687
66.8	290.48
66.9	228.138
67	255.718
67.1	320.103
67.2	258.382
67.3	267.366
67.4	260.259
67.5	296.619
67.6	276.925
67.7	264.512
67.8	178.214
67.9	216.545
68	95.7985
68.1	286.329
68.2	191.424
68.3	275.867
68.4	296.922
68.5	270.513
68.6	259.582
68.7	281.836
68.8	283.412
68.9	202.854
69	260.176
69.1	269.907
69.2	160.42
69.3	176.403
69.4	23.6932
69.5	275.099
69.6	288.099
69.7	251.561
69.8	99.0038
69.9	258.24
70	125.709
70.1	157.561
70.2	159.808
70.3	150.141
70.4	178.695
70.5	152.863
70.6	146.672
70.7	169.01
70.8	135.06
70.9	142.257
71	148.795
71.1	145.871
71.2	146.923
71.3	132.667
71.4	175.067
71.5	152.883
71.6	172.688
71.7	166.602
71.8	146.1
71.9	141.816
72	129.739
72.1	167.535
72.2	73.7651
72.3	61.0808
72.4	35.3402
72.5	53.5577
72.6	47.0352
72.7	93.6369
72.8	12.5866
72.9	84.8341
73	51.9618
73.1	79.0756
73.2	73.4099
73.3	95.6602
73.4	174.546
73.5	149.586
73.6	259.059
73.7	172.761
73.8	266.578
73.9	240.457
74	262.322
74.1	268.957
74.2	239.065
74.3	267.479
74.4	314.546
74.5	301.68
74.6	96.7703
74.7	231.718
74.8	254.755
74.9	229.242
75	256.928
75.1	249.415
75.2	256.492
75.3	198.208
75.4	278.397
75.5	254.367
75.6	145.234
75.7	185.405
75.8	173.97
75.9	145.657
76	134.782
76.1	151.121
76.2	157.124
76.3	54.4469
76.4	73.3262
76.5	98.9172
76.6	50.4806
76.7	81.6122
76.8	185.416
76.9	191.464
77	178.735
77.1	182.679
77.2	155.245
77.3	141.014
77.4	150.657
77.5	141.559
77.6	165.443
77.7	59.957
77.8	79.7096
77.9	51.5496
78	62.8683
78.1	48.1013
78.2	73.5692
78.3	83.009
78.4	62.3616
78.5	98.7314
78.6	77.692
78.7	49.7814
78.8	47.1582
78.9	54.0592
79	69.0535
79.1	70.2452
79.2	51.4507
79.3	51.3704
79.4	97.8075
79.5	68.3281
79.6	47.4555
79.7	45.422
79.8	82.7256
79.9	73.2038
80	123.077
80.1	71.0307
80.2	69.6264
80.3	165.602
80.4	140.902
80.5	151.189
80.6	242.379
80.7	132.945
80.8	166.503
80.9	134.707
81	166.702
81.1	150.644
81.2	140.55
81.3	139.696
81.4	141.504
81.5	153.834
81.6	155.791
81.7	213.386
81.8	168.81
81.9	146.032
82	142.442
82.1	161.044
82.2	184.638
82.3	186.536
82.4	151.394
82.5	183.055
82.6	245.725
82.7	247.665
82.8	253.167
82.9	262.617
83	189.104
83.1	150.117
83.2	154.859
83.3	210.667
83.4	202.606
83.5	252.514
83.6	259.004
83.7	273.509
83.8	256.081
83.9	250.181
84	323.704
84.1	154.783
84.2	268.698
84.3	246.007
84.4	195.361
84.5	272.578
84.6	249.709
84.7	338.723
84.8	212.309
84.9	252.782
85	240.918
85.1	223.918
85.2	252.989
85.3	239.115
85.4	247.115
85.5	256.185
85.6	282.385
85.7	248.548
85.8	254.181
85.9	291.396
86	290.12
86.1	245.193
86.2	249.892
86.3	264.193
86.4	289.832
86.5	255.813
86.6	270.268
86.7	269.84
86.8	270.218
86.9	255.783
87	245.801
87.1	332.087
87.2	220.238
87.3	260.265
87.4	126.773
87.5	226.22
87.6	258.329
87.7	247.788
87.8	286.756
87.9	256.768
88	252.689
88.1	280.442
88.2	277.222
88.3	281.333
88.4	247.645
88.5	283.985
88.6	283.767
88.7	262.819
88.8	282.3
88.9	293.236
89	270.133
89.1	275.395
89.2	338.601
89.3	227.247
89.4	261.788
89.5	259.5
89.6	232.21
89.7	292.763
89.8	307.045
89.9	268.294
90	273.592
90.1	265.595
90.2	197.821
90.3	265.796
90.4	278.503
90.5	277.643
90.6	261.796
90.7	265.693
90.8	210.946
90.9	273.468
91	214.774
91.1	253.499
91.2	232.304
91.3	257.875
91.4	244.97
91.5	151.411
91.6	163.676
91.7	167.052
91.8	149.17
91.9	165.058
92	150.156
92.1	139.086
92.2	163.322
92.3	150.31
92.4	167.253
92.5	143.811
92.6	172.042
92.7	7.12212
92.8	281.298
92.9	271.023
93	314.593
93.1	294.857
93.2	265.061
93.3	295.852
93.4	245.597
93.5	119.578
93.6	245.633
93.7	273.91
93.8	190.903
93.9	162.746
94	172.881
94.1	161.937
94.2	197.171
94.3	165.068
94.4	166.965
94.5	158.481
94.6	60.767
94.7	72.5564
94.8	104.284
94.9	68.2395
95	78.8824
95.1	68.6153
95.2	58.6482
95.3	61.8092
95.4	68.7459
95.5	60.2226
95.6	28.7261
95.7	52.5499
95.8	48.1769
95.9	33.2846
96	34.7103
96.1	44.8739
96.2	79.5617
96.3	42.1334
96.4	58.9841
96.5	52.4359
96.6	31.6289
96.7	59.4553
96.8	66.0653
96.9	46.264
97	52.7534
97.1	41.28
97.2	30.4097
97.3	59.482
97.4	46.1227
97.5	135.695
97.6	195.898
97.7	133.326
97.8	168.649
97.9	156.965
98	57.1864
98.1	37.6464
98.2	39.9981
98.3	153.678
98.4	55.4231
98.5	58.4014
98.6	58.865
98.7	51.6933
98.8	53.0031
98.9	176.596
99	147.782
99.1	151.838
99.2	191.225
99.3	147.495
99.4	202.085
99.5	149.399
99.6	162.227
99.7	144.384
99.8	124.192
99.9	123.99
100	173.168
100.1	158.4
100.2	165.349
100.3	53.2175
100.4	48.7726
100.5	44.8754
100.6	53.2931
100.7	32.5253
100.8	50.3791
100.9	52.6598
101	27.1892
101.1	67.1013
101.2	43.1962
101.3	60.4011
101.4	327.271
101.5	31.4515
101.6	99.7602
101.7	41.0744
101.8	68.5992
101.9	51.6903
102	30.5408
102.1	52.3738
102.2	55.0751
102.3	41.5529
102.4	58.1172
102.5	65.4825
102.6	28.445
102.7	72.7632
102.8	61.8561
102.9	78.7938
103	39.0975
103.1	65.6744
103.2	47.1737
103.3	39.0432
103.4	46.4418
103.5	76.1769
103.6	16.5949
103.7	46.2463
103.8	42.5762
103.9	54.8116
104	63.6083
104.1	37.2119
104.2	34.6305
104.3	47.2291
104.4	37.8826
104.5	55.3835
104.6	33.9052
104.7	76.8799
104.8	85.6886
104.9	30.7355
105	53.0083
105.1	35.8311
105.2	85.5577
105.3	194.994
105.4	206.072
105.5	148.163
105.6	159.737
105.7	165.716
105.8	196.883
105.9	149.543
106	171.544
106.1	149.229
106.2	136.233
106.3	142.494
106.4	127.465
106.5	165.051
106.6	174.434
106.7	176.485
106.8	194.586
106.9	142.978
107	140.748
107.1	137.245
107.2	197.255
107.3	160.243
107.4	45.7633
107.5	30.077
107.6	27.608
107.7	43.0554
107.8	30.9554
107.9	49.0428
108	87.492
108.1	29.5834
108.2	37.4927
108.3	36.1393
108.4	141.314
108.5	159.284
108.6	169.711
108.7	178.523
108.8	141.473
108.9	157.551
109	160.034
109.1	148.454
109.2	177.708
109.3	142.601
109.4	117.383
109.5	158.582
109.6	17.8532
109.7	53.3099
109.8	37.6786
109.9	40.8961
110	43.5343
110.1	41.405
110.2	30.1756
110.3	85.0689
110.4	73.4228
110.5	46.0613
110.6	41.2679
110.7	57.5651
110.8	48.5072
110.9	28.4738
111	43.445
111.1	54.5744
111.2	52.1817
111.3	68.3431
111.4	30.2251
111.5	29.0227
111.6	42.8841
111.7	34.8389
111.8	33.101
111.9	44.8979
112	39.7582
112.1	42.9051
112.2	39.824
112.3	189.429
112.4	151.889
112.5	177.567
112.6	184.714
112.7	126.597
112.8	311.511
112.9	310.502
113	281.309
113.1	260.191
113.2	275.766
113.3	313.146
113.4	304.189
113.5	292.878
113.6	285.671
113.7	290.318
113.8	359.321
113.9	333.981
114	306.787
114.1	303.741
114.2	298.477
114.3	294.171
114.4	278.301
114.5	286.956
114.6	284.968
114.7	283.218
114.8	242.709
114.9	295.384
115	292.608
115.1	290.482
115.2	305.522
115.3	280.759
115.4	281.158
115.5	283.934
115.6	261.165
115.7	279.004
115.8	325.771
115.9	278.514
116	271.119
116.1	268.612
116.2	293.96
116.3	312.64
116.4	277.966
116.5	280.418
116.6	259.556
116.7	264.697
116.8	173.424
116.9	169.56
117	129.438
117.1	145.307
117.2	128.557
117.3	184.337
117.4	182.245
117.5	149.271
117.6	182.611
117.7	146.268
117.8	66.9791
117.9	57.5345
118	63.5115
118.1	291.855
118.2	287.222
118.3	294.645
118.4	277.487
118.5	266.661
118.6	257.573
118.7	265.567
118.8	272.574
118.9	270.665
119	280.742
119.1	309.096
119.2	291.181
119.3	270.365
119.4	258.358
119.5	304.205
119.6	267.474
119.7	281.063
119.8	314.703
119.9	292.272
120	274.91
120.1	295.386
120.2	284.176
120.3	244.185
120.4	308.568
120.5	296.079
120.6	274.801
120.7	260.752
120.8	301.648
120.9	249.069
121	286.987
121.1	277.516
121.2	245.339
121.3	289.254
121.4	269.374
121.5	246.387
121.6	307.347
121.7	279.31
121.8	348.144
121.9	322.586
122	244.51
122.1	292.523
122.2	287.29
122.3	248.623
122.4	222.083
122.5	278.938
122.6	312.485
122.7	281.131
122.8	277.693
122.9	281.252
123	297.496
123.1	237.788
123.2	328.34
123.3	218.547
123.4	288.831
123.5	245.809
123.6	306.633
123.7	334.934
123.8	280.419
123.9	235.365
124	260.581
124.1	286.735
124.2	279.627
124.3	274.834
124.4	259.732
124.5	279.537
124.6	288.85
124.7	292.371
124.8	292.302
124.9	268.846
125	261.913
125.1	264.345
125.2	262.202
125.3	306.09
125.4	292.751
125.5	265.959
125.6	312.35
125.7	270.275
125.8	302.855
125.9	328.155
126	277.37
126.1	25.4274
126.2	292.498
126.3	266.56
126.4	320.569
126.5	282.898
126.6	301.614
126.7	276.943
126.8	306.164
126.9	303.316
127	269.272
127.1	209.116
127.2	273.086
127.3	280.507
127.4	298.061
127.5	287.364
127.6	269.324
127.7	281.953
127.8	299.619
127.9	295.183
128	297.783
128.1	281.18
128.2	8.34402
128.3	298.477
128.4	294.737
128.5	290.059
128.6	286.799
128.7	282.731
128.8	295.004
128.9	296.979
129	283.411
129.1	313.886
129.2	301.768
129.3	277.806
129.4	273.393
129.5	277.978
129.6	305.528
129.7	292.041
129.8	308.246
129.9	299.704
130	312.914
130.1	298.544
130.2	303.221
130.3	289.349
130.4	285.646
130.5	270.388
130.6	297.254
130.7	292.029
130.8	286.222
130.9	322.753
131	295.573
131.1	282.267
131.2	292.354
131.3	292.38
131.4	291.518
131.5	260.231
131.6	267.044
131.7	274.412
131.8	244.887
131.9	258.686
132	283.742
132.1	315.551
132.2	314.686
132.3	210.424
132.4	274.017
132.5	265.988
132.6	314.773
132.7	300.359
132.8	271.503
132.9	305.619
133	309.139
133.1	303.063
133.2	282.344
133.3	291.343
133.4	269.227
133.5	284.599
133.6	266.694
133.7	270.711
133.8	280.046
133.9	266.749
134	276.633
134.1	229.38
134.2	271.626
134.3	304.532
134.4	303.79
134.5	273.471
134.6	287.802
134.7	284.543
134.8	295.354
134.9	274.833
135	290.32
135.1	305.66
135.2	309.781
135.3	134.263
135.4	266.636
135.5	283.663
135.6	290.905
135.7	281.588
135.8	316.014
135.9	265.877
136	311.452
136.1	263.427
136.2	250.251
136.3	298.561
136.4	242.246
136.5	298.939
136.6	241.709
136.7	342.686
136.8	297.771
136.9	296.352
137	218.643
137.1	278.062
137.2	263.422
137.3	221.098
137.4	272.292
137.5	261.442
137.6	270.937
137.7	330.347
137.8	284.065
137.9	280.275
138	284.275
138.1	303.543
138.2	272.428
138.3	302.94
138.4	257.546
138.5	276.539
138.6	272.168
138.7	239.011
138.8	347.049
138.9	288.042
139	260.275
139.1	278.279
139.2	272.646
139.3	255.079
139.4	259.438
139.5	278.506
139.6	290.824
139.7	275.728
139.8	244.313
139.9	291.153
140	273.888
140.1	272.789
140.2	277.771
140.3	226.606
140.4	259.518
140.5	342.536
140.6	286.558
140.7	295.323
140.8	301.596
140.9	311.181
141	302.035
141.1	283.652
141.2	299.634
141.3	287.021
141.4	352.795
141.5	305.953
141.6	271.033
141.7	270.265
141.8	284.814
141.9	232.003
142	289.241
142.1	303.108
142.2	282.06
142.3	279.269
142.4	299.75
142.5	292.986
142.6	280.949
142.7	345.071
142.8	306.554
142.9	290.883
143	317.323
143.1	286.528
143.2	321.421
143.3	300.845
143.4	270.735
143.5	273.79
143.6	313.999
143.7	270.348
143.8	309.237
143.9	266.381
144	265.987
144.1	291.751
144.2	309.78
144.3	293.271
144.4	243.251
144.5	281.492
144.6	290.061
144.7	58.9736
144.8	270.417
144.9	278.752
145	229.343
145.1	268.668
145.2	314.685
145.3	309.085
145.4	261.874
145.5	290.173
145.6	300.218
145.7	280.658
145.8	282.013
145.9	270.797
146	302.305
146.1	296.368
146.2	221.159
146.3	252.774
146.4	297.611
146.5	274.853
146.6	295.188
146.7	283.499
146.8	286.4
146.9	293.355
147	284.396
147.1	286.59
147.2	290.581
147.3	262.122
147.4	283.602
147.5	283.954
147.6	277.242
147.7	271.316
147.8	293.319
147.9	269.907
148	336.698
148.1	289.502
148.2	294.401
148.3	263.696
148.4	263.081
148.5	260.688
148.6	286.145
148.7	270.867
148.8	243.867
148.9	236.25
149	293.5
149.1	241.329
149.2	310.167
149.3	203.118
149.4	271.704
149.5	321.253
149.6	310.121
149.7	276.134
149.8	315.518
149.9	236.773
150	353.92
150.1	277.838
150.2	300.339
150.3	262.989
150.4	291.917
150.5	277.341
150.6	331.869
150.7	294.171
150.8	294.568
150.9	281.888
151	268.978
151.1	299.819
151.2	305.987
151.3	303.986
151.4	280.238
151.5	289.692
151.6	201.994
151.7	212.979
151.8	295.861
151.9	257.801
152	271.51
152.1	288.687
152.2	292.49
152.3	311.001
152.4	282.778
152.5	292.128
152.6	250.129
152.7	300.446
152.8	313.607
152.9	263.669
153	285.136
153.1	264.791
153.2	275.55
153.3	327.841
153.4	276.537
153.5	246.343
153.6	216.561
153.7	274.169
153.8	274.627
153.9	264.616
154	271.539
154.1	298.233
154.2	297.134
154.3	279.903
154.4	272.92
154.5	300.24
154.6	278.175
154.7	277.785
154.8	300.315
154.9	255.821
155	251.403
155.1	289.932
155.2	269.51
155.3	283.521
155.4	248.904
155.5	267.536
155.6	294.336
155.7	274.08
155.8	265.344
155.9	272.02
156	280.815
156.1	302.756
156.2	264.182
156.3	302.161
156.4	256.529
156.5	300.971
156.6	277.156
156.7	287.494
156.8	265.782
156.9	284.973
157	302.885
157.1	288.695
157.2	299.477
157.3	303.037
157.4	319.855
157.5	294.028
157.6	301.189
157.7	291.471
157.8	307.442
157.9	294.377
158	274.675
158.1	249.202
158.2	259.926
158.3	257.445
158.4	270.249
158.5	270.893
158.6	333.256
158.7	222.482
158.8	256.212
158.9	92.5501
159	270.562
159.1	289.733
159.2	274.535
159.3	273.082
159.4	332.604
159.5	299.357
159.6	305.25
159.7	266.403
159.8	255.241
159.9	258.965
160	274.879
160.1	288.054
160.2	279.501
160.3	303.671
160.4	262.725
160.5	256.53
160.6	312.352
160.7	289.038
160.8	242.203
160.9	264.187
161	302.843
161.1	265.555
161.2	260.252
161.3	276.429
161.4	56.4478
161.5	235.629
161.6	316.406
161.7	280.658
161.8	264.386
161.9	273.581
162	247.647
162.1	262.083
162.2	221.653
162.3	296.449
162.4	281.561
162.5	297.918
162.6	270.648
162.7	270.955
162.8	277.299
162.9	277.18
163	282.345
163.1	278.906
163.2	297.089
163.3	298.981
163.4	305.32
163.5	268.763
163.6	338.652
163.7	327.839
163.8	290.693
163.9	270.52
164	261.131
164.1	297.34
164.2	293.165
164.3	267.876
164.4	224.656
164.5	213.43
164.6	279.253
164.7	293.341
164.8	286.902
164.9	282.322
165	316.132
165.1	285.041
165.2	284.599
165.3	287.67
165.4	268.92
165.5	280.781
165.6	285.047
165.7	259.261
165.8	222.765
165.9	266.02
166	275.612
166.1	280.757
166.2	299.445
166.3	291.932
166.4	301.029
166.5	224.625
166.6	267.053
166.7	246.199
166.8	72.1367
166.9	252.322
167	271.051
167.1	275.238
167.2	234.609
167.3	310.036
167.4	283.892
167.5	308.788
167.6	306.45
167.7	301.035
167.8	235.759
167.9	298.805
168	295.581
168.1	237.968
168.2	263.224
168.3	306.599
168.4	260.938
168.5	293.405
168.6	349.211
168.7	291.799
168.8	264.807
168.9	257.473
169	193.603
169.1	211.04
169.2	253.919
169.3	251.926
169.4	203.084
169.5	268.821
169.6	263.994
169.7	278.671
169.8	260.615
169.9	234.248
170	267.303
170.1	281.993
170.2	279.927
170.3	307.455
170.4	158.46
170.5	51.1863
170.6	41.2404
170.7	47.6109
170.8	47.622
170.9	43.2568
171	65.9696
171.1	172.196
171.2	181.413
171.3	171.383
171.4	155.132
171.5	138.976
171.6	181.461
171.7	189.796
171.8	257.027
171.9	267.207
172	283.703
172.1	285.965
172.2	308.735
172.3	235.543
172.4	250.579
172.5	254.172
172.6	302.674
172.7	261.909
172.8	282.516
172.9	236.529
173	170.076
173.1	188.31
173.2	162.294
173.3	170.092
173.4	172.332
173.5	160.621
173.6	182.315
173.7	177.971
173.8	183.997
173.9	132.227
174	57.1183
174.1	100.938
174.2	59.1119
174.3	39.2037
174.4	39.8625
174.5	161.505
174.6	184.092
174.7	153.88
174.8	241.3
174.9	158.618
175	192.783
175.1	155.713
175.2	174.912
175.3	156.18
175.4	176.193
175.5	49.1032
175.6	28.9544
175.7	164.311
175.8	143.95
175.9	166.752
176	140.35
176.1	184.346
176.2	14.0946
176.3	47.2656
176.4	47.643
176.5	53.4586
176.6	45.99
176.7	41.9936
176.8	55.16
176.9	271.08
177	274.819
177.1	269.199
177.2	267.85
177.3	300.473
177.4	338.592
177.5	272.663
177.6	229.86
177.7	282.633
177.8	262.155
177.9	247.447
178	279.293
178.1	295.994
178.2	289.184
178.3	284.293
178.4	262.006
178.5	267.781
178.6	297.151
178.7	269.115
178.8	273.31
178.9	270.809
179	294.897
179.1	304.778
179.2	192.52
179.3	278.859
179.4	273.702
179.5	289.624
179.6	293.879
179.7	212.434
179.8	279.963
179.9	351.944
180	258.608
180.1	249.788
180.2	271.609
180.3	287.676
180.4	277.362
180.5	289.658
180.6	267.951
180.7	271.074
180.8	275.096
180.9	262.83
181	302.062
181.1	262.548
181.2	254.395
181.3	240.138
181.4	262.037
181.5	260.042
181.6	273.24
181.7	269.794
181.8	286.911
181.9	258.381
182	271.653
182.1	283.576
182.2	263.096
182.3	284.512
182.4	316.401
182.5	291.743
182.6	258.1
182.7	241.532
182.8	262.373
182.9	288.725
183	293.776
183.1	217.94
183.2	253.858
183.3	269.517
183.4	274.777
183.5	290.245
183.6	11.967
183.7	249.541
183.8	287.929
183.9	303.302
184	276.394
184.1	261.403
184.2	275.561
184.3	234.312
184.4	263.156
184.5	283.929
184.6	316.486
184.7	264.945
184.8	288.853
184.9	296.57
185	285.588
185.1	294.704
185.2	288.22
185.3	291.489
185.4	333.777
185.5	283.836
185.6	302.675
185.7	268.87
185.8	37.9295
185.9	304.179
186	282.032
186.1	272.397
186.2	263.393
186.3	268.932
186.4	258.269
186.5	273.325
186.6	77.5202
186.7	81.9186
186.8	44.5575
186.9	51.4921
187	38.4692
187.1	68.9168
187.2	68.8281
187.3	36.2871
187.4	61.9821
187.5	173.851
187.6	164.444
187.7	140.285
187.8	54.5276
187.9	162.168
188	22.2593
188.1	161.936
188.2	43.9381
188.3	55.6009
188.4	58.7419
188.5	66.8725
188.6	47.8404
188.7	29.7783
188.8	55.2726
188.9	62.4124
189	32.4726
189.1	43.74
189.2	50.3026
189.3	49.8146
189.4	24.2918
189.5	53.818
189.6	63.614
189.7	57.3674
189.8	345.582
189.9	281.139
190	291.407
190.1	282.91
190.2	296.04
190.3	273.218
190.4	307.201
190.5	266.82
190.6	274.289
190.7	254.379
190.8	275.537
190.9	285.951
191	312.225
191.1	278.94
191.2	273.085
191.3	267.339
191.4	283.909
191.5	255.823
191.6	303.944
191.7	295.425
191.8	326.019
191.9	279.645
192	310.533
192.1	280.691
192.2	267.081
192.3	282.814
192.4	262.747
192.5	277.602
192.6	280.001
192.7	296.59
192.8	297.042
192.9	274.195
193	254.998
193.1	235.281
193.2	219.555
193.3	281.446
193.4	254.483
193.5	214.618
193.6	291.002
193.7	264.447
193.8	266.698
193.9	270.795
194	264.348
194.1	317.972
194.2	289.856
194.3	286.646
194.4	294.78
194.5	288.161
194.6	271.096
194.7	262.03
194.8	244.906
194.9	253.464
195	72.1899
195.1	275.032
195.2	276.123
195.3	327.447
195.4	244.015
195.5	290.215
195.6	287.801
195.7	265.268
195.8	289.695
195.9	283.374
196	222.236
196.1	238.757
196.2	272.614
196.3	317.122
196.4	328.796
196.5	292.757
196.6	282.464
196.7	237.455
196.8	326.57
196.9	259.532
197	257.4
197.1	256.124
197.2	301.772
197.3	275.516
197.4	219.31
197.5	280.413
197.6	311.368
197.7	252.174
197.8	280.71
197.9	273.068
198	163.972
198.1	324.663
198.2	271.573
198.3	287.923
198.4	298.392
198.5	290.512
198.6	276.171
198.7	305.757
198.8	295.633
198.9	258.795
199	328.265
199.1	304.047
199.2	266.912
199.3	282.954
199.4	268.762
199.5	327.197
199.6	293.889
[truncated: 2,004 more rows]

## Sheet: Fig. 4e
Cumulative angle
Fig. 4e
	cumulative angle [°]
time [s]	left panel	right panel
0	0	0
0.1	23.2552	58.6755
0.2	-32.5799	50.1929
0.3	4.94495	65.8387
0.4	-2.8721	74.6904
0.5	-56.6613	37.7118
0.6	-49.8502	64.4456
0.7	3.42662	63.9863
0.8	-36.0468	35.5488
0.9	-19.0344	59.9279
1	-33.7271	64.9167
1.1	-11.8224	34.2896
1.2	-44.7837	42.6295
1.3	-26.5483	41.0768
1.4	17.7953	35.1987
1.5	4.36624	67.6845
1.6	38.8128	40.2074
1.7	-17.2879	75.5437
1.8	-42.5005	47.7598
1.9	6.90551	56.6261
2	-133.469	-55.9686
2.1	-15.7871	-49.4558
2.2	15.9944	66.6179
2.3	-9.60444	59.7198
2.4	-3.22133	20.0699
2.5	43.4778	-54.5749
2.6	-5.25461	-49.5259
2.7	-32.6318	-14.4395
2.8	3.98999	35.5721
2.9	-34.9101	-61.8326
3	-13.2196	-66.2079
3.1	-181.318	-65.0827
3.2	-173.631	-22.0352
3.3	-255.157	-32.6884
3.4	-220.03	-57.9483
3.5	-264.496	-56.8185
3.6	-168.603	-57.8567
3.7	-255.734	-81.8934
3.8	-252.246	-43.1832
3.9	-230.438	-33.6152
4	-234.169	-49.7914
4.1	-241.377	-7.79532
4.2	-238.944	-56.6202
4.3	-242.923	65.6956
4.4	-275.888	70.9534
4.5	-252.425	51.192
4.6	-233.865	-30.7626
4.7	-172.514	-36.3933
4.8	-323.226	-41.8818
4.9	-232.601	-9.31483
5	-371.281	-61.6618
5.1	-367.901	-6.18942
5.2	-276.131	-25.7512
5.3	-241.103	-23.7753
5.4	-229.105	-40.2119
5.5	-224.545	-60.1405
5.6	-227.796	-29.7188
5.7	-187.986	-35.4268
5.8	-12.9711	-12.811
5.9	6.18961	-3.61895
6	-25.8771	-35.042
6.1	27.0625	-36.3798
6.2	-17.8009	63.5708
6.3	-129.924	51.6994
6.4	5.8631	50.999
6.5	112.501	63.7007
6.6	108.355	62.6564
6.7	127.334	57.5238
6.8	-13.933	73.0729
6.9	106.429	23.8301
7	132.168	58.7574
7.1	140.68	42.0579
7.2	110.21	67.2054
7.3	117.942	64.1649
7.4	128.873	67.5835
7.5	210.084	54.711
7.6	108.046	-47.3806
7.7	87.313	-33.0973
7.8	141.758	-38.6527
7.9	105.689	-19.5689
8	139.248	55.1225
8.1	95.7233	37.234
8.2	118.191	57.3918
8.3	99.526	45.5694
8.4	117.313	33.0648
8.5	118.383	61.487
8.6	145.441	24.0945
8.7	138.863	60.0107
8.8	122.143	30.7051
8.9	89.9307	46.1729
9	117.045	18.4035
9.1	104.947	68.0021
9.2	115.074	58.6502
9.3	72.5539	-40.5982
9.4	123.829	-24.8647
9.5	129.825	30.5845
9.6	116.955	70.8264
9.7	143.437	65.8451
9.8	134.414	66.1415
9.9	70.7768	37.2357
10	114.453	46.5559
10.1	114.203	89.5072
10.2	44.4707	68.0558
10.3	125.414	38.9813
10.4	-17.4733	43.2205
10.5	-22.5802	61.2623
10.6	1.68713	50.0299
10.7	-35.0932	61.2376
10.8	0.113002	51.1612
10.9	-133.321	38.592
11	-16.0501	49.8997
11.1	6.78969	42.9483
11.2	-10.58	31.7948
11.3	0.91085	37.6065
11.4	-21.4477	68.0996
11.5	-29.3579	99.782
11.6	-8.03896	70.7406
11.7	-32.8289	69.8336
11.8	21.9992	74.4081
11.9	-28.1586	59.562
12	25.4631	52.1637
12.1	-9.47447	48.4112
12.2	28.931	98.3984
12.3	20.5882	75.16
12.4	38.8227	100.267
12.5	-135.68	57.4958
12.6	-9.07026	57.6741
12.7	-6.14901	82.0176
12.8	-5.88776	44.8419
12.9	-7.61367	41.1979
13	7.34162	63.8125
13.1	-19.694	-45.8715
13.2	-16.9176	-62.6567
13.3	-110.471	-29.7208
13.4	-110.876	53.9883
13.5	-276.871	43.8059
13.6	-236.369	-36.7194
13.7	-247.24	-16.7175
13.8	-214.123	-21.2686
13.9	-296.476	-40.7971
14	-259.932	44.7293
14.1	-249.92	56.037
14.2	-270.213	66.4867
14.3	-255.172	64.5476
14.4	-207.735	58.1132
14.5	-254.393	52.1574
14.6	-237.158	61.0135
14.7	-231.177	53.8424
14.8	-251.507	57.4681
14.9	-260.146	29.9427
15	-278.045	48.1367
15.1	-286.537	55.0358
15.2	-246.931	66.1945
15.3	-252.384	73.4621
15.4	-261.247	36.7232
15.5	-339.654	75.7895
15.6	-240.911	63.0854
15.7	-246.223	40.6032
15.8	-145.877	22.067
15.9	-222.537	28.0436
16	-244.162	-34.085
16.1	-204.242	31.2365
16.2	-227.626	24.7683
16.3	-255.609	55.9229
16.4	-260.29	36.4946
16.5	-232.134	39.8448
16.6	-265.272	48.4886
16.7	-231.314	59.5261
16.8	-256.355	24.5148
16.9	-271.82	59.6309
17	-247.674	31.2837
17.1	-247.546	44.9663
17.2	-240.437	46.3627
17.3	-281.141	78.9573
17.4	-272.167	59.563
17.5	-248.277	44.2357
17.6	-339.341	104.897
17.7	-362.851	55.9826
17.8	-373.009	39.4859
17.9	-302.357	62.0572
18	-397.552	85.7608
18.1	-344.167	65.1517
18.2	-355.74	-65.907
18.3	-368.487	-32.4809
18.4	-495.775	-150.586
18.5	-360.07	-53.7422
18.6	-375.777	-20.9268
18.7	-366.902	-8.35596
18.8	-377.211	-31.1827
18.9	-362.961	102.201
19	-361.394	52.5052
19.1	-348.288	58.1296
19.2	-371.354	154.129
19.3	-360.315	68.4078
19.4	-399.423	69.1453
19.5	-363.174	65.7684
19.6	-390.108	49.235
19.7	-404.825	67.9302
19.8	-400.771	53.8045
19.9	-392.015	63.3681
20	-392.183	75.9349
20.1	-379.387	54.2282
20.2	-383.501	60.9485
20.3	-472.515	62.6991
20.4	-400.45	61.6382
20.5	-434.827	59.5366
20.6	-357.908	46.0668
20.7	-446.227	30.2192
20.8	-419.345	48.6915
20.9	-379.919	58.2129
21	-473.212	129.814
21.1	-482.615	81.2538
21.2	-378.8	-60.8215
21.3	-503.507	60.9674
21.4	-372.863	80.3298
21.5	-369.169	66.1741
21.6	-402.08	61.002
21.7	-388.141	62.7277
21.8	-354.199	91.3839
21.9	-371.533	72.4017
22	-405.772	42.2458
22.1	-379.218	103.626
22.2	-338.312	71.7284
22.3	-341.357	51.1391
22.4	-367.182	58.1414
22.5	-373.507	35.7908
22.6	-384.01	50.8221
22.7	-520.541	39.8938
22.8	-392.915	75.3864
22.9	-340.048	57.9752
23	-403.043	66.6259
23.1	-363.723	21.0854
23.2	-419.408	62.6165
23.3	-374.785	45.8228
23.4	-343.448	72.3089
23.5	-360.399	45.2738
23.6	-391.452	82.1597
23.7	-369.927	36.2423
23.8	-475.839	66.7321
23.9	-386.733	51.8329
24	-359.794	70.1652
24.1	-374.355	64.1833
24.2	-394.844	67.1137
24.3	-359.485	44.7526
24.4	-388.287	55.6062
24.5	-333.492	49.9676
24.6	-335.061	17.3069
24.7	-362.576	65.0727
24.8	-387.812	45.8557
24.9	-375.638	38.539
25	-369.095	61.4498
25.1	-355.931	60.2366
25.2	-382.348	68.3538
25.3	-365.514	43.5826
25.4	-370.419	53.4541
25.5	-339.255	65.3058
25.6	-375.601	37.7164
25.7	-368.227	65.7216
25.8	-396.402	70.8505
25.9	-359.599	96.8102
26	-355.761	33.3664
26.1	-365.967	58.4248
26.2	-356.817	85.2012
26.3	-323.312	79.6276
26.4	-369.426	54.6521
26.5	-333.26	77.9641
26.6	-336.538	-34.1948
26.7	-348.235	-23.1647
26.8	-358.519	40.2049
26.9	-352.835	80.3818
27	-369.161	106.437
27.1	-379.994	36.6087
27.2	-344.456	44.69
27.3	-349.75	27.5472
27.4	-372.519	71.4781
27.5	-392.96	65.6766
27.6	-363.37	73.3278
27.7	-396.053	52.2784
27.8	-380.43	65.5365
27.9	-378.899	55.2914
28	-477.712	83.4998
28.1	-345.813	56.4836
28.2	-353.028	60.2095
28.3	-350.138	57.3721
28.4	-395.917	55.8683
28.5	-376.779	34.9786
28.6	-376.819	-27.7121
28.7	-357.42	-80.605
28.8	-514.551	2.39389
28.9	-394.196	23.3112
29	-396.097	46.7968
29.1	-352.118	41.0893
29.2	-400.864	23.8254
29.3	-247.014	51.9678
29.4	-260.949	60.3426
29.5	-221.989	29.274
29.6	-232.783	41.7435
29.7	-249.278	15.2671
29.8	-243.619	70.4563
29.9	-255.453	87.7304
30	-235.613	77.1142
30.1	-355.343	44.0208
30.2	-242.327	54.4832
30.3	-223.77	50.2035
30.4	-253.577	49.0768
30.5	-201.873	64.537
30.6	-255.711	12.212
30.7	-277.687	56.3163
30.8	-248.478	74.5883
30.9	-256.093	55.8719
31	-264.113	78.1656
31.1	-247.865	60.1344
31.2	-301.229	61.1283
31.3	-269.09	65.5577
31.4	-252.884	70.5401
31.5	-241.817	58.8797
31.6	-273.48	68.8841
31.7	-263.168	-23.985
31.8	-257.504	-43.8694
31.9	-269.067	-42.9103
32	-269.066	77.657
32.1	-262.056	55.6911
32.2	-247.051	-84.6643
32.3	-250.846	33.0512
32.4	-133.028	-34.3949
32.5	-304.055	-35.7303
32.6	-245.95	-37.7872
32.7	-265.527	-30.6768
32.8	-297.501	-68.0118
32.9	-433.619	-56.3767
33	-589.751	-22.5314
33.1	-628.412	-47.8066
33.2	-621.27	-68.7566
33.3	-587.658	-49.7027
33.4	-612.471	-42.8902
33.5	-606.781	-12.8046
33.6	-608.039	8.39804
33.7	-658.096	-50.3067
33.8	-749.697	-29.5924
33.9	-762.349	-41.1084
34	-766.771	-30.8753
34.1	-763.105	-38.855
34.2	-744.487	-65.4363
34.3	-839.52	-23.01
34.4	-684.049	13.6285
34.5	-737.893	64.6098
34.6	-760.63	43.2424
34.7	-737.52	52.4258
34.8	-718.4	67.9118
34.9	-733.404	-38.77
35	-618.412	-38.5479
35.1	-607.42	53.6781
35.2	-602.591	31.8569
35.3	-594.561	106.954
35.4	-614.456	64.0157
35.5	-609.135	56.5776
35.6	-599.351	-20.1505
35.7	-605.091	-52.6368
35.8	-605.812	-53.1797
35.9	-602.452	41.615
36	-640.734	25.4711
36.1	-585.809	49.7707
36.2	-617.346	74.1548
36.3	-596.147	52.7905
36.4	-572.059	48.4841
36.5	-624.258	68.9537
36.6	-614.53	41.6192
36.7	-598.706	71.1097
36.8	-659.325	97.4668
36.9	-606.493	26.3198
37	-600.168	62.5437
37.1	-646.705	65.4847
37.2	-569.761	33.078
37.3	-612.06	26.8541
37.4	-600.002	-42.9815
37.5	-617.869	-62.6042
37.6	-600.122	-12.4946
37.7	-629.194	6.76376
37.8	-613.067	-7.75128
37.9	-577.714	49.927
38	-623.378	55.5319
38.1	-614.726	-52.2209
38.2	-557.678	-27.0132
38.3	-608.734	53.8853
38.4	-585.293	40.459
38.5	-752.833	64.452
38.6	-719.382	-30.8684
38.7	-741.29	-46.7243
38.8	-818.442	84.367
38.9	-717.15	-50.8916
39	-756.158	-48.3032
39.1	-593.364	-39.2554
39.2	-587.993	-34.4946
39.3	-608.771	-71.1818
39.4	-596.578	-99.0976
39.5	-614.95	-57.9758
39.6	-634.55	-54.6742
39.7	-595.491	-49.7882
39.8	-611.844	52.9345
39.9	-666.822	43.8903
40	-577.531	-78.9975
40.1	-633.987	-69.5542
40.2	-573.469	-55.7013
40.3	-621.364	-36.1936
40.4	-603.282	-32.5574
40.5	-718.414	-38.0626
40.6	-659.326	-38.5277
40.7	-715.01	28.4618
40.8	-711.615	64.1469
40.9	-724.623	38.1612
41	-734.712	-43.0942
41.1	-723.179	-22.1999
41.2	-721.491	-47.0552
41.3	-609.766	-14.3029
41.4	-463.346	-58.5698
41.5	-529.497	-54.8211
41.6	-370.886	-48.6482
41.7	-371.68	60.1846
41.8	-332.484	42.1538
41.9	-298.538	62.8834
42	-244.234	61.5843
42.1	-260.441	49.8103
42.2	-276.423	75.3526
42.3	-244.916	74.6727
42.4	-253.448	60.9433
42.5	-241.361	59.5688
42.6	-222.18	72.3472
42.7	-242.205	55.6704
42.8	-282.412	28.3201
42.9	-219.398	61.7567
43	-250.125	66.368
43.1	-250.047	-44.1383
43.2	-191.967	-44.2773
43.3	-245.36	-38.3124
43.4	-229.308	-38.7521
43.5	-259.466	-22.2928
43.6	-253.121	74.9794
43.7	-285.143	-37.1695
43.8	-277.871	-52.2941
43.9	-224.64	-19.1274
44	-257.877	-71.2809
44.1	-255.851	45.6814
44.2	-288.904	35.7492
44.3	-241.705	66.2097
44.4	-253.354	56.7431
44.5	-225.333	51.8156
44.6	-231.67	46.6353
44.7	-276.181	68.3189
44.8	-247.462	63.7361
44.9	-142.894	56.5821
45	-225.189	56.9091
45.1	-258.198	127.922
45.2	-247.812	33.8019
45.3	-262.526	49.0468
45.4	-246.827	61.1849
45.5	-230.794	72.9861
45.6	-375.868	58.6301
45.7	-244.879	71.6557
45.8	-390.678	98.3205
45.9	-360.764	101.666
46	-362.947	92.316
46.1	-366.979	51.5049
46.2	-350.709	53.3105
46.3	-332.788	32.8938
46.4	-389.05	51.6567
46.5	-351.288	51.5594
46.6	-299.023	51.7781
46.7	-252.851	67.3274
46.8	-250.566	39.7997
46.9	-223.761	50.8213
47	-219.917	55.2003
47.1	-263.743	61.7331
47.2	-250.199	84.9548
47.3	-257.015	42.3052
47.4	-245.598	53.5572
47.5	-238.662	64.2784
47.6	-273.999	40.6728
47.7	-267.543	80.0311
47.8	-218.8	40.3257
47.9	-283.031	61.433
48	-211.802	54.4231
48.1	-246.738	42.5204
48.2	-247.871	79.8956
48.3	-268.146	66.9579
48.4	-249.004	47.8052
48.5	-293.053	43.3955
48.6	-214.959	61.2228
48.7	-162.194	54.6374
48.8	-241.486	37.4596
48.9	-250.042	-19.9677
49	-376.833	-55.2592
49.1	-339.675	-44.2163
49.2	-390.958	83.959
49.3	-369.977	58.4778
49.4	-426.622	49.2594
49.5	-408.113	77.6684
49.6	-287.317	59.1483
49.7	-251.718	62.6554
49.8	-261.238	24.9343
49.9	-277.428	65.4387
50	-254.45	26.9816
50.1	-330.246	71.3851
50.2	-386.271	67.4519
50.3	-352.61	53.9944
50.4	-389.989	28.3401
50.5	-371.117	84.9379
50.6	-378.423	58.818
50.7	-464.366	75.78
50.8	-363.825	65.0942
50.9	-497.705	52.6444
51	-395.162	77.0964
51.1	-432.372	75.9261
51.2	-282.49	-28.1435
51.3	-369.359	-35.894
51.4	-372.685	76.9155
51.5	-377.228	67.1208
51.6	-242.824	53.3745
51.7	-381.351	80.2589
51.8	-377.579	80.7102
51.9	-364.855	-1.21154
52	-401.781	-30.183
52.1	-354.909	-26.1332
52.2	-370.622	-50.306
52.3	-349.737	-37.0189
52.4	-257.756	-54.648
52.5	-291.213	-48.2758
52.6	-244.852	-40.5297
52.7	-295.343	-21.1466
52.8	-290.034	-30.9557
52.9	-389.5	-55.1551
53	-393.057	86.8235
53.1	-391.859	49.469
53.2	-467.924	42.2457
53.3	-356.174	52.8285
53.4	-334.183	42.3262
53.5	-358.299	-17.2314
53.6	-385.45	-53.2326
53.7	-368.043	-18.0821
53.8	-347.198	-35.3182
53.9	-371.233	-64.5125
54	-378.589	-48.5404
54.1	-359.988	-26.2601
54.2	-352.163	-32.9788
54.3	-370.555	-11.6077
54.4	-350.153	159.526
54.5	-388.685	58.3755
54.6	-341.257	85.7288
54.7	-373.542	46.4222
54.8	-327.079	60.8752
54.9	-421.381	41.3681
55	-263.666	92.002
55.1	-258.163	41.6378
55.2	-284.329	77.6102
55.3	-368.423	51.0524
55.4	-369.03	51.7141
55.5	-379.933	39.8837
55.6	-374.675	66.2788
55.7	-363.38	40.394
55.8	-368.109	77.9706
55.9	-494.389	66.207
56	-381.67	36.6163
56.1	-370.927	66.0158
56.2	-508.543	64.4792
56.3	-373.067	72.9239
56.4	-205.878	51.2634
56.5	-256.303	66.1388
56.6	-302.885	24.4838
56.7	-250.803	90.0527
56.8	-245.579	72.5411
56.9	-247.579	74.994
57	-260.748	57.6949
57.1	-258.224	-40.6308
57.2	-375.33	-45.648
57.3	-476.543	-57.4398
57.4	-364.949	-68.0006
57.5	-386.738	-57.9679
57.6	-363.326	-23.4239
57.7	-365.447	58.0266
57.8	-343.264	83.4406
57.9	-394.591	95.5811
58	-346.782	55.2703
58.1	-361.174	70.2487
58.2	-382.531	-60.6681
58.3	-394.107	-31.1855
58.4	-400.894	6.05292
58.5	-360.503	-32.5106
58.6	-505.185	52.3941
58.7	-501.647	155.349
58.8	-379.847	66.3835
58.9	-400.356	83.0321
59	-378.223	58.962
59.1	-346.709	40.0327
59.2	-431.756	57.6527
59.3	-335.909	54.8183
59.4	-355.782	80.3257
59.5	-405.177	40.4345
59.6	-357.062	49.0383
59.7	-401.537	75.2678
59.8	-389.837	36.157
59.9	-346.535	41.3411
60	-369.272	45.7771
60.1	-368.481	52.6221
60.2	-341.176	7.72154
60.3	-385.865	65.2087
60.4	-380.084	41.493
60.5	-472.84	48.2679
60.6	-367.526	58.4366
60.7	-334.58	60.0089
60.8	-350.948	43.2754
60.9	-375.831	47.2485
61	-375.809	52.1535
61.1	-389.825	67.8116
61.2	-369.895	-22.8761
61.3	-387.834	-52.1544
61.4	-362.091	-35.1206
61.5	-336.006	-55.0873
61.6	-439.417	66.476
61.7	-454.882	53.8795
61.8	-374.346	51.6486
61.9	-384.398	73.7445
62	-350.874	-27.7621
62.1	-409.993	61.8709
62.2	-408.997	-75.2825
62.3	-403.7	-41.74
62.4	-351.311	-2.01635
62.5	-378.2	60.1899
62.6	-373.663	82.4181
62.7	-505.52	90.8271
62.8	-414.396	47.6117
62.9	-354	85.7189
63	-370.111	65.6969
63.1	-360.146	29.9684
63.2	-380.848	63.6352
63.3	-377.805	48.3377
63.4	-312.325	41.9927
63.5	-343.997	79.7146
63.6	-334.46	66.5185
63.7	-373.39	84.785
63.8	-390.924	-11.7468
63.9	-391.909	43.7921
64	-386.056	-12.6391
64.1	-347.118	97.9807
64.2	-349.176	-42.2826
64.3	-349.611	69.8486
64.4	-319.277	65.2441
64.5	-345.544	-44.8232
64.6	-380.817	-38.3274
64.7	-421.905	-61.5616
64.8	-338.133	-49.4563
64.9	-367.706	-52.6399
65	-485.987	-50.52
65.1	-441.665	-88.9941
65.2	-349.696	-48.8573
65.3	-361.055	-25.8701
65.4	-387.92	108.149
65.5	-357.969	85.5431
65.6	-490.642	62.9505
65.7	-404.264	45.078
65.8	-482.106	43.0585
65.9	-394.23	84.9671
66	-369.244	48.9938
66.1	-372.743	26.3173
66.2	-346.589	63.9162
66.3	-379.719	60.219
66.4	-388.169	9.64762
66.5	-335.256	54.314
66.6	-353.523	64.4544
66.7	-356.814	64.8676
66.8	-446.562	54.0549
66.9	-356.557	61.0902
67	-401.707	69.7743
67.1	-403.851	66.3174
67.2	-475.218	58.6932
67.3	-382.955	46.3375
67.4	-382.73	83.141
67.5	-376.506	57.844
67.6	-369.418	59.6158
67.7	-348.229	-58.0349
67.8	-359.463	3.00674
67.9	-259.849	61.2181
68	-236.497	68.978
68.1	-242.068	45.6767
68.2	-250.279	68.9091
68.3	-253.036	100.695
68.4	-210.979	82.5197
68.5	-249.264	61.2255
68.6	-286.845	48.1977
68.7	-248.015	-6.08376
68.8	-253.044	-46.7554
68.9	-343.085	80.6258
69	-375.25	26.9434
69.1	-374.346	-18.7055
69.2	-379.005	80.0821
69.3	-259.398	-56.467
69.4	-288.926	-42.7395
69.5	-359.604	-30.9398
69.6	-465.653	-44.1885
69.7	-353.084	-28.108
69.8	-390.435	60.2034
69.9	-373.541	-30.5533
70	-355.681	-43.7467
70.1	-345.217	55.1187
70.2	-362.911	53.5903
70.3	-391.515	105.68
70.4	-274.402	40.5739
70.5	-203.463	78.1851
70.6	-252.411	37.9455
70.7	-293.309	46.977
70.8	-267.769	96.8124
70.9	-337.756	59.8243
71	-400.003	84.2347
71.1	-369.559	69.1449
71.2	-337.228	63.1969
71.3	-385.244	71.0479
71.4	-465.758	74.7506
71.5	-376.918	55.2961
71.6	-382.585	64.6255
71.7	-384.622	100.49
71.8	-369.934	53.4109
71.9	-388.2	75.1142
72	-361.287	47.6261
72.1	-374.062	-80.231
72.2	-366.914	-31.9236
72.3	-359.742	66.728
72.4	-362.276	61.2987
72.5	-344.98	64.7618
72.6	-372.076	20.4774
72.7	-362.098	64.2492
72.8	-374.822	85.8144
72.9	-348.242	73.7094
73	-350.86	57.2592
73.1	-383.464	37.282
73.2	-399.877	52.6883
73.3	-385.86	85.4677
73.4	-345.371	51.2716
73.5	-355.577	72.9012
73.6	-389.533	49.7411
73.7	-357.994	31.0836
73.8	-386.83	89.5981
73.9	-402.009	76.4984
74	-378.416	92.2028
74.1	-346.962	125.581
74.2	-387.82	91.6877
74.3	-373.37	52.0074
74.4	-326.367	19.8733
74.5	-464.551	53.0778
74.6	-403.218	63.2745
74.7	-341.439	57.595
74.8	-499.098	91.2186
74.9	-379.855	70.2638
75	-342.239	78.3908
75.1	-474.22	57.3851
75.2	-496.502	59.8287
75.3	-514.505	63.952
75.4	-450.11	67.5041
75.5	-338.653	77.3742
75.6	-363.564	43.9656
75.7	-377.418	72.7414
75.8	-332.172	58.4207
75.9	-360.541	-36.1256
76	-439.244	-2.23257
76.1	-366.437	25.5573
76.2	-370.387	59.9096
76.3	-376.718	62.1947
76.4	-206.961	101.364
76.5	-254.095	46.6378
76.6	-269.564	126.395
76.7	-267.145	57.4752
76.8	-236.261	58.6236
76.9	-215.242	37.651
77	-229.187	60.102
77.1	-199.582	47.403
77.2	-248.252	81.4959
77.3	-267.338	39.3875
77.4	-242.269	58.7819
77.5	-258.078	73.2177
77.6	-262.749	-31.9293
77.7	-231.547	60.3895
77.8	-232.746	49.9422
77.9	-264.684	64.194
78	-213.502	43.166
78.1	-268.726	88.902
78.2	-249.606	99.6942
78.3	-249.02	52.1672
78.4	-274.588	57.7196
78.5	-256.395	72.5728
78.6	-257.267	80.2727
78.7	-384.675	72.5529
78.8	-392.091	44.9022
78.9	-332.83	56.4508
79	-339.074	99.4582
79.1	-358.57	48.5327
79.2	-380.029	43.5701
79.3	-369.839	-48.5286
79.4	-337.703	76.8239
79.5	-359.43	104.801
79.6	-310.054	60.6102
79.7	-363.89	78.1906
79.8	-348.724	48.9651
79.9	-350.676	64.4031
80	-374.95	66.6422
80.1	-342.82	49.7152
80.2	-372.242	87.5392
80.3	-333.669	77.3073
80.4	-360.947	53.0453
80.5	-396.281	59.4121
80.6	-494.974	37.0999
80.7	-381.845	28.4646
80.8	-342.903	39.828
80.9	-500.917	107.424
81	-381.426	68.7227
81.1	-369.647	-58.4605
81.2	-388.129	-40.6997
81.3	-347.698	-15.6982
81.4	-265.486	95.2568
81.5	-254.351	77.5527
81.6	-266.926	42.4451
81.7	-237.088	57.1984
81.8	-277.948	22.4563
81.9	-291.114	38.7013
82	-235.624	54.7775
82.1	-285.399	142.976
82.2	-257.855	44.2998
82.3	-228.967	54.6492
82.4	-304.306	42.8424
82.5	-240.674	96.6078
82.6	-248.207	95.912
82.7	-235.502	48.4626
82.8	-266.395	74.7788
82.9	-269.026	38.2642
83	-238.01	53.2432
83.1	-236.803	89.3232
83.2	-253.239	64.3726
83.3	-244.866	46.3209
83.4	-273.422	76.71
83.5	-258.141	59.6728
83.6	-264.677	53.4615
83.7	-243.135	53.7135
83.8	-216.661	35.7933
83.9	-279.11	37.4636
84	-245.609	93.0204
84.1	-136.506	57.9017
84.2	-268.326	54.0672
84.3	-275.64	86.2517
84.4	-258.671	87.2261
84.5	-231.081	62.6942
84.6	-268.68	65.8039
84.7	-233.918	62.0364
84.8	-263.376	48.8763
84.9	-250.124	65.8876
85	-275.539	53.54
85.1	-284.475	82.4152
85.2	-268.76	26.9542
85.3	-235.364	52.7353
85.4	-252.743	53.0042
85.5	-102.315	83.8609
85.6	-60.4885	56.3325
85.7	-25.7024	57.3813
85.8	11.3175	73.3134
85.9	-143.99	65.7649
86	-46.0933	81.0335
86.1	-29.0335	71.5359
86.2	-18.8871	77.063
86.3	9.73495	96.0512
86.4	-18.9746	31.4433
86.5	-12.2308	73.2627
86.6	80.0189	66.5903
86.7	-41.5554	41.4773
86.8	122.34	67.7885
86.9	122.655	35.583
87	104.679	72.5078
87.1	128.123	68.7944
87.2	78.7113	70.4097
87.3	111.095	69.4087
87.4	107.34	33.4018
87.5	113.471	93.1164
87.6	109.017	95.4669
87.7	-6.40073	77.3422
87.8	5.0092	37.0152
87.9	2.11927	56.2963
88	-155.444	47.1971
88.1	3.5907	47.9202
88.2	-30.1555	41.7303
88.3	-34.3265	47.4593
88.4	-24.4295	-59.1411
88.5	-23.8495	-47.5895
88.6	4.364	-30.1333
88.7	1.29454	-55.0136
88.8	1.58808	-10.9176
88.9	-30.6245	50.8017
89	-29.6101	50.2482
89.1	-9.28914	54.9628
89.2	-122.713	-56.4826
89.3	3.79009	-32.3693
89.4	-14.2473	-19.7636
89.5	-17.1657	-9.78408
89.6	78.505	-55.1473
89.7	90.5832	-53.2476
89.8	115.523	-69.0093
89.9	207.054	-51.2215
90	103.293	-22.2706
90.1	67.4107	-58.5647
90.2	-2.44928	-34.8328
90.3	-5.60179	-36.622
90.4	-78.7279	-98.9208
90.5	-73.6664	-63.4757
90.6	-27.9249	-24.8924
90.7	0.38068	-42.0656
90.8	-24.1162	-45.8899
90.9	11.4835	-83.0694
91	-117.717	52.1241
91.1	18.0136	73.7583
91.2	31.2243	41.9686
91.3	-18.4567	46.549
91.4	-3.38014	50.8519
91.5	-10.0548	85.9172
91.6	-6.85796	48.8381
91.7	2.58131	80.31
91.8	-2.20069	-31.1985
91.9	-9.0862	-18.8035
92	-13.2555	-51.0422
92.1	-15.2157	-60.7779
92.2	-24.6379	-29.8138
92.3	-6.7442	-28.3139
92.4	-10.1568	-46.725
92.5	-35.6679	69.2566
92.6	-4.10106	71.8391
92.7	-27.7287	56.8739
92.8	-18.5569	53.2236
92.9	-18.5934	44.9426
93	-0.185826	-33.481
93.1	-7.08107	-72.3211
93.2	-17.8585	-45.8223
93.3	-9.38307	56.8891
93.4	-30.1032	59.3251
93.5	-17.1193	60.9783
93.6	8.72141	91.4803
93.7	-12.8104	63.4877
93.8	99.5682	108.61
93.9	88.3457	81.4818
94	94.8363	93.3663
94.1	124.166	74.0504
94.2	109.715	51.8393
94.3	102.818	49.6162
94.4	74.9428	101.429
94.5	98.4381	62.9547
94.6	91.1548	71.5171
94.7	76.6953	60.0878
94.8	128.239	94.2547
94.9	110.311	99.0541
95	101.453	38.2333
95.1	102.021	85.5525
95.2	96.7734	92.6607
95.3	102.15	44.8271
95.4	128.275	70.3158
95.5	123.754	49.3118
95.6	115.168	114.681
95.7	110.459	60.5859
95.8	116.638	57.2553
95.9	101.112	42.0599
96	124.788	83.6434
96.1	93.6733	54.1623
96.2	121.441	45.4384
96.3	101.42	65.6618
96.4	143.424	-21.2265
96.5	35.2111	-36.7875
96.6	116.745	-29.8827
96.7	126.9	-9.52191
96.8	99.388	-66.4613
96.9	97.9145	-24.5314
97	94.6693	-22.0645
97.1	109.69	-9.34885
97.2	90.5765	31.0995
97.3	107.384	-12.9098
97.4	104.272	-28.4793
97.5	107.575	60.8191
97.6	86.0994	-64.9649
97.7	87.5672	-12.5752
97.8	91.8849	-28.5414
97.9	172.615	-35.801
98	101.737	95.8569
98.1	99.8911	79.0563
98.2	119.967	62.9636
98.3	75.4702	83.1549
98.4	-13.6708	48.2993
98.5	16.4836	37.1777
98.6	-12.1871	34.0023
98.7	25.6909	48.0769
98.8	2.91665	28.4625
98.9	-20.1536	65.5331
99	-37.7984	-37.4054
99.1	-20.6243	49.8153
99.2	-17.4615	-35.379
99.3	49.5918	-36.022
99.4	190.201	-64.4548
99.5	364.143	-31.2458
99.6	328.229	-76.017
99.7	353.599	70.7177
99.8	344.711	69.8678
99.9	348.102	71.0871
100	326.669	58.7285
100.1	355.778	90.9723
100.2	360.452	74.263
100.3	352.948	72.397
100.4	270.747	78.7926
100.5	335.517	90.0122
100.6	384.181	74.5568
100.7	341.692	-17.2049
100.8	335.311	87.5209
100.9	348.343	54.8741
101	345.546	40.6407
101.1	347.653	75.5124
101.2	377.14	22.2772
101.3	348.584	14.5841
101.4	238.135	84.9957
101.5	347.563	69.4581
101.6	320.451	58.3205
101.7	321.734	92.7134
101.8	336.568	51.5806
101.9	335.623	22.0459
102	367.847	58.2557
102.1	364.977	58.4653
102.2	324.105	47.6159
102.3	333.21	33.8328
102.4	337.101	77.7682
102.5	361.196	55.7899
102.6	214.184	96.2153
102.7	346.201	35.9178
102.8	342.175	64.3173
102.9	362.994	70.7077
103	365.004	108.749
103.1	349.14	72.2699
103.2	357.72	56.9947
103.3	319.04	-47.7875
103.4	352.718	35.514
103.5	299.725	78.0108
103.6	193.063	81.5279
103.7	367.589	73.1714
103.8	282.2	52.0371
103.9	365.303	52.6282
104	366.093	49.0845
104.1	350.792	34.6097
104.2	343.506	54.7177
104.3	350.446	73.4639
104.4	372.43	40.7248
104.5	340.461	68.856
104.6	325.012	89.2961
104.7	361.355	70.4732
104.8	358.056	67.7483
104.9	333.721	68.1468
105	346.792	43.3895
105.1	332.942	70.2868
105.2	333.991	-19.5492
105.3	317.363	-26.7331
105.4	361.817	-87.8755
105.5	343.054	-140.714
105.6	316.319	-41.8857
105.7	229.928	61.8811
105.8	337.934	55.074
105.9	351.102	-7.82248
106	318.166	37.3938
106.1	235.013	83.5062
106.2	390.794	48.0925
106.3	345.415	75.0758
106.4	318.61	97.5239
106.5	363.17	94.135
106.6	348.669	57.3435
106.7	331.192	71.0904
106.8	308.803	-45.3994
106.9	338.392	-27.4666
107	342.18	88.6208
107.1	340.909	68.931
107.2	299.288	62.8714
107.3	348.523	52.1605
107.4	356.246	74.9511
107.5	348.243	60.2454
107.6	337.396	52.465
107.7	342.04	93.8999
107.8	384.444	72.8148
107.9	354.74	64.1998
108	319.442	36.4236
108.1	369.008	71.5286
108.2	366.83	10.0977
108.3	350.159	60.8127
108.4	327.872	31.2083
108.5	387.343	39.8692
108.6	346.516	68.6095
108.7	258.229	70.1278
108.8	373.713	83.3372
108.9	356.215	38.9632
109	344.059	72.4194
109.1	335.634	43.9572
109.2	380.71	62.2323
109.3	344.044	-45.5117
109.4	391.268	-34.778
109.5	303.591	-12.9944
109.6	336.181	-53.8198
109.7	354.26	-47.8415
109.8	350.16	39.4472
109.9	359.722	52.9024
110	361.51	37.8314
110.1	349.58	51.5304
110.2	343.05	47.1678
110.3	381.653	59.3484
110.4	368.904	67.6404
110.5	337.86	73.289
110.6	482.161	58.4896
110.7	462.57	85.6406
110.8	451.674	104.028
110.9	484.965	48.1155
111	342.756	82.0537
111.1	348.591	80.4681
111.2	449.335	93.9347
111.3	369.68	52.7402
111.4	334.146	68.7423
111.5	326.363	58.0152
111.6	378.055	-75.164
111.7	387.232	-66.4293
111.8	350.911	-55.2901
111.9	324.555	-46.191
112	326.155	-14.0333
112.1	310.505	-9.48303
112.2	352.347	-48.9319
112.3	489.087	70.8332
112.4	392.174	72.4897
112.5	341.141	63.0981
112.6	383.086	79.9029
112.7	378.016	74.9817
112.8	365.638	35.8352
112.9	282.249	42.8373
113	365.578	52.2463
113.1	361.98	46.42
113.2	264.432	52.2335
113.3	363.322	55.4953
113.4	321.818	62.6319
113.5	320.213	50.6992
113.6	377.883	-71.9245
113.7	342.36	-46.8549
113.8	350.108	-55.4379
113.9	355.236	-44.4641
114	370.447	-55.1699
114.1	333.193	-25.4914
114.2	261.726	25.1145
114.3	373.434	73.8686
114.4	351.397	92.772
114.5	332.811	61.1502
114.6	159.611	39.9398
114.7	113.017	42.7264
114.8	55.5569	-3.20018
114.9	77.2054	-44.1131
115	107.129	32.2323
115.1	103.472	68.354
115.2	76.114	177.004
115.3	129.132	297.701
115.4	98.6144	121.928
115.5	107.245	139.644
115.6	106.477	166.605
115.7	109.894	78.5168
115.8	115.524	80.9264
115.9	137.332	147.78
116	254.454	127.044
116.1	107.476	38.5513
116.2	60.2349	163.332
116.3	87.478	165.209
116.4	-16.7821	139.226
116.5	-11.9179	-37.938
116.6	9.59413	-188.746
116.7	14.4794	-188.85
116.8	9.26772	-294.457
116.9	-31.0662	-208.646
117	-33.1696	-264.46
117.1	2.87837	-202.082
117.2	-11.861	-337.984
117.3	-23.073	-233.257
117.4	-24.5869	-300.375
117.5	-4.74958	-224.938
117.6	-36.4084	-188.02
117.7	20.9932	-133.578
117.8	-153.252	-206.904
117.9	-126.259	-251.617
118	-80.4464	-217.565
118.1	-1.33821	-196.175
118.2	-87.6091	-221.783
118.3	-60.0081	-369.584
118.4	-11.2151	-469.827
118.5	5.65329	-575.075
118.6	-7.15412	-689.696
118.7	17.4019	-516.409
118.8	-66.9448	-639.59
118.9	-41.9507	-679.166
119	3.70106	-671.097
119.1	61.461	-656.847
119.2	122.595	-664.189
119.3	105.306	-672.912
119.4	97.2661	-668.537
119.5	77.5343	-625.671
119.6	124.019	-663.416
119.7	108.722	-660.595
119.8	82.2188	-677.127
119.9	98.8851	-646.754
120	-13.3591	-662.986
120.1	-50.0577	-662.353
120.2	-42.7554	-662.711
120.3	13.6124	-677.019
120.4	-30.1872	-657.491
120.5	-1.75473	-671.082
120.6	3.17742	-660.495
120.7	-11.6281	-680.979
120.8	-11.7896	-668.696
120.9	-68.1659	-667.599
121	-38.04	-645.716
121.1	-28.769	-644.791
121.2	-35.6153	-670.99
121.3	0.0362352	-672.485
121.4	0.176085	-694.347
121.5	-133.213	-624.386
121.6	5.54154	-667.13
121.7	-24.2019	-647.886
121.8	-4.54982	-669.81
121.9	14.9475	-665.628
122	-119.036	-677.412
122.1	8.58953	-688.392
122.2	-21.6102	-672.486
122.3	-125.317	-641.515
122.4	-6.98976	-671.859
122.5	-22.479	-656.788
122.6	-29.9485	-675.096
122.7	-41.0873	-667.017
122.8	-37.0505	-672.955
122.9	-4.63206	-642.171
123	63.3076	-676.507
123.1	119.588	-683.344
123.2	100.187	-674.133
123.3	-3.1195	-635.904
123.4	-20.4195	-667.822
123.5	-7.49616	-707.552
123.6	29.5528	-667.514
123.7	-46.2273	-639.09
123.8	5.72007	-650.947
123.9	-24.0273	-657.986
124	-47.438	-654.179
124.1	11.8038	-643.543
124.2	25.5438	-639.856
124.3	-10.2249	-666.455
124.4	-140.325	-656.88
124.5	-25.1269	-647.755
124.6	-99.5568	-658.948
124.7	-50.1206	-739.489
124.8	-17.8445	-753.977
124.9	-61.9716	-833.217
125	-110.453	-717.851
125.1	-30.0831	-793.357
125.2	-0.198983	-772.442
125.3	-135.664	-637.091
125.4	-21.1555	-670.612
125.5	-4.6609	-672.341
125.6	11.8994	-667.919
125.7	-19.3554	-678.11
125.8	-41.0441	-655.153
125.9	-23.1449	-682.455
126	-11.2631	-624.767
126.1	-16.0733	-673.464
126.2	-18.3764	-665.79
126.3	-3.40348	-647.662
126.4	-8.21549	-644.16
126.5	-19.0262	-664.66
126.6	111.104	-654.764
126.7	112.105	-664.522
126.8	107.712	-672.4
126.9	2.81877	-642.549
127	123.219	-657.67
127.1	119.508	-687.646
127.2	111.336	-650.326
127.3	109.313	-654.991
127.4	52.8454	-668.99
127.5	125.705	-680.035
127.6	115.221	-654.213
127.7	119.89	-673.097
127.8	87.4513	-667.216
127.9	96.2561	-676.439
128	107.984	-669.232
128.1	107.562	-648.942
128.2	117.116	-660.858
128.3	106.159	-640.016
128.4	120.493	-680.529
128.5	172.666	-770.11
128.6	82.2152	-760.756
128.7	104.625	-746.832
128.8	112.126	-781.939
128.9	34.4081	-771.09
129	108.557	-636.627
129.1	154.848	-677.54
129.2	136.557	-651.661
129.3	126.621	-769.332
129.4	106.242	-758.225
129.5	135.704	-696.778
129.6	81.582	-654.939
129.7	114.502	-656.155
129.8	91.6353	-667.628
129.9	138.658	-638.646
130	54.3298	-636.59
130.1	139.183	-665.846
130.2	103.533	-643.51
130.3	84.0163	-653.461
130.4	41.4638	-651.693
130.5	139.242	-657.24
130.6	116.646	-642.273
130.7	126.342	-673.191
130.8	104.994	-674.965
130.9	77.903	-652.378
131	122.561	-679.711
131.1	96.977	-650.647
131.2	133.906	-669.302
131.3	97.1039	-659.533
131.4	95.127	-667.741
131.5	-5.61123	-685.97
131.6	69.8441	-627.934
131.7	60.7945	-638.133
131.8	86.0012	-671.519
131.9	109.132	-667.36
132	143.395	-677.901
132.1	132.993	-643.583
132.2	106.636	-635.851
132.3	97.125	-766.029
132.4	111.627	-784.839
132.5	80.9344	-741.915
132.6	119.551	-686.909
132.7	99.1201	-672.521
132.8	124.929	-669.408
132.9	208.304	-651.614
133	92.0155	-668.446
133.1	135.756	-680.974
133.2	121.296	-689.189
133.3	117.759	-661.143
133.4	120.678	-630.858
133.5	96.5774	-664.43
133.6	146.211	-651.921
133.7	116.235	-661.283
133.8	105.01	-690.335
133.9	121.249	-776.224
134	91.6333	-652.807
134.1	96.652	-752.318
134.2	119.61	-656.997
134.3	121.998	-632.859
134.4	115.748	-661.251
134.5	110.799	-665.442
134.6	131.726	-642.756
134.7	143.966	-668.801
134.8	91.1861	-662.224
134.9	129.711	-656.88
135	164.458	-649.949
135.1	120.715	-634.271
135.2	116.964	-680.354
135.3	291.456	-673.67
135.4	468.793	-633.033
135.5	453.584	-627.147
135.6	442.238	-658.511
135.7	326.285	-659.243
135.8	340.386	-628.896
135.9	351.641	-691.469
136	242.848	-664.778
136.1	378.597	-656.055
136.2	335.95	-671.524
136.3	323.198	-683.727
136.4	228.477	-649.126
136.5	373.685	-665.884
136.6	210.401	-646.872
136.7	366.036	-617.713
136.8	331.203	-654.222
136.9	340.844	-653.118
137	332.959	-620.682
137.1	220.185	-663.36
137.2	352.159	-648.731
137.3	375.304	-672.63
137.4	358.808	-683.033
137.5	224.888	-754.033
137.6	342.382	-737.547
137.7	383.879	-603.895
137.8	355.005	-756.187
137.9	346.146	-734.601
138	345.009	-775.67
138.1	341.109	-765.633
138.2	325.902	-764.05
138.3	340.82	-635.746
138.4	335.751	-636.575
138.5	356.834	-669.164
138.6	368.716	-649.972
138.7	301.762	-618.222
138.8	269.495	-666.376
138.9	356.87	-655.67
139	350.205	-672.064
139.1	331.818	-664.455
139.2	250.84	-623.855
139.3	352.956	-658.321
139.4	344.925	-754.692
139.5	308.004	-728.454
139.6	348.373	-747.629
139.7	365.129	-802.613
139.8	363.44	-669.787
139.9	359.254	-658.507
140	362.267	-677.736
140.1	337.747	-666.54
140.2	372.186	-633.857
140.3	378.247	-687.835
140.4	344.663	-668.75
140.5	262.753	-636.543
140.6	358.9	-652.926
140.7	366.06	-625.678
140.8	329.08	-659.559
140.9	345.98	-655.314
141	355.621	-636.442
141.1	329.982	-672.74
141.2	359.407	-677.129
141.3	344.692	-658.827
141.4	318.327	-670.804
141.5	353.009	-678.688
141.6	363.688	-756.794
141.7	230.332	-677.557
141.8	342.385	-654.621
141.9	348.992	-734.583
142	359.903	-769.105
142.1	343.108	-764.066
142.2	219.234	-783.336
142.3	349.558	-665.156
142.4	313.79	-772.262
142.5	364.338	-730.688
142.6	376.788	-767.208
142.7	335.995	-774.599
142.8	347.297	-758.262
142.9	314.77	-675.898
143	374.24	-654.072
143.1	334.617	-789.44
143.2	344.337	-789.127
143.3	357.567	-752.84
143.4	354.732	-767.373
143.5	345.843	-643.241
143.6	334.695	-661.244
143.7	326.606	-775.138
143.8	353.947	-754.187
143.9	364.687	-668.621
144	376.138	-644.598
144.1	461.116	-644.551
144.2	474.748	-668.352
144.3	457.655	-633.159
144.4	465.046	-694.281
144.5	481.216	-724.65
144.6	457.401	-830.585
144.7	350.989	-756.33
144.8	492.56	-758.548
144.9	471.516	-778.203
145	473.184	-758.577
145.1	466.515	-754.542
145.2	455.854	-739.205
145.3	471.882	-748.962
145.4	450.879	-755.948
145.5	458.051	-778.41
145.6	436.974	-760.623
145.7	440.794	-778.936
145.8	449.136	-744.131
145.9	497.51	-737.174
146	352.943	-741.429
146.1	353.81	-779.506
146.2	351.917	-645.973
146.3	303.925	-673.37
146.4	352.89	-660.846
146.5	319.211	-610.494
146.6	361.123	-649.078
146.7	368.437	-651.433
146.8	360.292	-777.087
146.9	352.276	-760.498
147	363.544	-744.128
147.1	338.343	-642.341
147.2	345.177	-645.25
147.3	352.855	-699.062
147.4	361.83	-660.375
147.5	315.531	-624.629
147.6	264.853	-640.179
147.7	341.01	-635.439
147.8	381.196	-649.422
147.9	354.354	-634.171
148	409.943	-654.997
148.1	409.687	-664.703
148.2	340.788	-637.64
148.3	359.936	-772.423
148.4	333.103	-768.499
148.5	344.649	-641.873
148.6	300.315	-650.458
148.7	350.231	-684.002
148.8	343.686	-777.095
148.9	332.615	-766.593
149	341.799	-723.86
149.1	306.431	-776.793
149.2	354.676	-650.172
149.3	324.286	-649.191
149.4	375.297	-784.993
149.5	327.09	-664.654
149.6	358.293	-657.894
149.7	340.338	-657.684
149.8	347.775	-641.847
149.9	367.123	-634.158
150	349.919	-651.775
150.1	312.169	-728.08
150.2	350.223	-704.538
150.3	352.842	-676.57
150.4	338.08	-645.837
150.5	286.288	-704.223
150.6	373.45	-666.281
150.7	360.512	-678.294
150.8	373.347	-657.53
150.9	351.257	-673.45
151	305.786	-659.786
151.1	363.262	-650.923
151.2	502.174	-682.297
151.3	497.651	-670.492
151.4	459.989	-675.939
151.5	496.799	-776.252
151.6	477.412	-744.741
151.7	646.558	-674.394
151.8	477.681	-635.791
151.9	465.87	-643.015
152	432.443	-642.519
152.1	453.172	-666.571
152.2	475.255	-718.567
152.3	337.324	-745.655
152.4	344.739	-764.203
152.5	357.271	-642.247
152.6	281.791	-678.415
152.7	338.324	-629.102
152.8	365.679	-668.895
152.9	361.708	-675.776
153	353.393	-651.471
153.1	384.961	-664.168
153.2	343.343	-802.827
153.3	349.264	-779.777
153.4	357.333	-766.506
153.5	220.821	-760.918
153.6	338.353	-753.052
153.7	288.138	-763.107
153.8	347.099	-742.729
153.9	349.123	-635.375
154	372.835	-680.977
154.1	225.561	-654.392
154.2	98.2971	-653.704
154.3	-1.99811	-689.787
154.4	-16.4665	-645.519
154.5	-22.4123	-632.906
154.6	-7.34615	-673.931
154.7	-132.095	-666.946
154.8	-13.7052	-641.794
154.9	10.3965	-668.606
155	-23.7986	-679.839
155.1	-6.44597	-674
155.2	21.5802	-656.008
155.3	-19.4465	-663.817
155.4	70.633	-667.714
155.5	-13.0563	-753.072
155.6	-24.1292	-715.785
155.7	-149.398	-766.06
155.8	-24.8092	-750.94
155.9	-14.0302	-774.65
156	0.343446	-757.509
156.1	0.629165	-750.327
156.2	-31.4058	-731.483
156.3	-3.63089	-669.771
156.4	-17.4598	-677.49
156.5	-31.1992	-627.013
156.6	-47.4302	-657.555
156.7	-112.986	-660.968
156.8	-250.63	-664.008
156.9	-264.69	-670.098
157	-224.717	-655.411
157.1	-238.802	-674.197
157.2	-267.245	-643.836
157.3	-233.091	-673.258
157.4	-241.293	-660.021
157.5	-234.787	-647.414
157.6	-301.648	-669.945
157.7	-259.271	-664.636
157.8	-229.112	-626.575
157.9	-246.967	-645.682
158	-279.756	-654.5
158.1	-257.23	-791.704
158.2	-277.838	-674.291
158.3	-240.49	-627.453
158.4	-261.192	-683.351
158.5	-248.863	-816.607
158.6	-273.346	-759.116
158.7	-240.406	-759.018
158.8	-247.501	-652.313
158.9	-268.497	-647.273
159	-258.869	-655.544
159.1	-160.848	-673.511
159.2	-232.474	-768.792
159.3	-252.485	-758.656
159.4	-133.357	-745.262
159.5	-248.831	-623.975
159.6	-263.111	-764.303
159.7	-245.055	-764.08
159.8	-295.023	-725.023
159.9	-235.769	-747.076
160	-234.346	-785.871
160.1	-257.343	-760.76
160.2	-257.411	-790.538
160.3	-259.651	-714.36
160.4	-257.35	-760.749
160.5	-263.909	-773.651
160.6	-243.489	-700.729
160.7	-319.526	-763.727
160.8	-255.427	-759.982
160.9	-259.192	-762.183
161	-359.262	-667.65
161.1	-397.418	-630.149
161.2	-383.492	-685.504
161.3	-364.638	-642.203
161.4	-258.957	-721.854
161.5	-283.184	-656.426
161.6	-265.634	-647.189
161.7	-363.339	-653.359
161.8	-371.894	-658.385
161.9	-374.043	-679.149
162	-341.065	-689.198
162.1	-355.756	-681.503
162.2	-370.031	-673.683
162.3	-499.145	-657.258
162.4	-378.045	-575.312
162.5	-373.318	-634.653
162.6	-353.044	-686.715
162.7	-373.41	-637.127
162.8	-339.425	-690.329
162.9	-363.966	-651.095
163	-382.354	-751.921
163.1	-513.967	-778.787
163.2	-347.782	-768.735
163.3	-268.298	-755.101
163.4	-256.815	-646.106
163.5	-223.588	-663.912
163.6	-355.673	-680.83
163.7	-378.514	-650.918
163.8	-311.068	-671.029
163.9	-352.68	-653.151
164	-368.955	-674.746
164.1	-372.407	-635.652
164.2	-395.772	-669.775
164.3	-258.466	-659.105
164.4	-262.076	-663.943
164.5	-285.502	-624.938
164.6	-275.569	-649.763
164.7	-242.828	-643.546
164.8	-262.469	-649.38
164.9	-239.4	-648.442
165	-228.378	-638.72
165.1	-244.011	-669.762
165.2	-250.268	-642.245
165.3	-215.943	-659.061
165.4	-243.876	-632.058
165.5	-290.876	-666.632
165.6	-244.201	-668.558
165.7	-229.768	-632.36
165.8	-246.122	-693.919
165.9	-229.035	-660.572
166	-260.707	-667.714
166.1	-349.807	-663.083
166.2	-255.042	-657.836
166.3	-298.395	-657.076
166.4	-239.431	-647.291
166.5	-261.669	-765.959
166.6	-266.182	-692.866
166.7	-247.54	-700.396
166.8	-233.613	-775.098
166.9	-265.753	-767.093
167	-282.268	-773.97
167.1	-248.33	-676.505
167.2	-255.607	-755.033
167.3	-261.195	-762.617
167.4	-418.571	-630.804
167.5	-451.831	-667.306
167.6	-621.022	-661.007
167.7	-593.94	-681.149
167.8	-589.131	-672.295
167.9	-613.644	-673.767
168	-630.039	-674.586
168.1	-708.954	-765.745
168.2	-738.59	-634.92
168.3	-728.725	-654.788
168.4	-771.591	-700.077
168.5	-786.58	-777.956
168.6	-723.161	-772.849
168.7	-873.069	-746.995
168.8	-713.314	-742.124
168.9	-750.633	-798.715
169	-738.691	-757.962
169.1	-734.434	-654.099
169.2	-757.211	-645.779
169.3	-756.35	-627.535
169.4	-621.639	-621.855
169.5	-498.511	-634.845
169.6	-584.436	-636.592
169.7	-631.746	-663.765
169.8	-535.239	-651.301
169.9	-604.925	-657.59
170	-624.92	-681.682
170.1	-605.012	-669.728
170.2	-611.418	-679.503
170.3	-650.563	-641.006
170.4	-625.146	-662.33
170.5	-630.869	-655.41
170.6	-528.766	-657.975
170.7	-590.638	-629.323
170.8	-685.864	-621.802
170.9	-609.537	-679.462
171	-594.487	-629.702
171.1	-605.111	-648.018
171.2	-626.38	-648.56
171.3	-617.337	-664.321
171.4	-582.663	-670.219
171.5	-609.388	-659.93
171.6	-622.242	-664.085
171.7	-616.348	-631.621
171.8	-762.885	-648.1
171.9	-611.113	-644.839
172	-597.131	-678.734
172.1	-628.117	-642.362
172.2	-662.63	-659.039
172.3	-597.202	-646.849
172.4	-588.962	-667.884
172.5	-597.691	-658.353
172.6	-596.08	-697.607
172.7	-617.219	-682.202
172.8	-590.406	-627.625
172.9	-585.473	-655.883
173	-619.792	-676.698
173.1	-611.834	-676.029
173.2	-592.191	-642.619
173.3	-594.672	-663.127
173.4	-618.321	-679.281
173.5	-610.742	-752.091
173.6	-782.258	-629.505
173.7	-756.585	-644.882
173.8	-748.076	-667.13
173.9	-701.566	-671.105
174	-740.998	-668.359
174.1	-691.282	-621.089
174.2	-730.597	-645.069
174.3	-758.441	-652.064
174.4	-774.094	-672.311
174.5	-748.822	-654.443
174.6	-703.743	-633.266
174.7	-735.226	-664.787
174.8	-776.848	-657.101
174.9	-695.891	-650.449
175	-722.057	-646.48
175.1	-735.608	-655.347
175.2	-867.711	-653.989
175.3	-724.25	-687.471
175.4	-707.704	-640.15
175.5	-794.608	-671.646
175.6	-717.109	-663.704
175.7	-727.766	-754.341
175.8	-746.777	-747.409
175.9	-767.303	-774.411
176	-754.828	-753.289
176.1	-724.394	-749.088
176.2	-691.032	-759.768
176.3	-790.622	-772.646
176.4	-749.132	-679.262
176.5	-708.34	-655.85
176.6	-700.334	-656.681
176.7	-749.769	-666.964
176.8	-788.444	-659.536
176.9	-735.988	-663.77
177	-727.828	-833.603
177.1	-779.628	-659.411
177.2	-759.653	-669.294
177.3	-742.326	-654.436
177.4	-715.281	-662.659
177.5	-740.017	-656.712
177.6	-715.534	-650.189
177.7	-721.564	-644.846
177.8	-755.063	-660.809
177.9	-632.403	-694.295
178	-626.917	-643.36
178.1	-684.035	-654.094
178.2	-679.5	-753.33
178.3	-602.206	-759.779
178.4	-600.14	-722.459
178.5	-630.842	-660.442
178.6	-645.095	-657.576
178.7	-631.311	-622.667
178.8	-609.074	-712.532
178.9	-596.99	-771.092
179	-490.069	-765.449
179.1	-525.027	-739.413
179.2	-645.834	-751.209
179.3	-619.068	-675.552
179.4	-610.429	-647.864
179.5	-608.295	-677.015
179.6	-616.094	-656.307
179.7	-617.98	-674.112
179.8	-604.767	-611.815
179.9	-683.349	-677.202
180	-616.619	-670.667
180.1	-613.664	-634.948
180.2	-606.956	-658.977
180.3	-563.707	-654.942
180.4	-739.124	-661.887
180.5	-581.073	-652.913
180.6	-630.412	-633.51
180.7	-720.132	-660.619
180.8	-605.744	-652.696
180.9	-561.83	-658.918
181	-615.504	-674.083
181.1	-728.904	-660.241
181.2	-719.059	-671.9
181.3	-734.636	-655.241
181.4	-790.499	-660.162
181.5	-725.662	-647.741
181.6	-735.9	-636.679
181.7	-720.988	-690.445
181.8	-596.699	-637.553
181.9	-633.195	-657.38
182	-633.054	-602.892
182.1	-609.363	-662.578
182.2	-591.698	-654.031
182.3	-613.846	-645.779
182.4	-649.448	-672.991
182.5	-623.528	-636.694
182.6	-567.976	-766.705
182.7	-595.51	-663.898
182.8	-518.3	-638.237
182.9	-590.069	-643.653
183	-618.272	-652.303
183.1	-593.34	-640.767
183.2	-596.428	-660.766
183.3	-604.916	-766.621
183.4	-611.33	-746.079
183.5	-632.834	-765.779
183.6	-636.73	-803.699
183.7	-488.007	-757.37
183.8	-604.226	-782.305
183.9	-593.785	-737.015
184	-574.471	-673.932
184.1	-617.04	-661.278
184.2	-590.338	-654.377
184.3	-630.137	-685.422
184.4	-554.245	-759.145
184.5	-560.61	-738.582
184.6	-636.262	-757.929
184.7	-578.253	-622.272
184.8	-730.971	-654.073
184.9	-748.592	-673.118
185	-856.363	-636.856
185.1	-754.415	-641.119
185.2	-729.575	-640.149
185.3	-838.248	-660.559
185.4	-765.912	-610.085
185.5	-748.247	-641.11
185.6	-723.938	-694.714
185.7	-782.913	-746.838
185.8	-694.402	-735.745
185.9	-736.27	-744.865
186	-742.438	-749.842
186.1	-727.783	-767.245
186.2	-726.244	-655.113
186.3	-726.644	-657.996
186.4	-618.821	-644.25
186.5	-623.494	-664.441
186.6	-629.154	-747.896
186.7	-609.144	-735.982
186.8	-616.182	-757.919
186.9	-532.577	-769.207
187	-391.263	-666.927
187.1	-493.29	-658.356
187.2	-341.606	-634.102
187.3	-361.759	-663.681
187.4	-288.646	-667.552
187.5	-241.721	-821.756
187.6	-384.863	-654.017
187.7	-480.267	-669.279
187.8	-337.455	-631.111
187.9	-359.662	-631.703
188	-370.225	-667.204
188.1	-412.153	-647.121
188.2	-474.266	-645.468
188.3	-416.954	-668.269
188.4	-392.412	-656.567
188.5	-384.004	-658.901
188.6	-351.835	-653.926
188.7	-370.024	-655.322
188.8	-356.349	-647.615
188.9	-394.866	-696.415
189	-362.039	-616.508
189.1	-383.405	-655.859
189.2	-374.622	-672.213
189.3	-375.205	-676.945
189.4	-369.059	-667.233
189.5	-361.218	-744.321
189.6	-382.969	-765.59
189.7	-343.42	-763.284
189.8	-352.131	-748.883
189.9	-429.568	-739.985
190	-382.655	-758.021
190.1	-386.39	-733.148
190.2	-348.5	-743.422
190.3	-351.909	-640.037
190.4	-369.536	-646.107
190.5	-369.479	-652.384
190.6	-393.652	-630.884
190.7	-356.484	-645.974
190.8	-364.138	-676.16
190.9	-354.104	-655.89
191	-336.869	-653.138
191.1	-410.71	-646.742
191.2	-384.155	-793.883
191.3	-379.006	-760.17
191.4	-368.331	-782.536
191.5	-379.045	-777.645
191.6	-403.791	-771.7
191.7	-369.763	-760.86
191.8	-376.434	-729.903
191.9	-402.982	-752.409
192	-365.808	-777.398
192.1	-378.386	-772.751
192.2	-382.098	-781.347
192.3	-373.096	-751.135
192.4	-461.057	-757.576
192.5	-360.873	-745.773
192.6	-357.783	-782.735
192.7	-374.826	-657.707
192.8	-405.415	-646.185
192.9	-450.223	-671.159
193	-598.399	-668.347
193.1	-593.199	-675.696
193.2	-625.249	-655.124
193.3	-630.297	-665.228
193.4	-712.146	-645.927
193.5	-733.414	-579.988
193.6	-749.321	-677.365
193.7	-619.544	-746.777
193.8	-570.164	-775.044
193.9	-599.53	-657.417
194	-599.981	-646.958
194.1	-635.548	-656.888
194.2	-602.556	-665.105
194.3	-601.832	-607.443
194.4	-596.706	-658.883
194.5	-622.934	-667.689
194.6	-610.958	-667.101
194.7	-605.451	-654.673
194.8	-582.097	-685.39
194.9	-611.195	-641.032
195	-617.021	-754.173
195.1	-623.668	-781.391
195.2	-637.027	-769.158
195.3	-741.388	-762.537
195.4	-734.335	-765.074
195.5	-785.087	-767.989
195.6	-734.153	-803.255
195.7	-717.419	-762.513
195.8	-747.95	-767.49
195.9	-747.357	-750.761
196	-728.414	-724.472
196.1	-729.955	-782.512
196.2	-852.018	-766.765
196.3	-837.28	-765.013
196.4	-781.786	-761.036
196.5	-746.399	-767.331
196.6	-760.389	-735.489
196.7	-721.114	-758.556
196.8	-735.034	-785.901
196.9	-733.572	-750.068
197	-738.912	-656.427
197.1	-856.129	-680.362
197.2	-742.862	-682.574
197.3	-841.568	-646.756
197.4	-733.149	-672.942
197.5	-744.163	-635.978
197.6	-727.994	-628.24
197.7	-866.819	-674.871
197.8	-988.951	-692.633
197.9	-1031.03	-661.934
198	-971.671	-665.754
198.1	-1100.4	-661.37
198.2	-1096.6	-658.548
198.3	-1103.96	-637.485
198.4	-1103.77	-616.54
198.5	-1088.34	-637.43
198.6	-1052.38	-669.708
198.7	-988.226	-634.854
198.8	-966.468	-657.744
198.9	-974.638	-660.052
199	-990.2	-624.47
199.1	-967.1	-648.533
199.2	-946.284	-752.948
199.3	-954.709	-781.596
199.4	-991.014	-774.805
199.5	-923.913	-668.717
[truncated: 10,002 more rows]

## Sheet: Fig. 4f
Angle distribution
Fig. 4f
	Angle [°]	Prob. density [arb. units]
	0	0.000416771
	1	0.000416771
	2	0.000666833
	3	0.000666833
	4	0.000750188
	5	0.000500125
	6	0.0010836
	7	0.000833542
	8	0.000916896
	9	0.0010836
	10	0.000416771
	11	0.000750188
	12	0.000583479
	13	0.00150038
	14	0.000916896
	15	0.0010836
	16	0.00208385
	17	0.00166708
	18	0.00191715
	19	0.00158373
	20	0.00258398
	21	0.0030841
	22	0.00275069
	23	0.00241727
	24	0.00333417
	25	0.00325081
	26	0.0020005
	27	0.00300075
	28	0.00433442
	29	0.00266733
	30	0.00441777
	31	0.00383429
	32	0.00533467
	33	0.00466783
	34	0.00550138
	35	0.00483454
	36	0.00425106
	37	0.00500125
	38	0.00500125
	39	0.0069184
	40	0.00391765
	41	0.00583479
	42	0.0050846
	43	0.0049179
	44	0.00616821
	45	0.00541802
	46	0.00575144
	47	0.00383429
	48	0.00433442
	49	0.00516796
	50	0.00575144
	51	0.00441777
	52	0.0030841
	53	0.00366758
	54	0.00350088
	55	0.00316746
	56	0.00241727
	57	0.00358423
	58	0.00350088
	59	0.00366758
	60	0.00275069
	61	0.00141702
	62	0.00241727
	63	0.00150038
	64	0.00233392
	65	0.00116696
	66	0.00133367
	67	0.00116696
	68	0.00183379
	69	0.0010836
	70	0.000750188
	71	0.000916896
	72	0.00125031
	73	0.00125031
	74	0.000833542
	75	0.000750188
	76	0.000750188
	77	0.000666833
	78	0.000750188
	79	0.000750188
	80	0.000833542
	81	0.000583479
	82	0.000333417
	83	0.000250063
	84	0.000666833
	85	0.000583479
	86	0.000666833
	87	0.000333417
	88	0.000416771
	89	0.000166708
	90	0.000416771
	91	0.000333417
	92	0.000416771
	93	0.000250063
	94	0.000333417
	95	0.000333417
	96	0.000250063
	97	0.000250063
	98	8.33542e-05
	99	0.000166708
	100	0.000250063
	101	0.000500125
	102	0.000250063
	103	0.000333417
	104	0.000250063
	105	0.000333417
	106	0.000333417
	107	0.000666833
	108	0.000666833
	109	0.000416771
	110	0.000666833
	111	0.000250063
	112	0.000500125
	113	8.33542e-05
	114	0.000166708
	115	0.000666833
	116	0.000750188
	117	0.000416771
	118	0.000583479
	119	0.000750188
	120	0.00100025
	121	0.000500125
	122	0.00100025
	123	0.000916896
	124	0.00100025
	125	0.00116696
	126	0.000916896
	127	0.00100025
	128	0.00116696
	129	0.00125031
	130	0.00141702
	131	0.00150038
	132	0.00233392
	133	0.00250063
	134	0.00266733
	135	0.00216721
	136	0.00183379
	137	0.00250063
	138	0.00208385
	139	0.00191715
	140	0.00391765
	141	0.0020005
	142	0.00233392
	143	0.0020005
	144	0.00225056
	145	0.00325081
	146	0.00283404
	147	0.00250063
	148	0.00300075
	149	0.00233392
	150	0.00283404
	151	0.00250063
	152	0.00300075
	153	0.00358423
	154	0.00350088
	155	0.0030841
	156	0.00341752
	157	0.00250063
	158	0.00216721
	159	0.00241727
	160	0.00283404
	161	0.0020005
	162	0.00208385
	163	0.00216721
	164	0.00216721
	165	0.00283404
	166	0.00208385
	167	0.00275069
	168	0.00183379
	169	0.00225056
	170	0.00175044
	171	0.00158373
	172	0.00158373
	173	0.00175044
	174	0.00141702
	175	0.00133367
	176	0.00125031
	177	0.0010836
	178	0.0010836
	179	0.000750188
	180	0.00141702
	181	0.000583479
	182	0.0010836
	183	0.000500125
	184	0.00116696
	185	0.000750188
	186	0.000583479
	187	0.000333417
	188	0.000833542
	189	0.000500125
	190	0.000416771
	191	0.000416771
	192	0.000416771
	193	0.000500125
	194	0.000750188
	195	0.000250063
	196	8.33542e-05
	197	0.000666833
	198	0.000333417
	199	0
	200	0.000333417
	201	0.000416771
	202	0.00100025
	203	0.000916896
	204	0.000416771
	205	0.000583479
	206	0.000333417
	207	0.000750188
	208	0.000583479
	209	0.000750188
	210	0.000916896
	211	0.000583479
	212	0.00100025
	213	0.000750188
	214	0.000666833
	215	0.000833542
	216	0.000916896
	217	0.000916896
	218	0.000666833
	219	0.00116696
	220	0.00125031
	221	0.000916896
	222	0.0010836
	223	0.0010836
	224	0.0010836
	225	0.00150038
	226	0.00166708
	227	0.00208385
	228	0.00100025
	229	0.00141702
	230	0.00175044
	231	0.00208385
	232	0.00183379
	233	0.0020005
	234	0.00275069
	235	0.0020005
	236	0.00375094
	237	0.00250063
	238	0.00258398
	239	0.00233392
	240	0.004001
	241	0.00391765
	242	0.00391765
	243	0.00325081
	244	0.00333417
	245	0.00408435
	246	0.00575144
	247	0.00391765
	248	0.00533467
	249	0.00583479
	250	0.00525131
	251	0.00775194
	252	0.00566808
	253	0.00683504
	254	0.00883554
	255	0.00858548
	256	0.00941902
	257	0.00950238
	258	0.0106693
	259	0.0119196
	260	0.00958573
	261	0.00975244
	262	0.0115029
	263	0.0117529
	264	0.0119196
	265	0.0114195
	266	0.0126698
	267	0.0125865
	268	0.0140035
	269	0.0126698
	270	0.0118363
	271	0.0123364
	272	0.0138368
	273	0.0121697
	274	0.0120864
	275	0.01317
	276	0.010836
	277	0.0110028
	278	0.0107527
	279	0.0111695
	280	0.0119196
	281	0.0125865
	282	0.00900225
	283	0.0109194
	284	0.00991915
	285	0.0103359
	286	0.0112528
	287	0.008002
	288	0.00958573
	289	0.00825206
	290	0.00641827
	291	0.00666833
	292	0.00566808
	293	0.00666833
	294	0.00516796
	295	0.0050846
	296	0.00450113
	297	0.00550138
	298	0.00375094
	299	0.00500125
	300	0.00358423
	301	0.0030841
	302	0.00266733
	303	0.00325081
	304	0.00258398
	305	0.00275069
	306	0.00183379
	307	0.00191715
	308	0.00216721
	309	0.0029174
	310	0.00175044
	311	0.00183379
	312	0.0020005
	313	0.00150038
	314	0.00133367
	315	0.00116696
	316	0.00175044
	317	0.00133367
	318	0.00150038
	319	0.00150038
	320	0.0010836
	321	0.00100025
	322	0.000833542
	323	0.000833542
	324	0.00141702
	325	0.000583479
	326	0.000916896
	327	0.000833542
	328	0.000833542
	329	0.000833542
	330	0.000666833
	331	0.000583479
	332	0.000333417
	333	0.000583479
	334	0.000333417
	335	0.000416771
	336	0.000750188
	337	0.000333417
	338	0.000583479
	339	0.000416771
	340	0.000416771
	341	0.000583479
	342	0.000333417
	343	0.000583479
	344	0.000416771
	345	0.000416771
	346	0.000416771
	347	0.000166708
	348	0.000333417
	349	0
	350	0.000500125
	351	0.000166708
	352	0.000500125
	353	0.000583479
	354	0.000333417
	355	0.000333417
	356	0.000916896
	357	0.000333417
	358	0.000666833
	359	0.000333417

## Sheet: Fig. 4g
Distance from centre
Fig. 4g
Distance [nm]	avg Prob. Density [arb. units]	plus std dev	minus std dev
5.25	0.00278741	0.00551508	5.97495e-05
15.928	0.00869249	0.0167798	0.00060517
26.6059	0.0140275	0.0261701	0.00188492
37.2839	0.0209076	0.0383246	0.0034905
47.9619	0.0277405	0.0506524	0.00482859
58.6398	0.0353557	0.0649033	0.00580818
69.3178	0.0436197	0.0781707	0.00906867
79.9958	0.0531614	0.0966562	0.00966658
90.6737	0.0646059	0.116374	0.0128378
101.352	0.0776977	0.143782	0.0116134
112.03	0.0928928	0.170614	0.0151719
122.708	0.109621	0.201109	0.0181339
133.386	0.1294	0.236754	0.0220467
144.064	0.148987	0.269032	0.0289419
154.742	0.172733	0.305228	0.0402385
165.419	0.197812	0.340687	0.0549369
176.097	0.22181	0.364558	0.0790616
186.775	0.250867	0.395602	0.106133
197.453	0.281694	0.428416	0.134972
208.131	0.311656	0.452194	0.171117
218.809	0.341798	0.475767	0.20783
229.487	0.372884	0.503514	0.242255
240.165	0.398144	0.529141	0.267148
250.843	0.423553	0.558527	0.28858
261.521	0.440848	0.580534	0.301162
272.199	0.455748	0.603935	0.307561
282.877	0.458512	0.610067	0.306957
293.555	0.45458	0.605892	0.303268
304.233	0.445743	0.594647	0.296838
314.911	0.424167	0.567164	0.28117
325.589	0.399886	0.54181	0.257962
336.267	0.374154	0.512226	0.236082
346.945	0.342337	0.47705	0.207624
357.623	0.310197	0.439598	0.180796
368.301	0.27632	0.401287	0.151352
378.979	0.242922	0.358051	0.127792
389.657	0.214147	0.324583	0.103711
400.335	0.186163	0.287861	0.084465
411.013	0.158088	0.250784	0.0653924
421.691	0.136308	0.218485	0.0541316
432.369	0.115176	0.188919	0.0414343
443.047	0.098106	0.164936	0.031276
453.725	0.0841492	0.145833	0.0224653
464.403	0.0710181	0.126208	0.015828
475.081	0.0601673	0.109672	0.0106621
485.758	0.0518483	0.0967135	0.00698301
496.436	0.0443352	0.0841158	0.00455463
507.114	0.0377303	0.0738951	0.00156564
517.792	0.0326509	0.0651299	0.000171833
528.47	0.0287351	0.0579541	-0.000483861
539.148	0.0238247	0.0494059	-0.00175644
549.826	0.0205184	0.0435303	-0.00249354
560.504	0.0181909	0.0396795	-0.00329769
571.182	0.0155883	0.0341598	-0.00298326
581.86	0.0137523	0.0306519	-0.00314734
592.538	0.0124667	0.0276023	-0.00266892
603.216	0.0105167	0.0239187	-0.00288536
613.894	0.009581	0.0215407	-0.00237869
624.572	0.00872394	0.0196889	-0.00224105
635.25	0.00748946	0.0167832	-0.00180427

## Sheet: Fig. 4h
Angular velocity
Fig. 4h
angular velocity [°/s]	Average prob. Density [arb. units]	plus std dev	minus std dev
-2263	0	0	0
-2205.71	0	0	0
-2148.42	0	0	0
-2091.13	0	0	0
-2033.84	0	0	0
-1976.54	0	0	0
-1919.25	0	0	0
-1861.96	0	0	0
-1804.67	0.0127862	0.000302258	0.0252702
-1747.38	0.0315684	-0.000256417	0.0633933
-1690.09	0.0315488	0.000685835	0.0624117
-1632.8	0.0330664	0.0023642	0.0637687
-1575.51	0.0349576	0.00333538	0.0665799
-1518.22	0.0371948	0.00569978	0.0686899
-1460.92	0.0399943	0.00745836	0.0725302
-1403.63	0.0437924	0.00944277	0.078142
-1346.34	0.0471855	0.0113778	0.0829933
-1289.05	0.049179	0.0138678	0.0844901
-1231.76	0.0533506	0.0151796	0.0915216
-1174.47	0.0557451	0.0174142	0.0940759
-1117.18	0.0597358	0.020341	0.0991307
-1059.89	0.0611159	0.0216065	0.100625
-1002.59	0.0632587	0.0242978	0.10222
-945.304	0.0672574	0.0291033	0.105411
-888.013	0.0710909	0.0312255	0.110956
-830.721	0.0748104	0.0353813	0.114239
-773.43	0.0812389	0.0409398	0.121538
-716.139	0.0891929	0.0472057	0.13118
-658.848	0.100945	0.0580222	0.143868
-601.557	0.116216	0.0716604	0.160772
-544.266	0.135883	0.0907222	0.181044
-486.975	0.163099	0.11695	0.209248
-429.684	0.197813	0.151998	0.243627
-372.392	0.246563	0.197228	0.295899
-315.101	0.305466	0.249872	0.361059
-257.81	0.379501	0.306223	0.45278
-200.519	0.463052	0.356197	0.569907
-143.228	0.551596	0.396542	0.70665
-85.9367	0.626662	0.423565	0.829759
-28.6456	0.673435	0.433532	0.913338
28.6456	0.676038	0.43569	0.916386
85.9367	0.626206	0.423138	0.829274
143.228	0.550802	0.396469	0.705135
200.519	0.465258	0.35887	0.571645
257.81	0.378267	0.303408	0.453126
315.101	0.306924	0.251754	0.362095
372.392	0.246544	0.197707	0.29538
429.684	0.199083	0.152706	0.24546
486.975	0.163571	0.117953	0.209188
544.266	0.135981	0.0907543	0.181208
601.557	0.116767	0.0735715	0.159962
658.848	0.0990499	0.0571471	0.140953
716.139	0.0881981	0.0476017	0.128795
773.43	0.0809322	0.0402632	0.121601
830.721	0.0747632	0.0349557	0.114571
888.013	0.0704893	0.0312956	0.109683
945.304	0.0674382	0.0276392	0.107237
1002.59	0.0641906	0.0246155	0.103766
1059.89	0.0616742	0.0219237	0.101425
1117.18	0.0586114	0.0195646	0.0976581
1174.47	0.0564017	0.0174638	0.0953396
1231.76	0.0533074	0.0155659	0.0910488
1289.05	0.0499299	0.0144042	0.0854557
1346.34	0.0464424	0.0116125	0.0812723
1403.63	0.0433324	0.00957636	0.0770884
1460.92	0.0401869	0.00751812	0.0728557
1518.22	0.0372342	0.00476911	0.0696992
1575.51	0.0349891	0.00353992	0.0664383
1632.8	0.0327598	0.00225669	0.0632628
1690.09	0.032284	0.000816479	0.0637515
1747.38	0.0312775	0.000625461	0.0619295
1804.67	0.0127666	-0.000267156	0.0258003
1861.96	0	0	0
1919.25	0	0	0
1976.54	0	0	0
2033.84	0	0	0
2091.13	0	0	0
2148.42	0	0	0
2205.71	0	0	0
2263	0	0	0

## Sheet: Fig. 4i
RMSD
Fig. 4i
time [s]	average RMSD [°]	plus std dev	minus std dev
0	0	0	0
0.1	29.6669	59.9575	-0.623599
0.2	41.5381	82.9764	0.0997605
0.3	48.881	99.7685	-2.00656
0.4	55.7308	112.742	-1.27985
0.5	61.1738	124.72	-2.37269
0.6	66.8181	136.409	-2.773
0.7	71.1809	143.978	-1.61601
0.8	75.1944	151.744	-1.35505
0.9	77.7132	157.59	-2.16305
1	79.4942	161.656	-2.66745
1.1	81.96	166.842	-2.92228
1.2	84.1497	171.372	-3.07305
1.3	86.3997	175.817	-3.01798
1.4	88.5271	179.971	-2.91645
1.5	90.7292	183.576	-2.11807
1.6	92.9195	187.775	-1.93547
1.7	95.0598	191.721	-1.60118
1.8	97.3463	195.986	-1.29316
1.9	99.1633	199.746	-1.41904
2	100.933	203.447	-1.58145
2.1	102.581	206.559	-1.39665
2.2	104.257	209.703	-1.18857
2.3	106.024	212.867	-0.81882
2.4	108.011	216.485	-0.462503
2.5	109.776	219.697	-0.145599
2.6	111.687	223.327	0.0474842
2.7	113.593	226.614	0.573259
2.8	115.398	229.751	1.04531
2.9	117.43	233.403	1.45601
3	119.414	237.1	1.72821
3.1	121.218	240.392	2.0442
3.2	122.779	243.358	2.20088
3.3	124.353	246.474	2.23212
3.4	125.883	249.441	2.32424
3.5	127.379	252.101	2.65655
3.6	128.775	254.851	2.69966
3.7	130.302	257.764	2.84027
3.8	131.846	260.512	3.18036
3.9	133.622	263.673	3.57051
4	135.334	266.747	3.92176
4.1	137.013	270.018	4.00741
4.2	138.597	272.984	4.20959
4.3	140.14	275.692	4.58702
4.4	141.4	278.15	4.6496
4.5	142.667	280.665	4.66933
4.6	143.936	283.029	4.84257
4.7	145.184	285.34	5.02867
4.8	146.283	287.582	4.9846
4.9	147.225	289.645	4.8043
5	148.371	291.843	4.89841
5.1	149.502	294.047	4.95689
5.2	150.688	296.312	5.06295
5.3	151.819	298.311	5.32776
5.4	152.918	300.376	5.46013
5.5	153.858	302.198	5.51888
5.6	155.097	304.426	5.76702
5.7	156.244	306.47	6.01728
5.8	157.438	308.511	6.36607
5.9	158.587	310.438	6.73692
6	159.616	312.138	7.09454
6.1	160.651	313.907	7.39526
6.2	161.639	315.544	7.73448
6.3	162.645	317.316	7.97503
6.4	163.696	319.167	8.22519
6.5	164.766	320.992	8.54059
6.6	165.813	322.874	8.75105
6.7	166.892	324.68	9.10317
6.8	167.965	326.492	9.43859
6.9	169.085	328.299	9.87231
7	170.361	330.188	10.534
7.1	171.56	332.086	11.0346
7.2	172.705	334.049	11.3618
7.3	173.793	335.925	11.66
7.4	174.911	337.799	12.0226
7.5	176.076	339.793	12.3588
7.6	177.339	341.911	12.7674
7.7	178.501	343.961	13.0414
7.8	179.593	346.014	13.1721
7.9	180.649	348.033	13.2659
8	181.76	350.078	13.4424
8.1	183.082	352.353	13.8114
8.2	184.438	354.721	14.1537
8.3	185.722	357.001	14.4435
8.4	187.023	359.298	14.7476
8.5	188.46	361.76	15.1599
8.6	189.831	364.349	15.3118
8.7	191.274	367.129	15.4187
8.8	192.652	369.891	15.4127
8.9	194.127	372.81	15.4442
9	195.62	375.746	15.4949
9.1	197.18	378.88	15.4793
9.2	198.774	382.113	15.4349
9.3	200.392	385.351	15.4319
9.4	201.856	388.338	15.3739
9.5	203.246	391.122	15.3708
9.6	204.681	393.957	15.4058
9.7	206.083	396.677	15.4887
9.8	207.43	399.208	15.6514
9.9	208.763	401.745	15.7806
10	210.049	404.127	15.972
10.1	211.408	406.621	16.1955
10.2	212.69	409.063	16.3175
10.3	213.928	411.394	16.4619
10.4	215.189	413.795	16.5839
10.5	216.597	416.387	16.8079
10.6	217.933	418.993	16.873
10.7	219.301	421.664	16.9388
10.8	220.637	424.245	17.0281
10.9	221.863	426.78	16.9472
11	223.078	429.259	16.8973
11.1	224.404	431.808	16.9997
11.2	225.76	434.217	17.3043
11.3	227.024	436.464	17.584
11.4	228.334	438.803	17.8654
11.5	229.633	441.134	18.131
11.6	230.845	443.288	18.403
11.7	232.193	445.584	18.8018
11.8	233.539	447.888	19.189
11.9	234.857	450.117	19.5966
12	236.14	452.355	19.9252
12.1	237.353	454.524	20.1826
12.2	238.472	456.561	20.3822
12.3	239.605	458.671	20.5398
12.4	240.75	460.806	20.6938
12.5	241.888	462.932	20.8433
12.6	242.993	465.024	20.9621
12.7	244.129	467.154	21.103
12.8	245.319	469.319	21.32
12.9	246.431	471.342	21.5206
13	247.445	473.24	21.6499
13.1	248.382	475.016	21.7466
13.2	249.319	476.778	21.8602
13.3	250.209	478.405	22.0143
13.4	251.116	480.035	22.1978
13.5	251.997	481.596	22.3983
13.6	252.85	483.153	22.5464
13.7	253.726	484.738	22.7144
13.8	254.604	486.211	22.9975
13.9	255.443	487.622	23.2648
14	256.281	488.977	23.585
14.1	257.172	490.436	23.9074
14.2	258.019	491.875	24.1621
14.3	258.921	493.267	24.5744
14.4	259.76	494.61	24.9093
14.5	260.601	495.954	25.2476
14.6	261.419	497.272	25.5656
14.7	262.276	498.671	25.881
14.8	263.096	500.018	26.1734
14.9	263.906	501.313	26.4993
15	264.761	502.646	26.8754
15.1	265.611	503.948	27.2742
15.2	266.464	505.298	27.6307
15.3	267.321	506.754	27.8867
15.4	268.166	508.23	28.1018
15.5	269.076	509.695	28.4573
15.6	269.966	511.126	28.8052
15.7	270.788	512.446	29.1293
15.8	271.619	513.868	29.3713
15.9	272.473	515.286	29.6606
16	273.284	516.635	29.9343
16.1	274.028	517.823	30.2336
16.2	274.801	519.075	30.5261
16.3	275.575	520.36	30.7894
16.4	276.321	521.619	31.0224
16.5	277.13	522.893	31.3666
16.6	277.945	524.121	31.7692
16.7	278.686	525.279	32.0936
16.8	279.464	526.475	32.4531
16.9	280.224	527.711	32.7363
17	281.013	528.967	33.0583
17.1	281.738	530.138	33.3379
17.2	282.47	531.355	33.5851
17.3	283.228	532.606	33.8504
17.4	283.978	533.875	34.0813
17.5	284.665	535.098	34.2316
17.6	285.362	536.306	34.4188
17.7	286.039	537.47	34.6075
17.8	286.79	538.677	34.9029
17.9	287.468	539.811	35.1259
18	288.161	540.973	35.3491
18.1	288.796	542.088	35.5046
18.2	289.413	543.154	35.6731
18.3	290.073	544.248	35.8984
18.4	290.815	545.404	36.227
18.5	291.545	546.583	36.5061
18.6	292.312	547.809	36.8151
18.7	293.045	549.046	37.0452
18.8	293.78	550.241	37.3196
18.9	294.515	551.437	37.594
19	295.215	552.599	37.8316
19.1	295.925	553.762	38.0889
19.2	296.626	554.898	38.3547
19.3	297.328	556.018	38.6382
19.4	297.972	557.082	38.862
19.5	298.675	558.213	39.1373
19.6	299.34	559.294	39.3856
19.7	299.995	560.406	39.5848
19.8	300.653	561.53	39.7749
19.9	301.345	562.633	40.0575
20	301.981	563.657	40.3038
20.1	302.604	564.664	40.5437
20.2	303.224	565.673	40.7756
20.3	303.818	566.666	40.9702
20.4	304.439	567.659	41.219
20.5	305.053	568.598	41.509
20.6	305.679	569.536	41.8224
20.7	306.317	570.472	42.1616
20.8	307.011	571.473	42.5497
20.9	307.714	572.428	42.9992
21	308.438	573.42	43.456
21.1	309.159	574.412	43.9056
21.2	309.85	575.368	44.3326
21.3	310.543	576.247	44.8389
21.4	311.185	577.065	45.3045
21.5	311.846	577.939	45.7526
21.6	312.469	578.813	46.1256
21.7	313.081	579.642	46.5206
21.8	313.717	580.503	46.9324
21.9	314.385	581.372	47.397
22	315.025	582.256	47.7928
22.1	315.661	583.128	48.1935
22.2	316.282	583.972	48.591
22.3	316.911	584.855	48.9679
22.4	317.566	585.797	49.3346
22.5	318.242	586.802	49.6814
22.6	318.865	587.787	49.9422
22.7	319.467	588.766	50.1689
22.8	320.101	589.782	50.419
22.9	320.757	590.805	50.7096
23	321.396	591.803	50.9882
23.1	322.007	592.812	51.202
23.2	322.647	593.803	51.4917
23.3	323.28	594.786	51.7754
23.4	323.928	595.864	51.9908
23.5	324.603	596.968	52.238
23.6	325.268	598.028	52.5081
23.7	325.901	599.065	52.7376
23.8	326.542	600.116	52.9671
23.9	327.186	601.19	53.1824
24	327.851	602.279	53.4227
24.1	328.473	603.35	53.5951
24.2	329.132	604.434	53.8288
24.3	329.795	605.531	54.0586
24.4	330.433	606.619	54.2482
24.5	331.038	607.668	54.4074
24.6	331.64	608.725	54.5553
24.7	332.242	609.776	54.7068
24.8	332.858	610.815	54.9006
24.9	333.486	611.876	55.0963
25	334.1	612.897	55.3032
25.1	334.762	613.969	55.5558
25.2	335.446	615.049	55.8432
25.3	336.135	616.15	56.1194
25.4	336.848	617.248	56.4473
25.5	337.546	618.335	56.7578
25.6	338.262	619.456	57.0691
25.7	338.957	620.554	57.3597
25.8	339.63	621.644	57.6147
25.9	340.31	622.673	57.9475
26	340.995	623.734	58.256
26.1	341.682	624.82	58.5447
26.2	342.346	625.845	58.8477
26.3	343.008	626.912	59.1048
26.4	343.654	627.975	59.3343
26.5	344.297	629.025	59.5698
26.6	344.92	630.063	59.7775
26.7	345.534	631.104	59.9639
26.8	346.113	632.088	60.1375
26.9	346.715	633.081	60.349
27	347.312	634.061	60.5635
27.1	347.943	635.092	60.7937
27.2	348.553	636.07	61.0365
27.3	349.145	636.998	61.2922
27.4	349.711	637.902	61.5207
27.5	350.289	638.823	61.7559
27.6	350.872	639.777	61.9657
27.7	351.45	640.72	62.18
27.8	352.06	641.708	62.4118
27.9	352.637	642.699	62.5756
28	353.252	643.693	62.8099
28.1	353.867	644.693	63.0411
28.2	354.442	645.625	63.2594
28.3	355.019	646.569	63.4684
28.4	355.574	647.496	63.6524
28.5	356.14	648.415	63.866
28.6	356.686	649.319	64.0528
28.7	357.249	650.273	64.2248
28.8	357.825	651.249	64.4007
28.9	358.414	652.242	64.5852
29	359.02	653.25	64.7896
29.1	359.622	654.224	65.0205
29.2	360.226	655.182	65.27
29.3	360.843	656.175	65.5109
29.4	361.467	657.179	65.7543
29.5	362.129	658.25	66.0081
29.6	362.74	659.272	66.2087
29.7	363.351	660.273	66.4297
29.8	363.97	661.25	66.6908
29.9	364.614	662.229	66.9981
30	365.257	663.187	67.3267
30.1	365.879	664.107	67.6507
30.2	366.519	665.042	67.9963
30.3	367.166	666.009	68.3241
30.4	367.803	666.979	68.6281
30.5	368.422	667.929	68.9147
30.6	369.043	668.903	69.1833
30.7	369.658	669.884	69.4317
30.8	370.279	670.861	69.6975
30.9	370.925	671.857	69.992
31	371.627	672.922	70.3317
31.1	372.314	673.986	70.6412
31.2	372.979	675.035	70.9235
31.3	373.634	676.076	71.1914
31.4	374.274	677.07	71.4784
31.5	374.924	678.085	71.7632
31.6	375.581	679.111	72.0503
31.7	376.23	680.142	72.317
31.8	376.886	681.149	72.6217
31.9	377.506	682.111	72.9009
32	378.123	683.079	73.1678
32.1	378.753	684.075	73.4313
32.2	379.367	685.078	73.6561
32.3	380.031	686.158	73.9043
32.4	380.696	687.253	74.1386
32.5	381.347	688.342	74.3527
32.6	382.034	689.476	74.5913
32.7	382.736	690.655	74.8178
32.8	383.481	691.92	75.0418
32.9	384.183	693.134	75.2307
33	384.896	694.334	75.4577
33.1	385.622	695.547	75.6967
33.2	386.357	696.754	75.9594
33.3	387.065	697.936	76.1933
33.4	387.789	699.124	76.4537
33.5	388.5	700.294	76.7065
33.6	389.199	701.435	76.964
33.7	389.929	702.617	77.2414
33.8	390.642	703.791	77.4925
33.9	391.379	705.019	77.7398
34	392.128	706.245	78.0097
34.1	392.847	707.442	78.2516
34.2	393.532	708.602	78.461
34.3	394.238	709.78	78.6949
34.4	394.912	710.927	78.8979
34.5	395.611	712.079	79.1441
34.6	396.322	713.233	79.4102
34.7	397.008	714.362	79.6544
34.8	397.692	715.502	79.8819
34.9	398.36	716.639	80.0821
35	399.02	717.756	80.2847
35.1	399.683	718.877	80.4901
35.2	400.321	719.953	80.69
35.3	400.964	721.031	80.8965
35.4	401.586	722.071	81.1008
35.5	402.19	723.064	81.3163
35.6	402.795	724.027	81.5634
35.7	403.409	725.038	81.7792
35.8	404.025	726.076	81.9746
35.9	404.641	727.118	82.1634
36	405.271	728.19	82.353
36.1	405.913	729.268	82.5576
36.2	406.547	730.357	82.7366
36.3	407.174	731.437	82.9102
36.4	407.797	732.508	83.0857
36.5	408.436	733.587	83.2847
36.6	409.07	734.653	83.4872
36.7	409.707	735.712	83.7029
36.8	410.332	736.741	83.924
36.9	410.966	737.741	84.1903
37	411.606	738.773	84.4392
37.1	412.252	739.829	84.6758
37.2	412.904	740.915	84.8926
37.3	413.561	742.018	85.1041
37.4	414.236	743.13	85.3426
37.5	414.905	744.202	85.6076
37.6	415.553	745.255	85.8524
37.7	416.185	746.284	86.086
37.8	416.784	747.288	86.2807
37.9	417.425	748.319	86.5314
38	418.059	749.344	86.7743
38.1	418.674	750.352	86.9968
38.2	419.291	751.344	87.2373
38.3	419.896	752.339	87.4534
38.4	420.474	753.288	87.6605
38.5	421.096	754.298	87.8938
38.6	421.713	755.293	88.1331
38.7	422.334	756.336	88.3323
38.8	422.979	757.407	88.5509
38.9	423.615	758.471	88.7594
39	424.257	759.542	88.9718
39.1	424.888	760.606	89.1703
39.2	425.5	761.61	89.3907
39.3	426.133	762.631	89.6352
39.4	426.789	763.674	89.9035
39.5	427.426	764.699	90.154
39.6	428.055	765.693	90.4172
39.7	428.692	766.68	90.7047
39.8	429.375	767.73	91.0191
39.9	430.015	768.731	91.2983
40	430.624	769.692	91.555
40.1	431.242	770.671	91.8116
40.2	431.847	771.631	92.0634
40.3	432.452	772.578	92.3252
40.4	433.034	773.485	92.584
40.5	433.649	774.435	92.8626
40.6	434.282	775.422	93.1422
40.7	434.921	776.41	93.4321
40.8	435.562	777.4	93.7249
40.9	436.199	778.392	94.005
41	436.839	779.406	94.2717
41.1	437.476	780.409	94.5426
41.2	438.122	781.422	94.8232
41.3	438.781	782.463	95.0985
41.4	439.435	783.515	95.3548
41.5	440.08	784.575	95.5861
41.6	440.739	785.621	95.8563
41.7	441.409	786.664	96.1536
41.8	442.095	787.729	96.4612
41.9	442.791	788.778	96.8051
42	443.494	789.842	97.1466
42.1	444.174	790.863	97.4841
42.2	444.884	791.961	97.8067
42.3	445.597	793.07	98.1246
42.4	446.314	794.176	98.452
42.5	447.032	795.306	98.7574
42.6	447.74	796.419	99.0613
42.7	448.444	797.544	99.3443
42.8	449.118	798.623	99.6129
42.9	449.811	799.733	99.8881
43	450.485	800.823	100.147
43.1	451.176	801.926	100.425
43.2	451.859	803.028	100.691
43.3	452.539	804.114	100.963
43.4	453.191	805.158	101.225
43.5	453.839	806.194	101.484
43.6	454.482	807.238	101.725
43.7	455.121	808.267	101.975
43.8	455.762	809.303	102.22
43.9	456.39	810.311	102.469
44	457.005	811.309	102.702
44.1	457.621	812.309	102.933
44.2	458.235	813.304	103.165
44.3	458.838	814.289	103.388
44.4	459.418	815.253	103.584
44.5	459.998	816.198	103.799
44.6	460.567	817.129	104.005
44.7	461.129	818.056	104.201
44.8	461.706	819.007	104.405
44.9	462.285	819.966	104.605
45	462.874	820.942	104.806
45.1	463.465	821.926	105.004
45.2	464.042	822.892	105.193
45.3	464.651	823.907	105.394
45.4	465.245	824.901	105.589
45.5	465.834	825.896	105.773
45.6	466.412	826.88	105.943
45.7	466.997	827.879	106.114
45.8	467.59	828.873	106.307
45.9	468.188	829.886	106.49
46	468.778	830.904	106.651
46.1	469.36	831.906	106.814
46.2	469.964	832.945	106.983
46.3	470.587	834.027	107.147
46.4	471.218	835.111	107.325
46.5	471.84	836.174	107.506
46.6	472.467	837.235	107.7
46.7	473.089	838.27	107.908
46.8	473.685	839.315	108.055
46.9	474.289	840.374	108.203
47	474.893	841.444	108.342
47.1	475.517	842.518	108.516
47.2	476.17	843.642	108.698
47.3	476.81	844.746	108.874
47.4	477.464	845.845	109.082
47.5	478.114	846.928	109.301
47.6	478.75	847.994	109.505
47.7	479.37	849.057	109.682
47.8	480.009	850.154	109.864
47.9	480.641	851.248	110.035
48	481.279	852.321	110.237
48.1	481.918	853.413	110.424
48.2	482.565	854.529	110.602
48.3	483.186	855.592	110.78
48.4	483.787	856.622	110.953
48.5	484.38	857.641	111.118
48.6	484.979	858.68	111.279
48.7	485.6	859.74	111.459
48.8	486.207	860.801	111.613
48.9	486.807	861.862	111.753
49	487.404	862.909	111.899
49.1	488.006	863.958	112.054
49.2	488.602	865.009	112.194
49.3	489.194	866.063	112.325
49.4	489.791	867.145	112.436
49.5	490.399	868.231	112.566
49.6	490.988	869.308	112.669
49.7	491.561	870.38	112.743
49.8	492.123	871.418	112.828
49.9	492.69	872.471	112.909
50	493.244	873.515	112.973
50.1	493.798	874.566	113.031
50.2	494.346	875.591	113.101
50.3	494.906	876.632	113.18
50.4	495.469	877.686	113.251
50.5	496.046	878.747	113.345
50.6	496.615	879.788	113.441
50.7	497.183	880.823	113.542
50.8	497.746	881.849	113.643
50.9	498.31	882.873	113.746
51	498.879	883.923	113.834
51.1	499.44	884.936	113.943
51.2	500.001	885.955	114.047
51.3	500.56	886.944	114.177
51.4	501.125	887.954	114.295
51.5	501.689	888.977	114.4
51.6	502.239	889.97	114.507
51.7	502.781	890.96	114.602
51.8	503.313	891.953	114.673
51.9	503.846	892.939	114.753
52	504.378	893.927	114.829
52.1	504.906	894.908	114.904
52.2	505.445	895.893	114.997
52.3	505.976	896.878	115.073
52.4	506.516	897.886	115.145
52.5	507.06	898.905	115.215
52.6	507.605	899.909	115.301
52.7	508.168	900.942	115.394
52.8	508.726	901.965	115.487
52.9	509.271	902.97	115.572
53	509.806	903.938	115.675
53.1	510.332	904.914	115.751
53.2	510.829	905.85	115.808
53.3	511.345	906.824	115.866
53.4	511.859	907.803	115.915
53.5	512.368	908.784	115.952
53.6	512.855	909.724	115.987
53.7	513.357	910.669	116.045
53.8	513.851	911.598	116.105
53.9	514.353	912.537	116.17
54	514.849	913.478	116.22
54.1	515.333	914.394	116.273
54.2	515.829	915.328	116.331
54.3	516.297	916.222	116.373
54.4	516.778	917.162	116.394
54.5	517.266	918.104	116.428
54.6	517.739	919.008	116.469
54.7	518.206	919.897	116.515
54.8	518.67	920.797	116.543
54.9	519.138	921.705	116.57
55	519.608	922.606	116.609
55.1	520.082	923.513	116.652
55.2	520.558	924.423	116.693
55.3	521.029	925.338	116.721
55.4	521.512	926.273	116.75
55.5	521.991	927.207	116.775
55.6	522.47	928.151	116.788
55.7	522.952	929.102	116.801
55.8	523.422	930.047	116.798
55.9	523.884	930.976	116.793
56	524.342	931.895	116.789
56.1	524.808	932.837	116.78
56.2	525.271	933.755	116.787
56.3	525.734	934.674	116.794
56.4	526.194	935.588	116.801
56.5	526.647	936.481	116.814
56.6	527.1	937.383	116.817
56.7	527.546	938.278	116.815
56.8	528.006	939.188	116.825
56.9	528.455	940.09	116.82
57	528.903	941.01	116.797
57.1	529.354	941.921	116.788
57.2	529.787	942.82	116.754
57.3	530.23	943.725	116.736
57.4	530.674	944.633	116.715
57.5	531.106	945.531	116.682
57.6	531.561	946.455	116.666
57.7	531.994	947.323	116.665
57.8	532.428	948.199	116.656
57.9	532.861	949.084	116.637
58	533.306	949.963	116.649
58.1	533.736	950.814	116.658
58.2	534.159	951.651	116.668
58.3	534.578	952.501	116.655
58.4	534.982	953.324	116.639
58.5	535.377	954.148	116.605
58.6	535.765	954.946	116.584
58.7	536.172	955.757	116.587
58.8	536.582	956.584	116.579
58.9	536.99	957.404	116.576
59	537.404	958.223	116.584
59.1	537.813	959.019	116.608
59.2	538.23	959.836	116.624
59.3	538.648	960.667	116.629
59.4	539.072	961.502	116.642
59.5	539.501	962.354	116.649
59.6	539.925	963.182	116.667
59.7	540.347	964.034	116.66
59.8	540.765	964.881	116.65
59.9	541.205	965.75	116.661
60	541.65	966.639	116.661
60.1	542.088	967.5	116.677
60.2	542.527	968.377	116.678
60.3	542.959	969.245	116.672
60.4	543.378	970.092	116.664
60.5	543.807	970.955	116.658
60.6	544.245	971.836	116.654
60.7	544.677	972.698	116.655
60.8	545.113	973.55	116.676
60.9	545.541	974.405	116.677
61	545.976	975.258	116.694
61.1	546.414	976.099	116.73
61.2	546.854	976.923	116.784
61.3	547.284	977.754	116.814
61.4	547.727	978.624	116.83
61.5	548.178	979.498	116.857
61.6	548.617	980.341	116.892
61.7	549.058	981.177	116.939
61.8	549.489	982.005	116.973
61.9	549.911	982.809	117.013
62	550.34	983.61	117.071
62.1	550.77	984.403	117.137
62.2	551.205	985.207	117.203
62.3	551.645	986.014	117.276
62.4	552.087	986.814	117.36
62.5	552.542	987.638	117.446
62.6	552.999	988.463	117.535
62.7	553.456	989.294	117.618
62.8	553.917	990.107	117.727
62.9	554.364	990.924	117.804
63	554.814	991.735	117.893
63.1	555.254	992.55	117.958
63.2	555.694	993.363	118.025
63.3	556.145	994.197	118.092
63.4	556.616	995.066	118.166
63.5	557.093	995.933	118.252
63.6	557.573	996.824	118.322
63.7	558.059	997.724	118.394
63.8	558.566	998.662	118.469
63.9	559.062	999.594	118.53
64	559.561	1000.53	118.588
64.1	560.057	1001.48	118.632
64.2	560.548	1002.42	118.674
64.3	561.036	1003.33	118.739
64.4	561.513	1004.24	118.79
64.5	561.982	1005.12	118.841
64.6	562.447	1006.01	118.889
64.7	562.906	1006.88	118.93
64.8	563.38	1007.77	118.987
64.9	563.851	1008.65	119.046
65	564.32	1009.52	119.115
65.1	564.786	1010.38	119.194
65.2	565.254	1011.24	119.268
65.3	565.711	1012.08	119.339
65.4	566.159	1012.92	119.402
65.5	566.626	1013.77	119.48
65.6	567.083	1014.6	119.562
65.7	567.525	1015.4	119.649
65.8	567.985	1016.24	119.734
65.9	568.461	1017.07	119.846
66	568.952	1017.96	119.949
66.1	569.438	1018.83	120.05
66.2	569.914	1019.69	120.14
66.3	570.402	1020.58	120.221
66.4	570.885	1021.49	120.284
66.5	571.374	1022.41	120.341
66.6	571.868	1023.32	120.416
66.7	572.362	1024.23	120.491
66.8	572.851	1025.15	120.556
66.9	573.34	1026.05	120.635
67	573.835	1026.96	120.71
67.1	574.31	1027.83	120.786
67.2	574.794	1028.73	120.863
67.3	575.28	1029.61	120.946
67.4	575.76	1030.49	121.034
67.5	576.249	1031.37	121.132
67.6	576.741	1032.24	121.24
67.7	577.231	1033.12	121.345
67.8	577.728	1033.99	121.47
67.9	578.212	1034.84	121.583
68	578.698	1035.7	121.698
68.1	579.192	1036.58	121.805
68.2	579.677	1037.44	121.915
68.3	580.169	1038.32	122.022
68.4	580.655	1039.21	122.102
68.5	581.146	1040.08	122.207
68.6	581.644	1040.98	122.312
68.7	582.139	1041.88	122.399
68.8	582.627	1042.77	122.482
68.9	583.121	1043.65	122.593
69	583.602	1044.52	122.681
69.1	584.08	1045.4	122.763
69.2	584.563	1046.3	122.822
69.3	585.047	1047.22	122.879
69.4	585.529	1048.12	122.933
69.5	586.01	1049.04	122.98
69.6	586.486	1049.94	123.037
69.7	586.958	1050.84	123.078
69.8	587.427	1051.73	123.119
69.9	587.886	1052.62	123.155
70	588.348	1053.5	123.201
70.1	588.821	1054.39	123.256
70.2	589.305	1055.29	123.317
70.3	589.778	1056.19	123.37
70.4	590.249	1057.09	123.408
70.5	590.727	1058	123.459
70.6	591.186	1058.87	123.503
70.7	591.639	1059.73	123.549
70.8	592.087	1060.6	123.579
70.9	592.532	1061.45	123.616
71	592.975	1062.29	123.659
71.1	593.421	1063.14	123.704
71.2	593.869	1063.98	123.754
71.3	594.326	1064.84	123.815
71.4	594.778	1065.69	123.87
71.5	595.246	1066.55	123.94
71.6	595.717	1067.43	124.008
71.7	596.187	1068.29	124.08
71.8	596.651	1069.15	124.152
71.9	597.115	1070.01	124.224
72	597.58	1070.86	124.303
72.1	598.038	1071.7	124.374
72.2	598.499	1072.53	124.465
72.3	598.961	1073.38	124.538
72.4	599.424	1074.23	124.617
72.5	599.908	1075.1	124.718
72.6	600.392	1075.97	124.816
72.7	600.864	1076.83	124.899
72.8	601.34	1077.7	124.979
72.9	601.811	1078.57	125.052
73	602.273	1079.41	125.132
73.1	602.729	1080.25	125.208
73.2	603.192	1081.1	125.282
73.3	603.657	1081.94	125.374
73.4	604.126	1082.8	125.451
73.5	604.584	1083.65	125.521
73.6	605.052	1084.5	125.6
73.7	605.524	1085.36	125.687
73.8	606.01	1086.23	125.786
73.9	606.498	1087.12	125.871
74	606.98	1087.99	125.973
74.1	607.454	1088.84	126.072
74.2	607.936	1089.69	126.18
74.3	608.415	1090.54	126.292
74.4	608.885	1091.37	126.399
74.5	609.351	1092.21	126.497
74.6	609.818	1093.04	126.592
74.7	610.297	1093.9	126.695
74.8	610.789	1094.76	126.814
74.9	611.296	1095.63	126.963
75	611.8	1096.48	127.118
75.1	612.312	1097.34	127.287
75.2	612.816	1098.17	127.46
75.3	613.306	1099.01	127.604
75.4	613.804	1099.87	127.744
75.5	614.294	1100.7	127.891
75.6	614.763	1101.5	128.026
75.7	615.232	1102.29	128.172
75.8	615.699	1103.09	128.311
75.9	616.159	1103.87	128.448
76	616.616	1104.66	128.57
76.1	617.067	1105.45	128.68
76.2	617.508	1106.23	128.789
76.3	617.956	1107	128.911
76.4	618.401	1107.77	129.029
76.5	618.836	1108.54	129.136
76.6	619.28	1109.32	129.239
76.7	619.719	1110.1	129.343
76.8	620.164	1110.88	129.451
76.9	620.612	1111.66	129.564
77	621.051	1112.44	129.666
77.1	621.494	1113.21	129.775
77.2	621.936	1113.99	129.882
77.3	622.385	1114.77	130
77.4	622.833	1115.55	130.113
77.5	623.292	1116.34	130.248
77.6	623.75	1117.11	130.388
77.7	624.193	1117.87	130.514
77.8	624.644	1118.65	130.641
77.9	625.09	1119.4	130.778
78	625.528	1120.15	130.905
78.1	625.958	1120.89	131.029
78.2	626.388	1121.63	131.149
78.3	626.814	1122.37	131.262
78.4	627.236	1123.09	131.38
78.5	627.669	1123.85	131.491
78.6	628.092	1124.6	131.588
78.7	628.522	1125.35	131.691
78.8	628.946	1126.09	131.807
78.9	629.357	1126.8	131.911
79	629.773	1127.52	132.025
79.1	630.192	1128.25	132.134
79.2	630.608	1128.98	132.239
79.3	631.009	1129.68	132.335
79.4	631.428	1130.42	132.44
79.5	631.84	1131.13	132.554
79.6	632.246	1131.83	132.666
79.7	632.651	1132.52	132.78
79.8	633.056	1133.21	132.9
79.9	633.446	1133.88	133.016
80	633.836	1134.54	133.131
80.1	634.232	1135.23	133.239
80.2	634.625	1135.89	133.359
80.3	635.021	1136.57	133.474
80.4	635.429	1137.27	133.587
80.5	635.834	1137.97	133.701
80.6	636.243	1138.67	133.82
80.7	636.66	1139.39	133.932
80.8	637.074	1140.1	134.045
80.9	637.483	1140.8	134.163
81	637.897	1141.52	134.277
81.1	638.316	1142.25	134.386
81.2	638.738	1142.98	134.501
81.3	639.152	1143.7	134.602
81.4	639.566	1144.43	134.7
81.5	639.985	1145.17	134.795
81.6	640.415	1145.94	134.889
81.7	640.862	1146.73	134.996
81.8	641.307	1147.5	135.115
81.9	641.76	1148.29	135.234
82	642.193	1149.07	135.321
82.1	642.624	1149.84	135.411
82.2	643.059	1150.62	135.494
82.3	643.499	1151.41	135.584
82.4	643.933	1152.2	135.669
82.5	644.369	1152.98	135.757
82.6	644.805	1153.76	135.853
82.7	645.239	1154.53	135.952
82.8	645.681	1155.32	136.041
82.9	646.124	1156.12	136.131
83	646.563	1156.89	136.237
83.1	647.007	1157.68	136.335
83.2	647.439	1158.45	136.432
83.3	647.872	1159.22	136.519
83.4	648.296	1159.97	136.624
83.5	648.728	1160.73	136.729
83.6	649.17	1161.5	136.838
83.7	649.605	1162.26	136.948
83.8	650.045	1163.03	137.061
83.9	650.485	1163.79	137.179
84	650.933	1164.56	137.307
84.1	651.389	1165.34	137.438
84.2	651.851	1166.13	137.572
84.3	652.313	1166.92	137.71
84.4	652.772	1167.69	137.852
84.5	653.226	1168.46	137.995
84.6	653.675	1169.22	138.135
84.7	654.128	1170	138.255
84.8	654.581	1170.78	138.378
84.9	655.047	1171.57	138.52
85	655.512	1172.36	138.661
85.1	655.984	1173.16	138.803
85.2	656.451	1173.96	138.937
85.3	656.927	1174.79	139.065
85.4	657.394	1175.6	139.183
85.5	657.847	1176.4	139.291
85.6	658.304	1177.21	139.393
85.7	658.754	1178	139.506
85.8	659.204	1178.79	139.62
85.9	659.653	1179.57	139.737
86	660.098	1180.34	139.852
86.1	660.525	1181.1	139.95
86.2	660.967	1181.86	140.075
86.3	661.408	1182.63	140.188
86.4	661.841	1183.39	140.288
86.5	662.28	1184.15	140.407
86.6	662.72	1184.91	140.532
86.7	663.164	1185.67	140.657
86.8	663.6	1186.42	140.781
86.9	664.036	1187.18	140.894
87	664.486	1187.96	141.012
87.1	664.938	1188.75	141.126
87.2	665.375	1189.52	141.225
87.3	665.807	1190.29	141.325
87.4	666.23	1191.05	141.412
87.5	666.659	1191.82	141.495
87.6	667.093	1192.59	141.598
87.7	667.522	1193.34	141.702
87.8	667.949	1194.09	141.808
87.9	668.382	1194.85	141.92
88	668.808	1195.6	142.013
88.1	669.235	1196.35	142.118
88.2	669.651	1197.1	142.199
88.3	670.079	1197.88	142.281
88.4	670.513	1198.65	142.379
88.5	670.945	1199.41	142.476
88.6	671.372	1200.17	142.571
88.7	671.808	1200.93	142.685
88.8	672.244	1201.69	142.802
88.9	672.682	1202.46	142.908
89	673.132	1203.25	143.018
89.1	673.585	1204.03	143.136
89.2	674.042	1204.83	143.25
89.3	674.498	1205.62	143.372
89.4	674.952	1206.41	143.497
89.5	675.412	1207.2	143.62
89.6	675.872	1208	143.742
89.7	676.317	1208.78	143.857
89.8	676.763	1209.55	143.971
89.9	677.212	1210.34	144.087
90	677.655	1211.11	144.205
90.1	678.09	1211.87	144.311
90.2	678.513	1212.61	144.411
90.3	678.945	1213.37	144.516
90.4	679.369	1214.12	144.62
90.5	679.798	1214.87	144.728
90.6	680.22	1215.61	144.83
90.7	680.641	1216.37	144.911
90.8	681.062	1217.13	144.994
90.9	681.496	1217.89	145.103
91	681.923	1218.63	145.211
91.1	682.342	1219.36	145.321
91.2	682.767	1220.09	145.442
91.3	683.202	1220.83	145.572
91.4	683.631	1221.55	145.708
91.5	684.065	1222.28	145.853
91.6	684.512	1223.02	146
91.7	684.955	1223.76	146.153
91.8	685.399	1224.5	146.3
91.9	685.834	1225.24	146.431
92	686.272	1225.98	146.569
92.1	686.709	1226.73	146.692
92.2	687.142	1227.48	146.803
92.3	687.573	1228.23	146.919
92.4	688.019	1228.99	147.051
92.5	688.46	1229.74	147.183
92.6	688.893	1230.49	147.299
92.7	689.334	1231.24	147.433
92.8	689.779	1232	147.554
92.9	690.222	1232.79	147.656
93	690.674	1233.59	147.761
93.1	691.125	1234.4	147.853
93.2	691.575	1235.2	147.948
93.3	692.021	1236	148.047
93.4	692.468	1236.79	148.145
93.5	692.917	1237.58	148.258
93.6	693.372	1238.36	148.384
93.7	693.828	1239.14	148.513
93.8	694.28	1239.92	148.643
93.9	694.739	1240.69	148.784
94	695.19	1241.46	148.924
94.1	695.628	1242.2	149.054
94.2	696.067	1242.96	149.177
94.3	696.496	1243.69	149.297
94.4	696.931	1244.44	149.424
94.5	697.359	1245.17	149.55
94.6	697.789	1245.91	149.668
94.7	698.234	1246.66	149.808
94.8	698.67	1247.4	149.937
94.9	699.102	1248.15	150.053
95	699.557	1248.93	150.187
95.1	699.998	1249.7	150.296
95.2	700.444	1250.48	150.406
95.3	700.887	1251.26	150.514
95.4	701.324	1252.03	150.616
95.5	701.758	1252.79	150.729
95.6	702.201	1253.55	150.848
95.7	702.648	1254.33	150.962
95.8	703.099	1255.1	151.094
95.9	703.553	1255.87	151.233
96	704.011	1256.63	151.387
96.1	704.473	1257.41	151.534
96.2	704.938	1258.18	151.691
96.3	705.391	1258.96	151.825
96.4	705.851	1259.74	151.966
96.5	706.314	1260.51	152.114
96.6	706.757	1261.27	152.24
96.7	707.205	1262.04	152.366
96.8	707.649	1262.82	152.483
96.9	708.104	1263.6	152.609
97	708.564	1264.4	152.73
97.1	709.017	1265.19	152.845
97.2	709.47	1265.97	152.974
97.3	709.922	1266.74	153.103
97.4	710.38	1267.53	153.232
97.5	710.843	1268.33	153.362
97.6	711.31	1269.13	153.49
97.7	711.761	1269.92	153.604
97.8	712.226	1270.73	153.722
97.9	712.688	1271.53	153.845
98	713.152	1272.33	153.971
98.1	713.613	1273.14	154.088
98.2	714.07	1273.92	154.217
98.3	714.522	1274.71	154.331
98.4	714.979	1275.5	154.462
98.5	715.425	1276.26	154.59
98.6	715.877	1277.04	154.717
98.7	716.337	1277.82	154.85
98.8	716.795	1278.62	154.973
98.9	717.257	1279.39	155.12
99	717.713	1280.16	155.263
99.1	718.172	1280.94	155.408
99.2	718.63	1281.7	155.563
99.3	719.101	1282.46	155.74
99.4	719.572	1283.23	155.91
99.5	720.039	1284	156.08
99.6	720.513	1284.76	156.265
99.7	720.996	1285.53	156.456
99.8	721.468	1286.29	156.647
99.9	721.939	1287.04	156.84
100	722.404	1287.77	157.04
100.1	722.871	1288.5	157.243
100.2	723.344	1289.24	157.449
100.3	723.808	1289.97	157.646
100.4	724.278	1290.7	157.857
100.5	724.753	1291.43	158.074
100.6	725.226	1292.17	158.281
100.7	725.702	1292.91	158.491
100.8	726.18	1293.65	158.706
100.9	726.658	1294.4	158.914
101	727.13	1295.12	159.136
101.1	727.598	1295.83	159.362
101.2	728.059	1296.53	159.583
101.3	728.513	1297.24	159.789
101.4	728.963	1297.94	159.988
101.5	729.415	1298.64	160.187
101.6	729.861	1299.35	160.37
101.7	730.307	1300.05	160.564
101.8	730.749	1300.74	160.76
101.9	731.187	1301.42	160.956
102	731.629	1302.11	161.15
102.1	732.083	1302.81	161.352
102.2	732.531	1303.52	161.544
102.3	732.977	1304.22	161.738
102.4	733.432	1304.92	161.939
102.5	733.885	1305.63	162.138
102.6	734.34	1306.34	162.344
102.7	734.797	1307.04	162.555
102.8	735.243	1307.74	162.749
102.9	735.693	1308.44	162.942
103	736.136	1309.14	163.131
103.1	736.581	1309.84	163.324
103.2	737.021	1310.53	163.513
103.3	737.456	1311.22	163.696
103.4	737.887	1311.89	163.883
103.5	738.316	1312.57	164.063
103.6	738.749	1313.26	164.242
103.7	739.179	1313.95	164.409
103.8	739.615	1314.64	164.59
103.9	740.048	1315.32	164.774
104	740.483	1316	164.968
104.1	740.909	1316.67	165.146
104.2	741.346	1317.37	165.322
104.3	741.779	1318.05	165.505
104.4	742.207	1318.73	165.681
104.5	742.624	1319.4	165.844
104.6	743.04	1320.07	166.015
104.7	743.459	1320.73	166.184
104.8	743.885	1321.42	166.349
104.9	744.306	1322.11	166.505
105	744.727	1322.79	166.66
105.1	745.138	1323.46	166.811
105.2	745.549	1324.12	166.972
105.3	745.969	1324.79	167.148
105.4	746.387	1325.46	167.318
105.5	746.808	1326.12	167.492
105.6	747.224	1326.79	167.657
105.7	747.637	1327.46	167.818
105.8	748.04	1328.12	167.962
105.9	748.44	1328.77	168.106
106	748.843	1329.43	168.255
106.1	749.242	1330.09	168.398
106.2	749.642	1330.74	168.54
106.3	750.048	1331.41	168.687
106.4	750.445	1332.07	168.821
106.5	750.841	1332.73	168.95
106.6	751.236	1333.4	169.075
106.7	751.63	1334.06	169.203
106.8	752.033	1334.73	169.338
106.9	752.436	1335.39	169.481
107	752.841	1336.07	169.612
107.1	753.254	1336.75	169.753
107.2	753.676	1337.46	169.887
107.3	754.108	1338.2	170.019
107.4	754.547	1338.92	170.168
107.5	754.981	1339.65	170.31
107.6	755.416	1340.37	170.461
107.7	755.85	1341.09	170.606
107.8	756.288	1341.83	170.748
107.9	756.73	1342.56	170.904
108	757.174	1343.29	171.059
108.1	757.612	1344.01	171.213
108.2	758.056	1344.74	171.369
108.3	758.493	1345.47	171.512
108.4	758.928	1346.21	171.651
108.5	759.363	1346.93	171.793
108.6	759.787	1347.64	171.934
108.7	760.214	1348.34	172.084
108.8	760.637	1349.05	172.221
108.9	761.06	1349.77	172.354
109	761.493	1350.49	172.494
109.1	761.917	1351.21	172.627
109.2	762.327	1351.89	172.76
109.3	762.738	1352.58	172.894
109.4	763.141	1353.26	173.024
109.5	763.538	1353.92	173.153
109.6	763.938	1354.6	173.28
109.7	764.336	1355.26	173.408
109.8	764.729	1355.93	173.529
109.9	765.12	1356.6	173.638
110	765.513	1357.27	173.754
110.1	765.905	1357.94	173.865
110.2	766.299	1358.63	173.968
110.3	766.692	1359.32	174.059
110.4	767.092	1360.02	174.165
110.5	767.493	1360.72	174.269
110.6	767.886	1361.41	174.367
110.7	768.28	1362.1	174.464
110.8	768.674	1362.77	174.574
110.9	769.067	1363.45	174.679
111	769.457	1364.12	174.79
111.1	769.846	1364.8	174.895
111.2	770.231	1365.47	174.995
111.3	770.631	1366.16	175.099
111.4	771.028	1366.86	175.196
111.5	771.426	1367.56	175.29
111.6	771.838	1368.29	175.385
111.7	772.255	1369.02	175.486
111.8	772.669	1369.75	175.584
111.9	773.085	1370.49	175.678
112	773.502	1371.23	175.775
112.1	773.917	1371.96	175.869
112.2	774.33	1372.69	175.965
112.3	774.746	1373.43	176.061
112.4	775.154	1374.16	176.152
112.5	775.568	1374.88	176.253
112.6	775.979	1375.61	176.35
112.7	776.386	1376.32	176.452
112.8	776.793	1377.04	176.548
112.9	777.2	1377.76	176.64
113	777.61	1378.49	176.727
113.1	778.026	1379.24	176.809
113.2	778.443	1380	176.891
113.3	778.86	1380.74	176.977
113.4	779.283	1381.5	177.064
113.5	779.71	1382.27	177.151
113.6	780.134	1383.04	177.231
113.7	780.555	1383.81	177.301
113.8	780.975	1384.57	177.379
113.9	781.395	1385.34	177.45
114	781.817	1386.11	177.52
114.1	782.241	1386.89	177.586
114.2	782.66	1387.67	177.647
114.3	783.076	1388.44	177.717
114.4	783.489	1389.19	177.789
114.5	783.908	1389.95	177.861
114.6	784.325	1390.71	177.935
114.7	784.739	1391.47	178.007
114.8	785.153	1392.24	178.069
114.9	785.58	1393.02	178.138
115	786.007	1393.81	178.199
115.1	786.431	1394.6	178.26
115.2	786.854	1395.38	178.332
115.3	787.286	1396.17	178.4
115.4	787.721	1396.97	178.475
115.5	788.141	1397.75	178.536
115.6	788.56	1398.52	178.599
115.7	788.982	1399.31	178.657
115.8	789.393	1400.09	178.693
115.9	789.813	1400.88	178.746
116	790.228	1401.67	178.789
116.1	790.652	1402.46	178.841
116.2	791.081	1403.26	178.902
116.3	791.515	1404.07	178.956
116.4	791.943	1404.88	179.011
116.5	792.373	1405.68	179.065
116.6	792.809	1406.49	179.124
116.7	793.241	1407.3	179.178
116.8	793.671	1408.11	179.234
116.9	794.096	1408.92	179.275
117	794.519	1409.73	179.312
117.1	794.936	1410.52	179.353
117.2	795.358	1411.31	179.404
117.3	795.778	1412.12	179.439
117.4	796.198	1412.91	179.484
117.5	796.626	1413.72	179.529
117.6	797.043	1414.51	179.578
117.7	797.461	1415.3	179.627
117.8	797.877	1416.09	179.666
117.9	798.294	1416.88	179.706
118	798.716	1417.67	179.76
118.1	799.131	1418.45	179.813
118.2	799.549	1419.23	179.869
118.3	799.971	1420	179.941
118.4	800.396	1420.78	180.016
118.5	800.83	1421.56	180.097
118.6	801.265	1422.35	180.184
118.7	801.69	1423.12	180.258
118.8	802.113	1423.88	180.343
118.9	802.541	1424.65	180.43
119	802.964	1425.41	180.523
119.1	803.394	1426.18	180.612
119.2	803.815	1426.94	180.692
119.3	804.236	1427.7	180.77
119.4	804.661	1428.46	180.861
119.5	805.073	1429.21	180.936
119.6	805.482	1429.95	181.015
119.7	805.894	1430.69	181.098
119.8	806.313	1431.45	181.179
119.9	806.725	1432.2	181.248
120	807.139	1432.96	181.321
120.1	807.555	1433.7	181.406
120.2	807.969	1434.46	181.483
120.3	808.38	1435.2	181.561
120.4	808.791	1435.94	181.642
120.5	809.192	1436.66	181.721
120.6	809.589	1437.37	181.805
120.7	809.981	1438.08	181.885
120.8	810.374	1438.78	181.964
120.9	810.761	1439.48	182.041
121	811.148	1440.17	182.126
121.1	811.536	1440.87	182.206
121.2	811.933	1441.57	182.3
121.3	812.335	1442.28	182.393
121.4	812.744	1443	182.483
121.5	813.149	1443.73	182.571
121.6	813.553	1444.45	182.66
121.7	813.96	1445.17	182.745
121.8	814.364	1445.91	182.819
121.9	814.775	1446.65	182.903
122	815.184	1447.4	182.966
122.1	815.59	1448.15	183.026
122.2	815.99	1448.9	183.083
122.3	816.398	1449.66	183.137
122.4	816.81	1450.42	183.199
122.5	817.219	1451.18	183.258
122.6	817.638	1451.95	183.324
122.7	818.053	1452.72	183.388
122.8	818.468	1453.5	183.438
122.9	818.882	1454.28	183.481
123	819.297	1455.06	183.536
123.1	819.703	1455.82	183.582
123.2	820.107	1456.58	183.637
123.3	820.51	1457.33	183.693
123.4	820.927	1458.1	183.756
123.5	821.338	1458.86	183.817
123.6	821.751	1459.62	183.881
123.7	822.164	1460.39	183.94
123.8	822.579	1461.16	183.997
123.9	822.987	1461.92	184.05
124	823.399	1462.69	184.104
124.1	823.811	1463.47	184.155
124.2	824.217	1464.23	184.202
124.3	824.627	1465	184.252
124.4	825.037	1465.78	184.291
124.5	825.446	1466.56	184.327
124.6	825.849	1467.34	184.361
124.7	826.255	1468.11	184.398
124.8	826.659	1468.88	184.442
124.9	827.061	1469.63	184.493
125	827.456	1470.37	184.545
125.1	827.856	1471.11	184.605
125.2	828.253	1471.84	184.669
125.3	828.642	1472.56	184.725
125.4	829.039	1473.29	184.787
125.5	829.44	1474.02	184.86
125.6	829.838	1474.76	184.92
125.7	830.238	1475.48	184.992
125.8	830.642	1476.22	185.065
125.9	831.042	1476.95	185.134
126	831.441	1477.68	185.204
126.1	831.843	1478.4	185.284
126.2	832.238	1479.13	185.349
126.3	832.63	1479.84	185.415
126.4	833.02	1480.56	185.481
126.5	833.408	1481.27	185.545
126.6	833.799	1481.99	185.604
126.7	834.192	1482.72	185.661
126.8	834.588	1483.46	185.719
126.9	834.985	1484.2	185.774
127	835.375	1484.92	185.83
127.1	835.764	1485.64	185.891
127.2	836.152	1486.36	185.946
127.3	836.542	1487.07	186.018
127.4	836.93	1487.77	186.095
127.5	837.326	1488.47	186.181
127.6	837.712	1489.16	186.26
127.7	838.099	1489.86	186.342
127.8	838.482	1490.55	186.411
127.9	838.861	1491.24	186.478
128	839.243	1491.94	186.548
128.1	839.631	1492.64	186.621
128.2	840.021	1493.35	186.694
128.3	840.414	1494.07	186.763
128.4	840.809	1494.78	186.841
128.5	841.202	1495.48	186.92
128.6	841.593	1496.19	186.994
128.7	841.984	1496.9	187.064
128.8	842.368	1497.61	187.129
128.9	842.759	1498.32	187.198
129	843.153	1499.05	187.257
129.1	843.547	1499.77	187.323
129.2	843.945	1500.5	187.387
129.3	844.337	1501.22	187.453
129.4	844.727	1501.94	187.513
129.5	845.117	1502.66	187.569
129.6	845.505	1503.39	187.624
129.7	845.892	1504.11	187.678
129.8	846.28	1504.82	187.74
129.9	846.676	1505.54	187.812
130	847.068	1506.26	187.879
130.1	847.457	1506.98	187.935
130.2	847.844	1507.69	188.001
130.3	848.239	1508.41	188.068
130.4	848.635	1509.15	188.125
130.5	849.032	1509.88	188.189
130.6	849.429	1510.61	188.249
130.7	849.833	1511.35	188.318
130.8	850.239	1512.09	188.387
130.9	850.639	1512.82	188.455
131	851.035	1513.56	188.514
131.1	851.431	1514.29	188.576
131.2	851.822	1515.01	188.632
131.3	852.219	1515.75	188.69
131.4	852.62	1516.48	188.757
131.5	853.018	1517.21	188.827
131.6	853.412	1517.94	188.887
131.7	853.806	1518.67	188.946
131.8	854.203	1519.39	189.014
131.9	854.593	1520.11	189.073
132	854.99	1520.84	189.134
132.1	855.392	1521.58	189.202
132.2	855.795	1522.32	189.266
132.3	856.198	1523.07	189.329
132.4	856.6	1523.8	189.396
132.5	857.003	1524.55	189.458
132.6	857.394	1525.28	189.505
132.7	857.786	1526.01	189.559
132.8	858.173	1526.73	189.615
132.9	858.558	1527.45	189.669
133	858.951	1528.17	189.734
133.1	859.339	1528.89	189.786
133.2	859.725	1529.61	189.843
133.3	860.107	1530.32	189.894
133.4	860.488	1531.03	189.943
133.5	860.868	1531.74	189.995
133.6	861.247	1532.46	190.035
133.7	861.633	1533.18	190.088
133.8	862.017	1533.89	190.141
133.9	862.4	1534.6	190.2
134	862.784	1535.31	190.262
134.1	863.168	1536.01	190.326
134.2	863.556	1536.71	190.397
134.3	863.947	1537.42	190.469
134.4	864.335	1538.12	190.55
134.5	864.711	1538.8	190.62
134.6	865.088	1539.47	190.701
134.7	865.449	1540.12	190.774
134.8	865.806	1540.77	190.845
134.9	866.165	1541.4	190.926
135	866.523	1542.05	190.993
135.1	866.892	1542.71	191.076
135.2	867.262	1543.37	191.15
135.3	867.629	1544.04	191.22
135.4	867.992	1544.7	191.278
135.5	868.361	1545.39	191.332
135.6	868.727	1546.06	191.392
135.7	869.092	1546.73	191.452
135.8	869.457	1547.4	191.515
135.9	869.825	1548.07	191.585
136	870.195	1548.73	191.659
136.1	870.561	1549.39	191.732
136.2	870.928	1550.05	191.804
136.3	871.29	1550.71	191.874
136.4	871.65	1551.35	191.949
136.5	872.014	1552.01	192.021
136.6	872.375	1552.66	192.093
136.7	872.736	1553.32	192.154
136.8	873.1	1553.99	192.206
136.9	873.468	1554.68	192.255
137	873.834	1555.37	192.302
137.1	874.201	1556.05	192.349
137.2	874.571	1556.75	192.389
137.3	874.935	1557.45	192.422
137.4	875.302	1558.15	192.455
137.5	875.67	1558.86	192.485
137.6	876.042	1559.56	192.527
137.7	876.407	1560.25	192.56
137.8	876.765	1560.94	192.592
137.9	877.124	1561.63	192.62
138	877.484	1562.32	192.65
138.1	877.846	1563.02	192.674
138.2	878.211	1563.72	192.704
138.3	878.578	1564.42	192.737
138.4	878.939	1565.12	192.761
138.5	879.301	1565.82	192.784
138.6	879.66	1566.52	192.803
138.7	880.021	1567.21	192.83
138.8	880.376	1567.9	192.855
138.9	880.727	1568.57	192.88
139	881.073	1569.25	192.897
139.1	881.423	1569.93	192.914
139.2	881.771	1570.61	192.935
139.3	882.119	1571.29	192.952
139.4	882.465	1571.95	192.979
139.5	882.811	1572.61	193.009
139.6	883.156	1573.27	193.043
139.7	883.498	1573.92	193.076
139.8	883.837	1574.58	193.099
139.9	884.178	1575.24	193.12
140	884.524	1575.91	193.14
140.1	884.87	1576.59	193.151
140.2	885.218	1577.27	193.169
140.3	885.565	1577.95	193.182
140.4	885.918	1578.63	193.202
140.5	886.26	1579.31	193.211
140.6	886.602	1579.98	193.225
140.7	886.946	1580.65	193.237
140.8	887.282	1581.31	193.254
140.9	887.625	1581.97	193.276
141	887.961	1582.63	193.296
141.1	888.296	1583.27	193.322
141.2	888.624	1583.91	193.338
141.3	888.954	1584.55	193.355
141.4	889.282	1585.2	193.367
141.5	889.62	1585.86	193.385
141.6	889.956	1586.51	193.402
141.7	890.292	1587.17	193.419
141.8	890.626	1587.82	193.437
141.9	890.955	1588.46	193.455
142	891.287	1589.1	193.478
142.1	891.609	1589.72	193.496
142.2	891.927	1590.34	193.515
142.3	892.242	1590.96	193.522
142.4	892.555	1591.58	193.528
142.5	892.87	1592.21	193.535
142.6	893.182	1592.83	193.536
142.7	893.495	1593.46	193.533
142.8	893.81	1594.09	193.53
142.9	894.12	1594.71	193.525
143	894.432	1595.34	193.521
143.1	894.75	1595.98	193.523
143.2	895.065	1596.61	193.518
143.3	895.381	1597.25	193.514
143.4	895.697	1597.89	193.505
143.5	896.014	1598.53	193.494
143.6	896.33	1599.18	193.482
143.7	896.651	1599.82	193.481
143.8	896.969	1600.46	193.48
143.9	897.29	1601.11	193.473
144	897.608	1601.76	193.461
144.1	897.926	1602.41	193.446
144.2	898.237	1603.05	193.426
144.3	898.555	1603.69	193.416
144.4	898.876	1604.34	193.412
144.5	899.195	1604.98	193.412
144.6	899.515	1605.61	193.416
144.7	899.834	1606.25	193.414
144.8	900.163	1606.9	193.421
144.9	900.492	1607.55	193.429
145	900.825	1608.22	193.434
145.1	901.151	1608.87	193.434
145.2	901.479	1609.52	193.434
145.3	901.81	1610.19	193.428
145.4	902.145	1610.86	193.425
145.5	902.478	1611.54	193.416
145.6	902.815	1612.22	193.411
145.7	903.156	1612.9	193.41
145.8	903.498	1613.59	193.405
145.9	903.838	1614.27	193.408
146	904.181	1614.96	193.407
146.1	904.524	1615.64	193.405
146.2	904.862	1616.32	193.4
146.3	905.197	1617	193.39
146.4	905.527	1617.68	193.376
146.5	905.859	1618.36	193.362
146.6	906.195	1619.04	193.353
146.7	906.528	1619.71	193.342
146.8	906.858	1620.38	193.333
146.9	907.184	1621.04	193.332
147	907.515	1621.7	193.333
147.1	907.849	1622.37	193.331
147.2	908.183	1623.04	193.325
147.3	908.517	1623.71	193.319
147.4	908.845	1624.38	193.305
147.5	909.171	1625.05	193.289
147.6	909.501	1625.72	193.277
147.7	909.83	1626.4	193.256
147.8	910.161	1627.09	193.235
147.9	910.492	1627.77	193.21
148	910.827	1628.46	193.191
148.1	911.161	1629.15	193.173
148.2	911.501	1629.84	193.16
148.3	911.835	1630.53	193.14
148.4	912.17	1631.22	193.117
148.5	912.509	1631.92	193.093
148.6	912.842	1632.62	193.068
148.7	913.181	1633.32	193.045
148.8	913.517	1634.01	193.028
148.9	913.854	1634.7	193.012
149	914.191	1635.38	192.999
149.1	914.523	1636.06	192.991
149.2	914.855	1636.72	192.986
149.3	915.191	1637.4	192.983
149.4	915.524	1638.07	192.979
149.5	915.857	1638.74	192.973
149.6	916.187	1639.41	192.962
149.7	916.516	1640.09	192.942
149.8	916.85	1640.78	192.923
149.9	917.184	1641.46	192.911
150	917.52	1642.14	192.899
150.1	917.848	1642.81	192.888
150.2	918.179	1643.48	192.877
150.3	918.507	1644.15	192.864
150.4	918.833	1644.82	192.844
150.5	919.158	1645.5	192.819
150.6	919.486	1646.18	192.792
150.7	919.812	1646.85	192.77
150.8	920.143	1647.54	192.744
150.9	920.475	1648.23	192.724
151	920.812	1648.92	192.708
151.1	921.139	1649.59	192.691
151.2	921.468	1650.26	192.673
151.3	921.796	1650.93	192.662
151.4	922.123	1651.6	192.651
151.5	922.446	1652.26	192.637
151.6	922.777	1652.92	192.635
151.7	923.107	1653.58	192.629
151.8	923.433	1654.24	192.624
151.9	923.757	1654.9	192.616
152	924.078	1655.54	192.611
152.1	924.4	1656.2	192.605
152.2	924.72	1656.85	192.595
152.3	925.042	1657.51	192.576
152.4	925.367	1658.17	192.56
152.5	925.684	1658.83	192.539
152.6	926.002	1659.48	192.522
152.7	926.318	1660.14	192.5
152.8	926.634	1660.79	192.476
152.9	926.954	1661.45	192.458
153	927.278	1662.11	192.44
153.1	927.595	1662.77	192.419
153.2	927.922	1663.43	192.411
153.3	928.248	1664.1	192.4
153.4	928.574	1664.76	192.387
153.5	928.892	1665.41	192.37
153.6	929.211	1666.08	192.339
153.7	929.525	1666.74	192.312
153.8	929.842	1667.4	192.285
153.9	930.155	1668.05	192.256
154	930.467	1668.71	192.226
154.1	930.783	1669.36	192.203
154.2	931.098	1670.02	192.174
154.3	931.406	1670.67	192.146
154.4	931.714	1671.31	192.116
154.5	932.022	1671.95	192.09
154.6	932.327	1672.59	192.062
154.7	932.632	1673.24	192.029
154.8	932.942	1673.89	191.997
154.9	933.252	1674.53	191.976
155	933.559	1675.17	191.951
155.1	933.867	1675.82	191.917
155.2	934.179	1676.47	191.888
155.3	934.492	1677.12	191.864
155.4	934.808	1677.78	191.832
155.5	935.123	1678.44	191.807
155.6	935.436	1679.09	191.778
155.7	935.748	1679.75	191.751
155.8	936.062	1680.4	191.726
155.9	936.374	1681.05	191.698
156	936.684	1681.7	191.666
156.1	936.993	1682.35	191.632
156.2	937.303	1683.01	191.6
156.3	937.609	1683.65	191.564
156.4	937.915	1684.3	191.534
156.5	938.217	1684.94	191.495
156.6	938.52	1685.58	191.456
156.7	938.817	1686.21	191.42
156.8	939.115	1686.85	191.38
156.9	939.417	1687.49	191.35
157	939.718	1688.13	191.309
157.1	940.025	1688.78	191.27
157.2	940.328	1689.43	191.23
157.3	940.627	1690.07	191.184
157.4	940.929	1690.71	191.144
157.5	941.236	1691.36	191.111
157.6	941.542	1692.02	191.069
157.7	941.856	1692.68	191.031
157.8	942.159	1693.34	190.982
157.9	942.458	1693.98	190.935
158	942.763	1694.63	190.894
158.1	943.072	1695.3	190.848
158.2	943.381	1695.95	190.806
158.3	943.691	1696.62	190.766
158.4	944	1697.28	190.718
158.5	944.31	1697.95	190.67
158.6	944.623	1698.62	190.624
158.7	944.938	1699.3	190.579
158.8	945.248	1699.97	190.527
158.9	945.56	1700.64	190.481
159	945.872	1701.31	190.433
159.1	946.183	1701.98	190.389
159.2	946.493	1702.64	190.342
159.3	946.803	1703.31	190.292
159.4	947.106	1703.97	190.244
159.5	947.414	1704.64	190.192
159.6	947.728	1705.31	190.146
159.7	948.047	1705.99	190.101
159.8	948.367	1706.68	190.055
159.9	948.684	1707.36	190.007
160	949.006	1708.06	189.956
160.1	949.323	1708.74	189.903
160.2	949.642	1709.43	189.852
160.3	949.959	1710.12	189.797
160.4	950.276	1710.81	189.737
160.5	950.591	1711.5	189.678
160.6	950.904	1712.19	189.619
160.7	951.222	1712.88	189.56
160.8	951.541	1713.58	189.5
160.9	951.86	1714.27	189.446
161	952.175	1714.97	189.383
161.1	952.488	1715.65	189.324
161.2	952.802	1716.33	189.271
161.3	953.12	1717.03	189.214
161.4	953.432	1717.71	189.16
161.5	953.748	1718.39	189.109
161.6	954.064	1719.07	189.062
161.7	954.378	1719.75	189.01
161.8	954.691	1720.41	188.967
161.9	955.001	1721.08	188.918
162	955.315	1721.75	188.877
162.1	955.623	1722.41	188.836
162.2	955.93	1723.06	188.797
162.3	956.236	1723.71	188.761
162.4	956.544	1724.36	188.725
162.5	956.852	1725.02	188.688
162.6	957.161	1725.67	188.65
162.7	957.473	1726.33	188.612
162.8	957.785	1727	188.57
162.9	958.097	1727.68	188.517
163	958.408	1728.34	188.471
163.1	958.719	1729.02	188.422
163.2	959.033	1729.69	188.373
163.3	959.349	1730.37	188.324
163.4	959.665	1731.06	188.273
163.5	959.977	1731.73	188.229
163.6	960.294	1732.4	188.182
163.7	960.609	1733.09	188.131
163.8	960.925	1733.77	188.083
163.9	961.241	1734.46	188.027
164	961.554	1735.14	187.97
164.1	961.867	1735.82	187.917
164.2	962.177	1736.49	187.864
164.3	962.492	1737.18	187.809
164.4	962.808	1737.86	187.754
164.5	963.123	1738.55	187.699
164.6	963.438	1739.22	187.653
164.7	963.748	1739.89	187.604
164.8	964.064	1740.58	187.55
164.9	964.383	1741.27	187.494
165	964.694	1741.96	187.432
165.1	965.006	1742.64	187.37
165.2	965.319	1743.33	187.309
165.3	965.626	1744.02	187.238
165.4	965.938	1744.71	187.17
165.5	966.255	1745.41	187.103
165.6	966.568	1746.1	187.034
165.7	966.88	1746.8	186.961
165.8	967.193	1747.49	186.892
165.9	967.507	1748.19	186.824
166	967.825	1748.89	186.761
166.1	968.142	1749.58	186.701
166.2	968.453	1750.27	186.639
166.3	968.762	1750.94	186.579
166.4	969.071	1751.62	186.517
166.5	969.382	1752.31	186.458
166.6	969.696	1753	186.395
166.7	970.007	1753.68	186.334
166.8	970.323	1754.37	186.272
166.9	970.634	1755.06	186.203
167	970.944	1755.76	186.13
167.1	971.258	1756.47	186.049
167.2	971.57	1757.17	185.973
167.3	971.878	1757.86	185.894
167.4	972.187	1758.55	185.825
167.5	972.5	1759.24	185.759
167.6	972.815	1759.94	185.69
167.7	973.119	1760.62	185.623
167.8	973.427	1761.3	185.555
167.9	973.737	1761.99	185.486
168	974.049	1762.68	185.418
168.1	974.361	1763.38	185.345
168.2	974.667	1764.06	185.276
168.3	974.978	1764.75	185.21
168.4	975.286	1765.43	185.142
168.5	975.594	1766.11	185.074
168.6	975.903	1766.81	184.998
168.7	976.208	1767.49	184.924
168.8	976.512	1768.16	184.86
168.9	976.811	1768.84	184.785
169	977.113	1769.52	184.705
169.1	977.414	1770.21	184.623
169.2	977.719	1770.89	184.543
169.3	978.02	1771.57	184.466
169.4	978.318	1772.25	184.389
169.5	978.613	1772.91	184.315
169.6	978.905	1773.57	184.245
169.7	979.2	1774.23	184.174
169.8	979.495	1774.89	184.098
169.9	979.788	1775.55	184.026
170	980.079	1776.21	183.951
170.1	980.369	1776.86	183.878
170.2	980.656	1777.51	183.801
170.3	980.945	1778.16	183.726
170.4	981.236	1778.82	183.651
170.5	981.525	1779.47	183.579
170.6	981.811	1780.12	183.505
170.7	982.1	1780.76	183.439
170.8	982.394	1781.42	183.373
170.9	982.69	1782.07	183.308
171	982.986	1782.73	183.244
171.1	983.281	1783.38	183.183
171.2	983.578	1784.03	183.127
171.3	983.875	1784.68	183.067
171.4	984.172	1785.33	183.008
171.5	984.468	1785.99	182.943
171.6	984.764	1786.65	182.881
171.7	985.055	1787.3	182.814
171.8	985.348	1787.95	182.745
171.9	985.637	1788.6	182.678
172	985.925	1789.25	182.604
172.1	986.214	1789.89	182.533
172.2	986.507	1790.55	182.463
172.3	986.794	1791.2	182.385
172.4	987.082	1791.86	182.305
172.5	987.374	1792.52	182.229
172.6	987.663	1793.17	182.153
172.7	987.947	1793.82	182.072
172.8	988.229	1794.47	181.992
172.9	988.51	1795.1	181.919
173	988.795	1795.75	181.844
173.1	989.083	1796.39	181.771
173.2	989.37	1797.04	181.699
173.3	989.656	1797.69	181.621
173.4	989.941	1798.33	181.551
173.5	990.226	1798.97	181.482
173.6	990.508	1799.61	181.411
173.7	990.787	1800.23	181.344
173.8	991.072	1800.86	181.285
173.9	991.353	1801.48	181.223
174	991.638	1802.11	181.162
174.1	991.923	1802.74	181.104
174.2	992.207	1803.37	181.047
174.3	992.493	1804	180.989
174.4	992.777	1804.62	180.936
174.5	993.06	1805.24	180.884
174.6	993.343	1805.85	180.832
174.7	993.632	1806.48	180.788
174.8	993.923	1807.1	180.745
174.9	994.208	1807.71	180.702
175	994.493	1808.33	180.656
175.1	994.78	1808.94	180.616
175.2	995.07	1809.57	180.571
175.3	995.362	1810.19	180.53
175.4	995.654	1810.82	180.491
175.5	995.948	1811.45	180.451
175.6	996.243	1812.08	180.406
175.7	996.544	1812.72	180.364
175.8	996.84	1813.36	180.318
175.9	997.136	1814	180.275
176	997.433	1814.63	180.231
176.1	997.724	1815.26	180.187
176.2	998.019	1815.89	180.143
176.3	998.317	1816.53	180.1
176.4	998.61	1817.17	180.05
176.5	998.901	1817.8	180
176.6	999.191	1818.43	179.947
176.7	999.478	1819.07	179.888
176.8	999.764	1819.7	179.827
176.9	1000.05	1820.33	179.77
177	1000.34	1820.96	179.709
177.1	1000.61	1821.58	179.646
177.2	1000.9	1822.21	179.592
177.3	1001.19	1822.84	179.534
177.4	1001.47	1823.47	179.477
177.5	1001.75	1824.09	179.417
177.6	1002.04	1824.71	179.359
177.7	1002.33	1825.34	179.309
177.8	1002.62	1825.97	179.265
177.9	1002.91	1826.61	179.217
178	1003.2	1827.24	179.162
178.1	1003.49	1827.87	179.108
178.2	1003.78	1828.51	179.051
178.3	1004.07	1829.14	179.001
178.4	1004.36	1829.77	178.951
178.5	1004.65	1830.38	178.907
178.6	1004.94	1831.01	178.864
178.7	1005.23	1831.63	178.824
178.8	1005.52	1832.25	178.787
178.9	1005.81	1832.87	178.748
179	1006.1	1833.5	178.706
179.1	1006.39	1834.12	178.666
179.2	1006.69	1834.75	178.629
179.3	1006.98	1835.37	178.59
179.4	1007.27	1835.99	178.558
179.5	1007.57	1836.6	178.528
179.6	1007.86	1837.22	178.501
179.7	1008.15	1837.83	178.472
179.8	1008.45	1838.45	178.441
179.9	1008.74	1839.07	178.411
180	1009.04	1839.7	178.384
180.1	1009.34	1840.32	178.356
180.2	1009.63	1840.94	178.326
180.3	1009.93	1841.56	178.297
180.4	1010.22	1842.16	178.274
180.5	1010.51	1842.77	178.254
180.6	1010.8	1843.37	178.232
180.7	1011.1	1843.99	178.208
180.8	1011.39	1844.6	178.187
180.9	1011.69	1845.22	178.16
181	1011.99	1845.83	178.139
181.1	1012.28	1846.45	178.116
181.2	1012.58	1847.08	178.085
181.3	1012.88	1847.7	178.062
181.4	1013.18	1848.33	178.036
181.5	1013.48	1848.96	178.003
181.6	1013.77	1849.58	177.972
181.7	1014.07	1850.2	177.937
181.8	1014.37	1850.83	177.903
181.9	1014.67	1851.46	177.872
182	1014.96	1852.09	177.833
182.1	1015.25	1852.71	177.794
182.2	1015.54	1853.33	177.755
182.3	1015.83	1853.95	177.714
182.4	1016.12	1854.56	177.672
182.5	1016.4	1855.17	177.632
182.6	1016.68	1855.78	177.592
182.7	1016.97	1856.39	177.551
182.8	1017.25	1857	177.512
182.9	1017.54	1857.6	177.474
183	1017.82	1858.2	177.441
183.1	1018.1	1858.8	177.408
183.2	1018.38	1859.39	177.37
183.3	1018.66	1859.97	177.345
183.4	1018.94	1860.56	177.323
183.5	1019.22	1861.14	177.297
183.6	1019.49	1861.72	177.267
183.7	1019.77	1862.31	177.237
183.8	1020.05	1862.9	177.203
183.9	1020.33	1863.49	177.168
184	1020.6	1864.08	177.121
184.1	1020.87	1864.66	177.082
184.2	1021.14	1865.24	177.045
184.3	1021.41	1865.81	177.011
184.4	1021.68	1866.38	176.977
184.5	1021.94	1866.95	176.942
184.6	1022.21	1867.51	176.906
184.7	1022.47	1868.08	176.863
184.8	1022.73	1868.64	176.816
184.9	1022.99	1869.21	176.769
185	1023.25	1869.77	176.725
185.1	1023.51	1870.34	176.68
185.2	1023.77	1870.91	176.641
185.3	1024.04	1871.47	176.609
185.4	1024.31	1872.05	176.574
185.5	1024.59	1872.64	176.535
185.6	1024.86	1873.22	176.501
185.7	1025.14	1873.8	176.472
185.8	1025.41	1874.39	176.439
185.9	1025.69	1874.97	176.417
186	1025.97	1875.54	176.399
186.1	1026.25	1876.12	176.382
186.2	1026.53	1876.7	176.364
186.3	1026.81	1877.27	176.355
186.4	1027.09	1877.84	176.343
186.5	1027.36	1878.4	176.33
186.6	1027.64	1878.97	176.314
186.7	1027.92	1879.55	176.297
186.8	1028.21	1880.13	176.28
186.9	1028.48	1880.71	176.263
187	1028.77	1881.29	176.242
187.1	1029.05	1881.88	176.221
187.2	1029.33	1882.46	176.207
187.3	1029.61	1883.04	176.189
187.4	1029.9	1883.63	176.174
187.5	1030.19	1884.22	176.158
187.6	1030.47	1884.81	176.144
187.7	1030.76	1885.4	176.132
187.8	1031.05	1885.98	176.122
187.9	1031.33	1886.56	176.111
188	1031.62	1887.13	176.107
188.1	1031.91	1887.71	176.096
188.2	1032.19	1888.29	176.085
188.3	1032.47	1888.86	176.078
188.4	1032.75	1889.44	176.067
188.5	1033.03	1890.01	176.055
188.6	1033.32	1890.59	176.044
188.7	1033.6	1891.17	176.039
188.8	1033.89	1891.74	176.036
188.9	1034.17	1892.3	176.031
189	1034.45	1892.86	176.029
189.1	1034.73	1893.42	176.035
189.2	1035.01	1893.98	176.034
189.3	1035.29	1894.53	176.039
189.4	1035.57	1895.09	176.045
189.5	1035.85	1895.65	176.047
189.6	1036.13	1896.21	176.048
189.7	1036.41	1896.77	176.043
189.8	1036.68	1897.32	176.041
189.9	1036.96	1897.88	176.045
190	1037.24	1898.43	176.05
190.1	1037.51	1898.98	176.046
190.2	1037.79	1899.53	176.051
190.3	1038.07	1900.09	176.044
190.4	1038.34	1900.65	176.037
190.5	1038.62	1901.21	176.032
190.6	1038.9	1901.77	176.021
190.7	1039.17	1902.34	176.012
190.8	1039.45	1902.9	176
190.9	1039.73	1903.47	175.989
191	1040	1904.03	175.974
191.1	1040.28	1904.6	175.961
191.2	1040.57	1905.18	175.951
191.3	1040.85	1905.76	175.942
191.4	1041.14	1906.34	175.937
191.5	1041.42	1906.91	175.928
191.6	1041.7	1907.48	175.919
191.7	1041.98	1908.06	175.905
191.8	1042.26	1908.64	175.892
191.9	1042.54	1909.21	175.88
192	1042.82	1909.78	175.869
192.1	1043.1	1910.35	175.857
192.2	1043.38	1910.91	175.847
192.3	1043.65	1911.46	175.836
192.4	1043.92	1912.03	175.824
192.5	1044.2	1912.58	175.814
192.6	1044.47	1913.15	175.802
192.7	1044.75	1913.72	175.78
192.8	1045.02	1914.29	175.761
192.9	1045.3	1914.86	175.739
193	1045.57	1915.43	175.72
193.1	1045.85	1916	175.702
193.2	1046.13	1916.57	175.679
193.3	1046.4	1917.14	175.654
193.4	1046.67	1917.71	175.63
193.5	1046.94	1918.28	175.606
193.6	1047.21	1918.84	175.586
193.7	1047.49	1919.41	175.566
193.8	1047.76	1919.98	175.542
193.9	1048.04	1920.56	175.512
194	1048.32	1921.15	175.484
194.1	1048.59	1921.74	175.452
194.2	1048.87	1922.33	175.422
194.3	1049.15	1922.9	175.391
194.4	1049.42	1923.48	175.361
194.5	1049.7	1924.07	175.332
194.6	1049.98	1924.65	175.304
194.7	1050.25	1925.23	175.279
194.8	1050.52	1925.8	175.251
194.9	1050.8	1926.37	175.226
195	1051.07	1926.93	175.202
195.1	1051.34	1927.5	175.175
195.2	1051.61	1928.07	175.15
195.3	1051.88	1928.63	175.127
195.4	1052.15	1929.19	175.107
195.5	1052.42	1929.76	175.087
195.6	1052.69	1930.31	175.066
195.7	1052.95	1930.86	175.048
195.8	1053.22	1931.41	175.029
195.9	1053.49	1931.97	175.011
196	1053.76	1932.53	174.994
196.1	1054.03	1933.09	174.976
196.2	1054.31	1933.64	174.968
196.3	1054.58	1934.2	174.958
196.4	1054.85	1934.75	174.945
196.5	1055.11	1935.29	174.931
196.6	1055.37	1935.83	174.916
196.7	1055.64	1936.37	174.903
196.8	1055.91	1936.91	174.902
196.9	1056.17	1937.45	174.899
197	1056.44	1937.99	174.887
197.1	1056.71	1938.55	174.877
197.2	1056.99	1939.11	174.867
197.3	1057.26	1939.66	174.859
197.4	1057.53	1940.2	174.849
197.5	1057.79	1940.75	174.835
197.6	1058.06	1941.29	174.83
197.7	1058.32	1941.83	174.82
197.8	1058.59	1942.37	174.812
197.9	1058.86	1942.91	174.802
198	1059.12	1943.45	174.793
198.1	1059.39	1943.99	174.791
198.2	1059.66	1944.53	174.793
198.3	1059.93	1945.06	174.796
198.4	1060.2	1945.59	174.797
198.5	1060.46	1946.13	174.796
198.6	1060.73	1946.66	174.792
198.7	1060.99	1947.2	174.789
198.8	1061.26	1947.73	174.784
198.9	1061.52	1948.27	174.775
199	1061.78	1948.8	174.764
199.1	1062.04	1949.33	174.749
199.2	1062.3	1949.85	174.736
199.3	1062.55	1950.39	174.718
199.4	1062.81	1950.92	174.706
199.5	1063.07	1951.46	174.69
199.6	1063.34	1952.01	174.676
[truncated: 7,001 more rows]

## Sheet: Fig. 5g
RMSD
Fig. 5g	average RMSD [°]
time [s]	v1	v2	v3	v5
0	0	0	0	0
0.1	32.3461	32.8699	29.6669	38.7558
0.2	44.9568	48.2235	41.5381	54.3218
0.3	53.5289	58.0816	48.881	65.971
0.4	58.9524	66.1356	55.7308	80.0901
0.5	63.582	72.9641	61.1738	90.9276
0.6	67.416	80.138	66.8181	98.891
0.7	71.1395	86.8858	71.1809	105.223
0.8	74.8613	93.0235	75.1944	109.644
0.9	78.0701	97.7941	77.7132	114.826
1	81.447	102.516	79.4942	117.367
1.1	85.7909	107.123	81.96	119.676
1.2	89.6645	111.346	84.1497	121.726
1.3	92.8134	116.422	86.3997	123.647
1.4	95.9113	120.38	88.5271	127.679
1.5	99.2387	123.867	90.7292	132.069
1.6	102.399	127.508	92.9195	136.506
1.7	106.037	130.791	95.0598	141.368
1.8	109.128	134.021	97.3463	146.236
1.9	112.067	137.224	99.1633	150.752
2	115.042	139.864	100.933	155.581
2.1	118.28	142.439	102.581	159.81
2.2	121.601	144.95	104.257	164.228
2.3	124.265	147.356	106.024	168.816
2.4	127.073	149.951	108.011	172.919
2.5	129.538	152.339	109.776	177.08
2.6	132.093	154.561	111.687	181.269
2.7	134.155	156.739	113.593	184.769
2.8	136.071	158.745	115.398	188.218
2.9	137.827	160.793	117.43	192.129
3	139.716	162.939	119.414	196.601
3.1	141.607	165.004	121.218	200.903
3.2	143.458	166.958	122.779	205.168
3.3	145.69	168.779	124.353	209.373
3.4	147.85	171.197	125.883	213.133
3.5	150.368	173.638	127.379	217.056
3.6	152.846	176.244	128.775	220.79
3.7	155.275	178.826	130.302	224.934
3.8	157.489	181.635	131.846	228.884
3.9	159.559	184.31	133.622	232.729
4	161.515	186.767	135.334	237.11
4.1	163.547	189.301	137.013	240.944
4.2	165.253	191.739	138.597	244.933
4.3	166.908	193.999	140.14	248.765
4.4	168.375	196.242	141.4	252.204
4.5	169.678	198.526	142.667	255.196
4.6	171.158	201.095	143.936	258.244
4.7	172.707	203.281	145.184	261.531
4.8	174.067	205.642	146.283	264.578
4.9	175.604	207.956	147.225	267.648
5	177.033	210.119	148.371	270.66
5.1	178.458	212.109	149.502	273.38
5.2	179.846	213.908	150.688	276.076
5.3	181.248	215.669	151.819	278.479
5.4	182.555	217.464	152.918	280.947
5.5	183.901	219.282	153.858	283.346
5.6	185.203	221.246	155.097	285.797
5.7	186.608	223.097	156.244	288.69
5.8	187.862	224.978	157.438	291.438
5.9	189.16	226.788	158.587	294.305
6	190.536	229.013	159.616	296.805
6.1	192.055	231.176	160.651	299.042
6.2	193.657	233.093	161.639	301.265
6.3	195.332	234.942	162.645	303.461
6.4	196.976	236.658	163.696	305.626
6.5	198.695	238.512	164.766	307.868
6.6	200.482	240.268	165.813	310.155
6.7	202.065	242.05	166.892	312.282
6.8	203.592	243.753	167.965	314.426
6.9	204.922	245.491	169.085	316.337
7	206.334	247.128	170.361	318.169
7.1	207.816	248.926	171.56	320.103
7.2	209.352	250.702	172.705	322.006
7.3	210.927	252.398	173.793	323.958
7.4	212.415	254.269	174.911	325.756
7.5	213.971	256.135	176.076	327.479
7.6	215.485	258.04	177.339	329.122
7.7	217.135	259.931	178.501	330.855
7.8	218.566	261.718	179.593	332.776
7.9	220.04	263.597	180.649	334.736
8	221.527	265.357	181.76	336.539
8.1	223.031	267.242	183.082	338.337
8.2	224.674	269.149	184.438	340.151
8.3	226.214	271.126	185.722	341.928
8.4	227.83	273.032	187.023	343.688
8.5	229.363	274.898	188.46	345.207
8.6	230.86	276.796	189.831	346.718
8.7	232.324	278.773	191.274	348.266
8.8	233.796	280.727	192.652	349.744
8.9	235.225	282.62	194.127	351.22
9	236.531	284.596	195.62	352.666
9.1	237.979	286.538	197.18	354.31
9.2	239.382	288.457	198.774	355.935
9.3	240.852	290.403	200.392	357.641
9.4	242.219	292.224	201.856	359.489
9.5	243.525	294.132	203.246	361.38
9.6	244.709	296.031	204.681	363.35
9.7	245.879	297.804	206.083	365.404
9.8	247.056	299.501	207.43	367.481
9.9	248.389	301.178	208.763	369.342
10	249.645	302.742	210.049	371.171
10.1	251.051	304.367	211.408	372.741
10.2	252.379	305.993	212.69	374.548
10.3	253.733	307.479	213.928	376.164
10.4	255.137	309.016	215.189	377.924
10.5	256.586	310.5	216.597	379.925
10.6	257.91	312.036	217.933	382.03
10.7	259.226	313.62	219.301	383.93
10.8	260.597	315.313	220.637	385.838
10.9	261.993	316.93	221.863	387.594
11	263.466	318.56	223.078	389.349
11.1	264.943	320.151	224.404	391.267
11.2	266.454	321.772	225.76	393.141
11.3	267.888	323.317	227.024	395.067
11.4	269.215	324.989	228.334	396.827
11.5	270.6	326.657	229.633	398.643
11.6	272.074	328.407	230.845	400.413
11.7	273.422	330.021	232.193	402.104
11.8	274.77	331.635	233.539	403.791
11.9	276.094	333.345	234.857	405.459
12	277.353	334.999	236.14	407.095
12.1	278.581	336.609	237.353	408.653
12.2	279.847	338.227	238.472	410.038
12.3	281.115	339.787	239.605	411.341
12.4	282.418	341.297	240.75	412.618
12.5	283.679	342.769	241.888	413.972
12.6	284.911	344.154	242.993	415.242
12.7	286.137	345.523	244.129	416.533
12.8	287.327	346.925	245.319	417.736
12.9	288.497	348.167	246.431	418.892
13	289.646	349.342	247.445	420.128
13.1	290.809	350.526	248.382	421.387
13.2	291.991	351.811	249.319	422.633
13.3	293.197	353.071	250.209	423.855
13.4	294.431	354.345	251.116	424.963
13.5	295.647	355.589	251.997	426.053
13.6	296.853	356.791	252.85	427.128
13.7	298.057	357.994	253.726	428.215
13.8	299.259	359.144	254.604	429.382
13.9	300.437	360.292	255.443	430.552
14	301.661	361.434	256.281	431.669
14.1	302.867	362.602	257.172	432.786
14.2	304.024	363.832	258.019	433.835
14.3	305.213	365.003	258.921	434.897
14.4	306.337	366.194	259.76	435.946
14.5	307.502	367.342	260.601	436.949
14.6	308.693	368.369	261.419	437.935
14.7	309.921	369.361	262.276	438.915
14.8	311.146	370.402	263.096	439.913
14.9	312.383	371.529	263.906	440.96
15	313.587	372.632	264.761	441.98
15.1	314.775	373.709	265.611	442.958
15.2	316.025	374.825	266.464	444.064
15.3	317.21	375.948	267.321	445.132
15.4	318.382	377.136	268.166	446.19
15.5	319.543	378.343	269.076	447.178
15.6	320.704	379.494	269.966	448.216
15.7	321.856	380.617	270.788	449.317
15.8	322.968	381.794	271.619	450.35
15.9	324.091	382.94	272.473	451.435
16	325.256	384.108	273.284	452.638
16.1	326.374	385.315	274.028	453.825
16.2	327.464	386.601	274.801	455.033
16.3	328.557	387.778	275.575	456.297
16.4	329.686	388.966	276.321	457.609
16.5	330.807	390.124	277.13	458.803
16.6	331.913	391.224	277.945	460.02
16.7	332.99	392.344	278.686	461.2
16.8	334.013	393.394	279.464	462.473
16.9	335.067	394.439	280.224	463.69
17	336.118	395.487	281.013	464.938
17.1	337.158	396.54	281.738	466.079
17.2	338.202	397.641	282.47	467.239
17.3	339.246	398.748	283.228	468.387
17.4	340.251	399.889	283.978	469.678
17.5	341.229	401.084	284.665	471.014
17.6	342.191	402.241	285.362	472.378
17.7	343.149	403.377	286.039	473.722
17.8	344.088	404.576	286.79	475.072
17.9	345.039	405.796	287.468	476.308
18	345.993	407.019	288.161	477.554
18.1	346.955	408.225	288.796	478.875
18.2	347.925	409.41	289.413	480.205
18.3	348.829	410.576	290.073	481.426
18.4	349.732	411.775	290.815	482.588
18.5	350.634	412.928	291.545	483.779
18.6	351.53	414.049	292.312	485.045
18.7	352.439	415.099	293.045	486.394
18.8	353.406	416.182	293.78	487.822
18.9	354.359	417.305	294.515	489.308
19	355.36	418.454	295.215	490.778
19.1	356.286	419.616	295.925	492.287
19.2	357.218	420.729	296.626	493.811
19.3	358.104	421.799	297.328	495.354
19.4	359.044	422.95	297.972	496.903
19.5	359.957	424.092	298.675	498.451
19.6	360.855	425.264	299.34	500.03
19.7	361.72	426.418	299.995	501.593
19.8	362.609	427.61	300.653	503.047
19.9	363.444	428.887	301.345	504.629
20	364.272	430.185	301.981	506.295
20.1	365.121	431.388	302.604	507.87
20.2	365.975	432.598	303.224	509.432
20.3	366.855	433.817	303.818	511.048
20.4	367.701	435.045	304.439	512.561
20.5	368.591	436.241	305.053	514.109
20.6	369.52	437.38	305.679	515.759
20.7	370.42	438.538	306.317	517.407
20.8	371.307	439.654	307.011	518.935
20.9	372.2	440.743	307.714	520.52
21	373.059	441.791	308.438	522.122
21.1	373.905	442.899	309.159	523.793
21.2	374.787	443.955	309.85	525.359
21.3	375.694	445.029	310.543	527.011
21.4	376.586	446.107	311.185	528.706
21.5	377.478	447.2	311.846	530.358
21.6	378.358	448.287	312.469	531.918
21.7	379.231	449.427	313.081	533.474
21.8	380.105	450.565	313.717	535.116
21.9	380.963	451.727	314.385	536.706
22	381.873	452.944	315.025	538.369
22.1	382.757	454.216	315.661	540.064
22.2	383.612	455.472	316.282	541.715
22.3	384.497	456.728	316.911	543.386
22.4	385.391	457.992	317.566	545.004
22.5	386.269	459.275	318.242	546.623
22.6	387.142	460.505	318.865	548.181
22.7	387.988	461.677	319.467	549.766
22.8	388.855	462.819	320.101	551.302
22.9	389.71	463.96	320.757	552.864
23	390.535	465.106	321.396	554.483
23.1	391.362	466.304	322.007	556.085
23.2	392.172	467.52	322.647	557.682
23.3	392.989	468.664	323.28	559.308
23.4	393.807	469.78	323.928	560.993
23.5	394.634	470.894	324.603	562.687
23.6	395.448	472.044	325.268	564.33
23.7	396.262	473.18	325.901	565.973
23.8	397.057	474.319	326.542	567.548
23.9	397.857	475.397	327.186	569.059
24	398.691	476.519	327.851	570.524
24.1	399.522	477.693	328.473	571.986
24.2	400.381	478.872	329.132	573.429
24.3	401.219	480.05	329.795	574.894
24.4	402.073	481.208	330.433	576.428
24.5	402.941	482.372	331.038	577.946
24.6	403.8	483.476	331.64	579.512
24.7	404.688	484.585	332.242	580.956
24.8	405.566	485.713	332.858	582.422
24.9	406.436	486.813	333.486	583.9
25	407.295	487.911	334.1	585.318
25.1	408.133	489.036	334.762	586.779
25.2	408.984	490.18	335.446	588.204
25.3	409.829	491.341	336.135	589.653
25.4	410.709	492.499	336.848	591.089
25.5	411.601	493.615	337.546	592.543
25.6	412.442	494.731	338.262	593.99
25.7	413.3	495.866	338.957	595.404
25.8	414.169	496.986	339.63	596.85
25.9	415.039	498.131	340.31	598.176
26	415.877	499.272	340.995	599.454
26.1	416.731	500.443	341.682	600.713
26.2	417.571	501.583	342.346	601.98
26.3	418.418	502.744	343.008	603.358
26.4	419.27	503.859	343.654	604.725
26.5	420.125	504.929	344.297	606.139
26.6	420.955	505.975	344.92	607.544
26.7	421.78	506.957	345.534	609.034
26.8	422.589	507.922	346.113	610.487
26.9	423.409	508.873	346.715	611.996
27	424.17	509.801	347.312	613.495
27.1	424.928	510.678	347.943	614.941
27.2	425.661	511.579	348.553	616.315
27.3	426.433	512.488	349.145	617.709
27.4	427.216	513.421	349.711	619.203
27.5	427.972	514.348	350.289	620.707
27.6	428.752	515.25	350.872	622.12
27.7	429.533	516.17	351.45	623.518
27.8	430.288	517.103	352.06	624.947
27.9	431.033	518.037	352.637	626.425
28	431.751	518.965	353.252	627.879
28.1	432.479	519.897	353.867	629.294
28.2	433.199	520.79	354.442	630.737
28.3	433.909	521.632	355.019	632.088
28.4	434.628	522.495	355.574	633.511
28.5	435.351	523.377	356.14	634.851
28.6	436.067	524.234	356.686	636.205
28.7	436.767	525.074	357.249	637.598
28.8	437.455	525.889	357.825	638.991
28.9	438.167	526.686	358.414	640.322
29	438.879	527.517	359.02	641.631
29.1	439.585	528.312	359.622	642.937
29.2	440.278	529.139	360.226	644.261
29.3	440.987	529.926	360.843	645.62
29.4	441.667	530.749	361.467	646.999
29.5	442.367	531.563	362.129	648.327
29.6	443.061	532.348	362.74	649.599
29.7	443.751	533.125	363.351	650.899
29.8	444.427	533.895	363.97	652.16
29.9	445.08	534.655	364.614	653.401
30	445.747	535.431	365.257	654.523
30.1	446.42	536.221	365.879	655.737
30.2	447.107	537.018	366.519	656.958
30.3	447.788	537.857	367.166	658.164
30.4	448.489	538.694	367.803	659.371
30.5	449.213	539.531	368.422	660.57
30.6	449.929	540.35	369.043	661.756
30.7	450.659	541.187	369.658	662.889
30.8	451.375	542.008	370.279	664.046
30.9	452.081	542.849	370.925	665.161
31	452.787	543.662	371.627	666.274
31.1	453.462	544.496	372.314	667.41
31.2	454.122	545.319	372.979	668.538
31.3	454.787	546.144	373.634	669.629
31.4	455.454	546.989	374.274	670.739
31.5	456.122	547.845	374.924	671.856
31.6	456.795	548.696	375.581	673.009
31.7	457.465	549.585	376.23	674.128
31.8	458.131	550.477	376.886	675.257
31.9	458.81	551.392	377.506	676.438
32	459.48	552.308	378.123	677.617
32.1	460.147	553.252	378.753	678.779
32.2	460.808	554.18	379.367	679.968
32.3	461.47	555.131	380.031	681.155
32.4	462.121	556.053	380.696	682.29
32.5	462.79	556.997	381.347	683.403
32.6	463.454	557.922	382.034	684.585
32.7	464.103	558.84	382.736	685.706
32.8	464.777	559.791	383.481	686.818
32.9	465.428	560.755	384.183	687.945
33	466.086	561.736	384.896	689.049
33.1	466.737	562.704	385.622	690.149
33.2	467.367	563.693	386.357	691.245
33.3	467.989	564.666	387.065	692.426
33.4	468.597	565.674	387.789	693.582
33.5	469.22	566.654	388.5	694.656
33.6	469.83	567.624	389.199	695.675
33.7	470.433	568.59	389.929	696.654
33.8	471.011	569.539	390.642	697.666
33.9	471.602	570.494	391.379	698.742
34	472.188	571.459	392.128	699.772
34.1	472.78	572.43	392.847	700.833
34.2	473.368	573.408	393.532	701.91
34.3	473.968	574.401	394.238	703.016
34.4	474.565	575.363	394.912	704.135
34.5	475.171	576.316	395.611	705.236
34.6	475.783	577.313	396.322	706.297
34.7	476.385	578.315	397.008	707.383
34.8	476.977	579.333	397.692	708.405
34.9	477.574	580.308	398.36	709.479
35	478.16	581.309	399.02	710.546
35.1	478.731	582.322	399.683	711.581
35.2	479.308	583.315	400.321	712.55
35.3	479.88	584.332	400.964	713.524
35.4	480.44	585.35	401.586	714.518
35.5	481.01	586.333	402.19	715.528
35.6	481.578	587.297	402.795	716.541
35.7	482.147	588.227	403.409	717.582
35.8	482.692	589.172	404.025	718.609
35.9	483.236	590.097	404.641	719.625
36	483.799	591.042	405.271	720.696
36.1	484.333	591.982	405.913	721.75
36.2	484.866	592.91	406.547	722.811
36.3	485.415	593.801	407.174	723.897
36.4	485.954	594.704	407.797	724.978
36.5	486.509	595.652	408.436	726.067
36.6	487.074	596.601	409.07	727.197
36.7	487.64	597.572	409.707	728.368
36.8	488.199	598.506	410.332	729.527
36.9	488.765	599.468	410.966	730.696
37	489.328	600.422	411.606	731.811
37.1	489.901	601.393	412.252	732.925
37.2	490.473	602.379	412.904	734.068
37.3	491.038	603.346	413.561	735.212
37.4	491.585	604.327	414.236	736.338
37.5	492.109	605.37	414.905	737.493
37.6	492.666	606.433	415.553	738.623
37.7	493.209	607.479	416.185	739.777
37.8	493.752	608.512	416.784	740.873
37.9	494.29	609.547	417.425	741.988
38	494.841	610.588	418.059	743.082
38.1	495.375	611.623	418.674	744.156
38.2	495.918	612.664	419.291	745.275
38.3	496.461	613.712	419.896	746.396
38.4	497.022	614.759	420.474	747.504
38.5	497.58	615.838	421.096	748.636
38.6	498.155	616.935	421.713	749.789
38.7	498.739	618.051	422.334	750.928
38.8	499.334	619.177	422.979	752.093
38.9	499.935	620.277	423.615	753.315
39	500.525	621.365	424.257	754.53
39.1	501.121	622.459	424.888	755.767
39.2	501.716	623.562	425.5	756.969
39.3	502.301	624.643	426.133	758.107
39.4	502.886	625.709	426.789	759.242
39.5	503.468	626.772	427.426	760.36
39.6	504.054	627.834	428.055	761.476
39.7	504.632	628.908	428.692	762.579
39.8	505.209	629.976	429.375	763.73
39.9	505.773	631.032	430.015	764.855
40	506.336	632.044	430.624	766.007
40.1	506.916	633.048	431.242	767.125
40.2	507.496	634.079	431.847	768.23
40.3	508.095	635.171	432.452	769.345
40.4	508.679	636.238	433.034	770.469
40.5	509.247	637.279	433.649	771.555
40.6	509.843	638.315	434.282	772.653
40.7	510.458	639.352	434.921	773.779
40.8	511.091	640.374	435.562	774.835
40.9	511.719	641.401	436.199	775.934
41	512.352	642.427	436.839	777.043
41.1	512.979	643.438	437.476	778.206
41.2	513.629	644.459	438.122	779.356
41.3	514.259	645.468	438.781	780.564
41.4	514.868	646.457	439.435	781.768
41.5	515.49	647.428	440.08	782.959
41.6	516.084	648.407	440.739	784.181
41.7	516.681	649.401	441.409	785.431
41.8	517.275	650.422	442.095	786.688
41.9	517.865	651.46	442.791	787.964
42	518.458	652.488	443.494	789.258
42.1	519.049	653.506	444.174	790.518
42.2	519.617	654.519	444.884	791.757
42.3	520.206	655.557	445.597	793.013
42.4	520.774	656.566	446.314	794.262
42.5	521.368	657.514	447.032	795.452
42.6	521.937	658.488	447.74	796.61
42.7	522.504	659.467	448.444	797.739
42.8	523.061	660.446	449.118	798.841
42.9	523.612	661.404	449.811	799.91
43	524.162	662.373	450.485	800.976
43.1	524.703	663.359	451.176	802.114
43.2	525.239	664.371	451.859	803.212
43.3	525.802	665.397	452.539	804.287
43.4	526.357	666.405	453.191	805.341
43.5	526.913	667.406	453.839	806.404
43.6	527.455	668.414	454.482	807.466
43.7	527.979	669.396	455.121	808.527
43.8	528.507	670.378	455.762	809.614
43.9	529.046	671.363	456.39	810.698
44	529.58	672.361	457.005	811.758
44.1	530.13	673.338	457.621	812.812
44.2	530.69	674.32	458.235	813.853
44.3	531.253	675.263	458.838	814.87
44.4	531.824	676.24	459.418	815.896
44.5	532.391	677.226	459.998	816.923
44.6	532.968	678.207	460.567	817.927
44.7	533.543	679.184	461.129	818.947
44.8	534.125	680.154	461.706	819.954
44.9	534.697	681.125	462.285	820.94
45	535.245	682.108	462.874	821.917
45.1	535.814	683.066	463.465	822.858
45.2	536.392	684.033	464.042	823.772
45.3	536.973	684.978	464.651	824.686
45.4	537.559	685.93	465.245	825.579
45.5	538.13	686.861	465.834	826.48
45.6	538.705	687.789	466.412	827.359
45.7	539.261	688.693	466.997	828.232
45.8	539.806	689.634	467.59	829.151
45.9	540.347	690.565	468.188	830.045
46	540.886	691.482	468.778	830.926
46.1	541.431	692.4	469.36	831.807
46.2	541.995	693.318	469.964	832.671
46.3	542.558	694.247	470.587	833.542
46.4	543.124	695.146	471.218	834.398
46.5	543.695	696.067	471.84	835.256
46.6	544.295	696.964	472.467	836.175
46.7	544.885	697.849	473.089	837.101
46.8	545.457	698.735	473.685	838.049
46.9	546.03	699.633	474.289	838.983
47	546.589	700.531	474.893	839.916
47.1	547.154	701.452	475.517	840.857
47.2	547.699	702.338	476.17	841.79
47.3	548.235	703.244	476.81	842.743
47.4	548.773	704.123	477.464	843.728
47.5	549.293	705.005	478.114	844.682
47.6	549.819	705.901	478.75	845.637
47.7	550.338	706.769	479.37	846.592
47.8	550.842	707.649	480.009	847.556
47.9	551.339	708.536	480.641	848.522
48	551.827	709.423	481.279	849.475
48.1	552.304	710.319	481.918	850.437
48.2	552.779	711.197	482.565	851.408
48.3	553.237	712.072	483.186	852.362
48.4	553.696	712.941	483.787	853.314
48.5	554.158	713.81	484.38	854.278
48.6	554.611	714.657	484.979	855.292
48.7	555.049	715.491	485.6	856.283
48.8	555.492	716.331	486.207	857.259
48.9	555.929	717.166	486.807	858.246
49	556.366	718.014	487.404	859.29
49.1	556.778	718.865	488.006	860.393
49.2	557.194	719.712	488.602	861.501
49.3	557.601	720.55	489.194	862.593
49.4	558.014	721.348	489.791	863.676
49.5	558.429	722.161	490.399	864.723
49.6	558.83	722.974	490.988	865.769
49.7	559.212	723.787	491.561	866.843
49.8	559.591	724.61	492.123	867.922
49.9	559.971	725.441	492.69	868.97
50	560.344	726.273	493.244	870.032
50.1	560.725	727.099	493.798	871.084
50.2	561.124	727.916	494.346	872.126
50.3	561.513	728.732	494.906	873.172
50.4	561.91	729.517	495.469	874.184
50.5	562.305	730.294	496.046	875.181
50.6	562.696	731.06	496.615	876.196
50.7	563.091	731.826	497.183	877.21
50.8	563.489	732.591	497.746	878.264
50.9	563.903	733.366	498.31	879.306
51	564.308	734.152	498.879	880.337
51.1	564.728	734.914	499.44	881.333
51.2	565.149	735.659	500.001	882.316
51.3	565.567	736.422	500.56	883.311
51.4	565.983	737.19	501.125	884.302
51.5	566.415	737.946	501.689	885.322
51.6	566.85	738.704	502.239	886.33
51.7	567.282	739.448	502.781	887.333
51.8	567.72	740.205	503.313	888.291
51.9	568.157	740.975	503.846	889.246
52	568.623	741.744	504.378	890.21
52.1	569.103	742.502	504.906	891.187
52.2	569.565	743.257	505.445	892.142
52.3	570.034	744.008	505.976	893.078
52.4	570.498	744.78	506.516	893.997
52.5	570.987	745.559	507.06	894.932
52.6	571.482	746.348	507.605	895.877
52.7	571.953	747.131	508.168	896.864
52.8	572.433	747.929	508.726	897.857
52.9	572.895	748.717	509.271	898.881
53	573.355	749.498	509.806	899.925
53.1	573.805	750.299	510.332	900.999
53.2	574.27	751.108	510.829	902.075
53.3	574.739	751.906	511.345	903.134
53.4	575.207	752.7	511.859	904.195
53.5	575.672	753.473	512.368	905.259
53.6	576.13	754.25	512.855	906.297
53.7	576.594	755.016	513.357	907.312
53.8	577.063	755.795	513.851	908.325
53.9	577.548	756.548	514.353	909.332
54	578.025	757.288	514.849	910.325
54.1	578.498	758.009	515.333	911.28
54.2	578.975	758.729	515.829	912.264
54.3	579.449	759.454	516.297	913.198
54.4	579.921	760.154	516.778	914.139
54.5	580.384	760.843	517.266	915.105
54.6	580.856	761.499	517.739	916.086
54.7	581.33	762.186	518.206	917.098
54.8	581.81	762.858	518.67	918.097
54.9	582.285	763.523	519.138	919.053
55	582.777	764.182	519.608	920.008
55.1	583.266	764.845	520.082	920.968
55.2	583.767	765.514	520.558	921.906
55.3	584.271	766.181	521.029	922.882
55.4	584.773	766.846	521.512	923.811
55.5	585.292	767.479	521.991	924.72
55.6	585.789	768.105	522.47	925.632
55.7	586.307	768.744	522.952	926.535
55.8	586.819	769.374	523.422	927.434
55.9	587.305	770.003	523.884	928.345
56	587.801	770.629	524.342	929.226
56.1	588.319	771.283	524.808	930.098
56.2	588.829	771.925	525.271	931.025
56.3	589.346	772.569	525.734	931.944
56.4	589.86	773.196	526.194	932.863
56.5	590.353	773.813	526.647	933.784
56.6	590.852	774.416	527.1	934.701
56.7	591.354	775.01	527.546	935.596
56.8	591.868	775.589	528.006	936.509
56.9	592.391	776.177	528.455	937.413
57	592.909	776.772	528.903	938.305
57.1	593.418	777.38	529.354	939.206
57.2	593.929	777.987	529.787	940.101
57.3	594.453	778.61	530.23	941.005
57.4	594.969	779.247	530.674	941.885
57.5	595.489	779.894	531.106	942.769
57.6	595.992	780.543	531.561	943.688
57.7	596.503	781.182	531.994	944.558
57.8	597.034	781.831	532.428	945.463
57.9	597.564	782.473	532.861	946.396
58	598.096	783.094	533.306	947.36
58.1	598.626	783.729	533.736	948.332
58.2	599.151	784.359	534.159	949.334
58.3	599.67	784.994	534.578	950.332
58.4	600.182	785.615	534.982	951.336
58.5	600.689	786.24	535.377	952.276
58.6	601.188	786.865	535.765	953.199
58.7	601.681	787.494	536.172	954.127
58.8	602.173	788.126	536.582	955.042
58.9	602.668	788.761	536.99	955.992
59	603.174	789.388	537.404	956.922
59.1	603.654	790.038	537.813	957.835
59.2	604.128	790.675	538.23	958.762
59.3	604.611	791.333	538.648	959.677
59.4	605.092	792.001	539.072	960.607
59.5	605.566	792.644	539.501	961.52
59.6	606.038	793.306	539.925	962.418
59.7	606.496	793.957	540.347	963.314
59.8	606.955	794.609	540.765	964.226
59.9	607.396	795.265	541.205	965.111
60	607.848	795.91	541.65	965.974
60.1	608.297	796.575	542.088	966.841
60.2	608.747	797.239	542.527	967.738
60.3	609.193	797.89	542.959	968.681
60.4	609.643	798.525	543.378	969.618
60.5	610.098	799.159	543.807	970.546
60.6	610.557	799.787	544.245	971.459
60.7	611.017	800.426	544.677	972.381
60.8	611.466	801.091	545.113	973.301
60.9	611.922	801.767	545.541	974.226
61	612.385	802.446	545.976	975.113
61.1	612.844	803.141	546.414	976.003
61.2	613.297	803.851	546.854	976.904
61.3	613.761	804.53	547.284	977.802
61.4	614.227	805.214	547.727	978.712
61.5	614.673	805.894	548.178	979.622
61.6	615.131	806.562	548.617	980.514
61.7	615.586	807.234	549.058	981.396
61.8	616.041	807.891	549.489	982.279
61.9	616.489	808.542	549.911	983.157
62	616.933	809.206	550.34	984.021
62.1	617.382	809.884	550.77	984.845
62.2	617.835	810.554	551.205	985.658
62.3	618.3	811.234	551.645	986.456
62.4	618.782	811.893	552.087	987.266
62.5	619.252	812.547	552.542	988.054
62.6	619.73	813.194	552.999	988.846
62.7	620.213	813.834	553.456	989.659
62.8	620.693	814.474	553.917	990.487
62.9	621.177	815.122	554.364	991.302
63	621.664	815.752	554.814	992.097
63.1	622.152	816.396	555.254	992.869
63.2	622.631	817.042	555.694	993.655
63.3	623.111	817.683	556.145	994.427
63.4	623.575	818.333	556.616	995.192
63.5	624.053	818.978	557.093	995.957
63.6	624.53	819.616	557.573	996.715
63.7	625.024	820.254	558.059	997.449
63.8	625.515	820.892	558.566	998.172
63.9	625.998	821.544	559.062	998.875
64	626.49	822.211	559.561	999.59
64.1	626.998	822.863	560.057	1000.32
64.2	627.525	823.503	560.548	1001.03
64.3	628.053	824.145	561.036	1001.77
64.4	628.571	824.79	561.513	1002.51
64.5	629.09	825.432	561.982	1003.22
64.6	629.609	826.065	562.447	1003.94
64.7	630.151	826.707	562.906	1004.65
64.8	630.669	827.338	563.38	1005.34
64.9	631.19	827.978	563.851	1006.02
65	631.723	828.631	564.32	1006.68
65.1	632.264	829.275	564.786	1007.34
65.2	632.803	829.953	565.254	1008.03
65.3	633.339	830.617	565.711	1008.7
65.4	633.869	831.292	566.159	1009.39
65.5	634.398	831.976	566.626	1010.06
65.6	634.944	832.656	567.083	1010.76
65.7	635.48	833.313	567.525	1011.45
65.8	636.006	833.991	567.985	1012.16
65.9	636.529	834.673	568.461	1012.88
66	637.08	835.356	568.952	1013.61
66.1	637.633	836.02	569.438	1014.36
66.2	638.183	836.679	569.914	1015.12
66.3	638.725	837.345	570.402	1015.88
66.4	639.267	838.014	570.885	1016.63
66.5	639.817	838.684	571.374	1017.41
66.6	640.373	839.339	571.868	1018.21
66.7	640.919	839.995	572.362	1019
66.8	641.469	840.643	572.851	1019.79
66.9	642.019	841.275	573.34	1020.61
67	642.556	841.903	573.835	1021.43
67.1	643.086	842.529	574.31	1022.22
67.2	643.61	843.191	574.794	1023.02
67.3	644.148	843.838	575.28	1023.8
67.4	644.679	844.469	575.76	1024.58
67.5	645.229	845.104	576.249	1025.32
67.6	645.772	845.73	576.741	1026.07
67.7	646.313	846.357	577.231	1026.79
67.8	646.849	846.969	577.728	1027.53
67.9	647.387	847.586	578.212	1028.29
68	647.928	848.194	578.698	1029.07
68.1	648.469	848.802	579.192	1029.84
68.2	649.004	849.416	579.677	1030.6
68.3	649.543	850.018	580.169	1031.37
68.4	650.082	850.629	580.655	1032.12
68.5	650.618	851.238	581.146	1032.85
68.6	651.155	851.858	581.644	1033.59
68.7	651.679	852.467	582.139	1034.35
68.8	652.188	853.079	582.627	1035.12
68.9	652.686	853.67	583.121	1035.88
69	653.176	854.27	583.602	1036.63
69.1	653.662	854.871	584.08	1037.38
69.2	654.152	855.482	584.563	1038.16
69.3	654.633	856.091	585.047	1038.93
69.4	655.125	856.686	585.529	1039.71
69.5	655.621	857.279	586.01	1040.48
69.6	656.095	857.875	586.486	1041.27
69.7	656.583	858.461	586.958	1042.02
69.8	657.069	859.038	587.427	1042.78
69.9	657.563	859.623	587.886	1043.53
70	658.061	860.203	588.348	1044.3
70.1	658.55	860.795	588.821	1045.08
70.2	659.046	861.389	589.305	1045.87
70.3	659.522	861.976	589.778	1046.68
70.4	660.01	862.564	590.249	1047.52
70.5	660.483	863.129	590.727	1048.34
70.6	660.957	863.701	591.186	1049.2
70.7	661.443	864.26	591.639	1050.06
70.8	661.931	864.816	592.087	1050.92
70.9	662.417	865.377	592.532	1051.79
71	662.91	865.94	592.975	1052.66
71.1	663.402	866.513	593.421	1053.56
71.2	663.898	867.08	593.869	1054.46
71.3	664.39	867.645	594.326	1055.35
71.4	664.887	868.203	594.778	1056.25
71.5	665.389	868.767	595.246	1057.14
71.6	665.89	869.325	595.717	1058.03
71.7	666.393	869.873	596.187	1058.91
71.8	666.903	870.431	596.651	1059.79
71.9	667.417	870.987	597.115	1060.66
72	667.946	871.535	597.58	1061.51
72.1	668.465	872.106	598.038	1062.37
72.2	668.993	872.686	598.499	1063.23
72.3	669.524	873.264	598.961	1064.08
72.4	670.06	873.842	599.424	1064.94
72.5	670.608	874.43	599.908	1065.81
72.6	671.156	875.019	600.392	1066.68
72.7	671.709	875.609	600.864	1067.56
72.8	672.262	876.208	601.34	1068.44
72.9	672.808	876.791	601.811	1069.31
73	673.349	877.381	602.273	1070.21
73.1	673.883	877.97	602.729	1071.12
73.2	674.429	878.57	603.192	1072.03
73.3	674.972	879.177	603.657	1072.97
73.4	675.508	879.794	604.126	1073.9
73.5	676.042	880.404	604.584	1074.83
73.6	676.573	881.024	605.052	1075.79
73.7	677.118	881.64	605.524	1076.8
73.8	677.644	882.251	606.01	1077.81
73.9	678.179	882.862	606.498	1078.84
74	678.707	883.463	606.98	1079.84
74.1	679.227	884.059	607.454	1080.82
74.2	679.759	884.649	607.936	1081.81
74.3	680.28	885.244	608.415	1082.79
74.4	680.806	885.841	608.885	1083.76
74.5	681.318	886.426	609.351	1084.74
74.6	681.842	887.016	609.818	1085.71
74.7	682.347	887.615	610.297	1086.67
74.8	682.85	888.207	610.789	1087.62
74.9	683.35	888.808	611.296	1088.56
75	683.835	889.404	611.8	1089.52
75.1	684.322	889.997	612.312	1090.44
75.2	684.801	890.587	612.816	1091.37
75.3	685.272	891.168	613.306	1092.28
75.4	685.731	891.756	613.804	1093.19
75.5	686.185	892.336	614.294	1094.1
75.6	686.633	892.917	614.763	1095.02
75.7	687.085	893.497	615.232	1095.91
75.8	687.547	894.081	615.699	1096.83
75.9	688.009	894.68	616.159	1097.74
76	688.472	895.276	616.616	1098.65
76.1	688.932	895.866	617.067	1099.55
76.2	689.401	896.461	617.508	1100.46
76.3	689.865	897.055	617.956	1101.35
76.4	690.327	897.634	618.401	1102.22
76.5	690.796	898.214	618.836	1103.1
76.6	691.27	898.792	619.28	1103.94
76.7	691.732	899.384	619.719	1104.79
76.8	692.186	899.968	620.164	1105.64
76.9	692.637	900.554	620.612	1106.48
77	693.095	901.136	621.051	1107.32
77.1	693.546	901.705	621.494	1108.18
77.2	693.998	902.275	621.936	1109.02
77.3	694.459	902.867	622.385	1109.85
77.4	694.915	903.449	622.833	1110.68
77.5	695.37	904.035	623.292	1111.51
77.6	695.818	904.605	623.75	1112.34
77.7	696.266	905.193	624.193	1113.17
77.8	696.704	905.776	624.644	1114.03
77.9	697.149	906.367	625.09	1114.86
78	697.592	906.937	625.528	1115.67
78.1	698.016	907.516	625.958	1116.48
78.2	698.451	908.099	626.388	1117.3
78.3	698.892	908.67	626.814	1118.1
78.4	699.32	909.258	627.236	1118.9
78.5	699.746	909.85	627.669	1119.7
78.6	700.173	910.426	628.092	1120.49
78.7	700.606	911.009	628.522	1121.29
78.8	701.038	911.59	628.946	1122.07
78.9	701.464	912.184	629.357	1122.84
79	701.886	912.79	629.773	1123.61
79.1	702.309	913.406	630.192	1124.38
79.2	702.736	914.016	630.608	1125.15
79.3	703.172	914.636	631.009	1125.95
79.4	703.6	915.246	631.428	1126.73
79.5	704.027	915.846	631.84	1127.52
79.6	704.46	916.446	632.246	1128.31
79.7	704.893	917.044	632.651	1129.09
79.8	705.304	917.633	633.056	1129.87
79.9	705.717	918.225	633.446	1130.64
80	706.118	918.828	633.836	1131.4
80.1	706.52	919.425	634.232	1132.14
80.2	706.922	920.018	634.625	1132.89
80.3	707.333	920.629	635.021	1133.66
80.4	707.741	921.251	635.429	1134.41
80.5	708.15	921.857	635.834	1135.16
80.6	708.559	922.472	636.243	1135.89
80.7	708.97	923.092	636.66	1136.6
80.8	709.383	923.712	637.074	1137.31
80.9	709.801	924.358	637.483	1138.02
81	710.211	925.013	637.897	1138.73
81.1	710.625	925.667	638.316	1139.44
81.2	711.042	926.324	638.738	1140.16
81.3	711.457	927.019	639.152	1140.86
81.4	711.872	927.7	639.566	1141.57
81.5	712.284	928.39	639.985	1142.31
81.6	712.704	929.077	640.415	1143.05
81.7	713.115	929.76	640.862	1143.8
81.8	713.532	930.435	641.307	1144.56
81.9	713.956	931.12	641.76	1145.31
82	714.379	931.802	642.193	1146.07
82.1	714.798	932.485	642.624	1146.82
82.2	715.228	933.172	643.059	1147.58
82.3	715.651	933.837	643.499	1148.35
82.4	716.077	934.516	643.933	1149.13
82.5	716.504	935.209	644.369	1149.9
82.6	716.932	935.889	644.805	1150.67
82.7	717.367	936.567	645.239	1151.46
82.8	717.808	937.249	645.681	1152.27
82.9	718.244	937.935	646.124	1153.06
83	718.676	938.61	646.563	1153.85
83.1	719.109	939.283	647.007	1154.65
83.2	719.543	939.952	647.439	1155.44
83.3	719.994	940.621	647.872	1156.23
83.4	720.444	941.301	648.296	1157.02
83.5	720.888	941.982	648.728	1157.81
83.6	721.338	942.677	649.17	1158.62
83.7	721.781	943.365	649.605	1159.42
83.8	722.237	944.05	650.045	1160.21
83.9	722.694	944.737	650.485	1161
84	723.145	945.417	650.933	1161.75
84.1	723.592	946.082	651.389	1162.48
84.2	724.039	946.75	651.851	1163.2
84.3	724.5	947.407	652.313	1163.92
84.4	724.941	948.066	652.772	1164.66
84.5	725.384	948.719	653.226	1165.39
84.6	725.814	949.374	653.675	1166.1
84.7	726.247	950.023	654.128	1166.82
84.8	726.683	950.671	654.581	1167.53
84.9	727.123	951.327	655.047	1168.22
85	727.561	951.989	655.512	1168.91
85.1	728.016	952.653	655.984	1169.6
85.2	728.486	953.325	656.451	1170.29
85.3	728.95	953.997	656.927	1170.98
85.4	729.411	954.661	657.394	1171.68
85.5	729.878	955.315	657.847	1172.36
85.6	730.356	955.972	658.304	1173.04
85.7	730.832	956.621	658.754	1173.75
85.8	731.311	957.269	659.204	1174.45
85.9	731.786	957.935	659.653	1175.12
86	732.26	958.606	660.098	1175.81
86.1	732.73	959.271	660.525	1176.47
86.2	733.204	959.94	660.967	1177.14
86.3	733.688	960.599	661.408	1177.8
86.4	734.178	961.25	661.841	1178.46
86.5	734.661	961.914	662.28	1179.13
86.6	735.141	962.571	662.72	1179.82
86.7	735.625	963.238	663.164	1180.49
86.8	736.106	963.895	663.6	1181.17
86.9	736.58	964.55	664.036	1181.85
87	737.057	965.199	664.486	1182.54
87.1	737.532	965.854	664.938	1183.22
87.2	738.024	966.52	665.375	1183.91
87.3	738.517	967.184	665.807	1184.58
87.4	739.016	967.86	666.23	1185.25
87.5	739.503	968.527	666.659	1185.91
87.6	739.993	969.197	667.093	1186.59
87.7	740.482	969.853	667.522	1187.26
87.8	740.966	970.505	667.949	1187.93
87.9	741.446	971.16	668.382	1188.6
88	741.933	971.815	668.808	1189.27
88.1	742.427	972.468	669.235	1189.93
88.2	742.92	973.114	669.651	1190.62
88.3	743.424	973.771	670.079	1191.29
88.4	743.923	974.415	670.513	1191.96
88.5	744.421	975.061	670.945	1192.65
88.6	744.926	975.719	671.372	1193.31
88.7	745.427	976.379	671.808	1193.97
88.8	745.921	977.044	672.244	1194.62
88.9	746.416	977.713	672.682	1195.27
89	746.913	978.377	673.132	1195.92
89.1	747.405	979.038	673.585	1196.59
89.2	747.891	979.709	674.042	1197.23
89.3	748.369	980.393	674.498	1197.88
89.4	748.839	981.06	674.952	1198.52
89.5	749.313	981.73	675.412	1199.17
89.6	749.783	982.398	675.872	1199.82
89.7	750.25	983.054	676.317	1200.48
89.8	750.713	983.71	676.763	1201.14
89.9	751.187	984.364	677.212	1201.77
90	751.666	985.014	677.655	1202.41
90.1	752.15	985.67	678.09	1203.05
90.2	752.631	986.324	678.513	1203.68
90.3	753.109	986.969	678.945	1204.32
90.4	753.595	987.612	679.369	1204.98
90.5	754.078	988.246	679.798	1205.63
90.6	754.573	988.883	680.22	1206.27
90.7	755.059	989.52	680.641	1206.94
90.8	755.544	990.159	681.062	1207.61
90.9	756.037	990.801	681.496	1208.29
91	756.533	991.456	681.923	1208.97
91.1	757.035	992.101	682.342	1209.64
91.2	757.539	992.744	682.767	1210.3
91.3	758.036	993.38	683.202	1210.97
91.4	758.527	994.001	683.631	1211.62
91.5	759.013	994.634	684.065	1212.28
91.6	759.483	995.272	684.512	1212.92
91.7	759.954	995.919	684.955	1213.57
91.8	760.422	996.564	685.399	1214.2
91.9	760.893	997.203	685.834	1214.87
92	761.366	997.84	686.272	1215.53
92.1	761.839	998.482	686.709	1216.21
92.2	762.307	999.124	687.142	1216.88
92.3	762.779	999.748	687.573	1217.55
92.4	763.257	1000.36	688.019	1218.23
92.5	763.734	1000.99	688.46	1218.92
92.6	764.208	1001.63	688.893	1219.61
92.7	764.678	1002.26	689.334	1220.3
92.8	765.159	1002.9	689.779	1221
92.9	765.637	1003.56	690.222	1221.68
93	766.112	1004.2	690.674	1222.37
93.1	766.589	1004.87	691.125	1223.05
93.2	767.063	1005.54	691.575	1223.73
93.3	767.536	1006.21	692.021	1224.42
93.4	767.99	1006.89	692.468	1225.11
93.5	768.456	1007.58	692.917	1225.82
93.6	768.915	1008.27	693.372	1226.49
93.7	769.369	1008.97	693.828	1227.17
93.8	769.827	1009.68	694.28	1227.84
93.9	770.289	1010.38	694.739	1228.51
94	770.749	1011.09	695.19	1229.19
94.1	771.203	1011.8	695.628	1229.88
94.2	771.661	1012.52	696.067	1230.57
94.3	772.126	1013.22	696.496	1231.24
94.4	772.59	1013.92	696.931	1231.93
94.5	773.05	1014.63	697.359	1232.61
94.6	773.506	1015.31	697.789	1233.29
94.7	773.97	1015.99	698.234	1233.96
94.8	774.426	1016.67	698.67	1234.62
94.9	774.893	1017.34	699.102	1235.3
95	775.354	1018.03	699.557	1235.97
95.1	775.803	1018.69	699.998	1236.63
95.2	776.258	1019.36	700.444	1237.28
95.3	776.711	1020.03	700.887	1237.91
95.4	777.17	1020.69	701.324	1238.55
95.5	777.632	1021.36	701.758	1239.17
95.6	778.097	1022.04	702.201	1239.79
95.7	778.552	1022.72	702.648	1240.41
95.8	779.019	1023.4	703.099	1241.04
95.9	779.48	1024.08	703.553	1241.68
96	779.943	1024.74	704.011	1242.31
96.1	780.404	1025.42	704.473	1242.95
96.2	780.867	1026.08	704.938	1243.57
96.3	781.325	1026.76	705.391	1244.18
96.4	781.776	1027.44	705.851	1244.8
96.5	782.228	1028.11	706.314	1245.42
96.6	782.676	1028.78	706.757	1246.03
96.7	783.124	1029.45	707.205	1246.65
96.8	783.578	1030.12	707.649	1247.28
96.9	784.042	1030.79	708.104	1247.9
97	784.511	1031.47	708.564	1248.52
97.1	784.981	1032.14	709.017	1249.14
97.2	785.445	1032.82	709.47	1249.75
97.3	785.895	1033.48	709.922	1250.37
97.4	786.343	1034.15	710.38	1251.02
97.5	786.789	1034.83	710.843	1251.67
97.6	787.234	1035.5	711.31	1252.29
97.7	787.692	1036.17	711.761	1252.93
97.8	788.148	1036.84	712.226	1253.55
97.9	788.612	1037.5	712.688	1254.18
98	789.077	1038.17	713.152	1254.82
98.1	789.539	1038.83	713.613	1255.46
98.2	790.003	1039.48	714.07	1256.12
98.3	790.458	1040.15	714.522	1256.78
98.4	790.918	1040.8	714.979	1257.45
98.5	791.368	1041.45	715.425	1258.11
98.6	791.817	1042.1	715.877	1258.77
98.7	792.268	1042.75	716.337	1259.41
98.8	792.708	1043.42	716.795	1260.05
98.9	793.15	1044.09	717.257	1260.71
99	793.596	1044.77	717.713	1261.39
99.1	794.051	1045.45	718.172	1262.05
99.2	794.49	1046.13	718.63	1262.69
99.3	794.928	1046.81	719.101	1263.32
99.4	795.355	1047.49	719.572	1263.95
99.5	795.783	1048.16	720.039	1264.58
99.6	796.206	1048.83	720.513	1265.2
99.7	796.628	1049.5	720.996	1265.82
99.8	797.049	1050.18	721.468	1266.45
99.9	797.468	1050.85	721.939	1267.07
100	797.887	1051.54	722.404	1267.68
100.1	798.312	1052.23	722.871	1268.3
100.2	798.733	1052.91	723.344	1268.94
100.3	799.156	1053.61	723.808	1269.57
100.4	799.578	1054.3	724.278	1270.21
100.5	800.004	1054.97	724.753	1270.84
100.6	800.43	1055.65	725.226	1271.48
100.7	800.854	1056.33	725.702	1272.11
100.8	801.283	1057	726.18	1272.73
100.9	801.707	1057.66	726.658	1273.38
101	802.133	1058.33	727.13	1274.02
101.1	802.555	1059.01	727.598	1274.64
101.2	802.982	1059.68	728.059	1275.27
101.3	803.399	1060.34	728.513	1275.9
101.4	803.818	1060.99	728.963	1276.53
101.5	804.244	1061.64	729.415	1277.16
101.6	804.675	1062.28	729.861	1277.81
101.7	805.117	1062.92	730.307	1278.47
101.8	805.57	1063.55	730.749	1279.12
101.9	806.02	1064.18	731.187	1279.78
102	806.459	1064.8	731.629	1280.44
102.1	806.899	1065.42	732.083	1281.09
102.2	807.336	1066.03	732.531	1281.74
102.3	807.77	1066.65	732.977	1282.4
102.4	808.199	1067.27	733.432	1283.05
102.5	808.632	1067.89	733.885	1283.71
102.6	809.063	1068.51	734.34	1284.37
102.7	809.495	1069.12	734.797	1285.02
102.8	809.919	1069.74	735.243	1285.67
102.9	810.342	1070.35	735.693	1286.3
103	810.761	1070.97	736.136	1286.94
103.1	811.18	1071.58	736.581	1287.59
103.2	811.598	1072.2	737.021	1288.23
103.3	812.019	1072.82	737.456	1288.88
103.4	812.437	1073.43	737.887	1289.52
103.5	812.864	1074.02	738.316	1290.16
103.6	813.292	1074.61	738.749	1290.79
103.7	813.713	1075.2	739.179	1291.42
103.8	814.146	1075.79	739.615	1292.06
103.9	814.573	1076.37	740.048	1292.72
104	814.994	1076.96	740.483	1293.37
104.1	815.411	1077.55	740.909	1294.02
104.2	815.824	1078.14	741.346	1294.68
104.3	816.241	1078.72	741.779	1295.34
104.4	816.657	1079.3	742.207	1296.01
104.5	817.069	1079.88	742.624	1296.67
104.6	817.484	1080.46	743.04	1297.32
104.7	817.908	1081.03	743.459	1297.98
104.8	818.327	1081.62	743.885	1298.64
104.9	818.75	1082.2	744.306	1299.28
105	819.163	1082.78	744.727	1299.93
105.1	819.569	1083.37	745.138	1300.57
105.2	819.972	1083.96	745.549	1301.21
105.3	820.381	1084.55	745.969	1301.84
105.4	820.785	1085.14	746.387	1302.48
105.5	821.19	1085.72	746.808	1303.11
105.6	821.59	1086.31	747.224	1303.74
105.7	821.985	1086.9	747.637	1304.37
105.8	822.386	1087.5	748.04	1305.02
105.9	822.785	1088.1	748.44	1305.67
106	823.174	1088.7	748.843	1306.32
106.1	823.565	1089.29	749.242	1306.96
106.2	823.957	1089.91	749.642	1307.62
106.3	824.347	1090.52	750.048	1308.27
106.4	824.74	1091.14	750.445	1308.93
106.5	825.134	1091.76	750.841	1309.59
106.6	825.529	1092.36	751.236	1310.24
106.7	825.932	1092.97	751.63	1310.88
106.8	826.324	1093.58	752.033	1311.52
106.9	826.719	1094.19	752.436	1312.14
107	827.125	1094.8	752.841	1312.75
107.1	827.531	1095.4	753.254	1313.35
107.2	827.946	1096.01	753.676	1313.95
107.3	828.352	1096.62	754.108	1314.53
107.4	828.758	1097.22	754.547	1315.12
107.5	829.174	1097.82	754.981	1315.72
107.6	829.594	1098.43	755.416	1316.31
107.7	830.017	1099.03	755.85	1316.89
107.8	830.433	1099.62	756.288	1317.47
107.9	830.848	1100.22	756.73	1318.03
108	831.256	1100.83	757.174	1318.59
108.1	831.662	1101.45	757.612	1319.14
108.2	832.071	1102.06	758.056	1319.69
108.3	832.484	1102.67	758.493	1320.23
108.4	832.896	1103.29	758.928	1320.75
108.5	833.314	1103.91	759.363	1321.29
108.6	833.73	1104.53	759.787	1321.83
108.7	834.149	1105.14	760.214	1322.36
108.8	834.567	1105.76	760.637	1322.91
108.9	834.975	1106.38	761.06	1323.48
109	835.393	1107	761.493	1324.05
109.1	835.816	1107.62	761.917	1324.62
109.2	836.236	1108.24	762.327	1325.18
109.3	836.658	1108.86	762.738	1325.76
109.4	837.073	1109.46	763.141	1326.33
109.5	837.485	1110.08	763.538	1326.91
109.6	837.887	1110.71	763.938	1327.49
109.7	838.281	1111.35	764.336	1328.05
109.8	838.668	1111.99	764.729	1328.6
109.9	839.058	1112.62	765.12	1329.15
110	839.451	1113.25	765.513	1329.71
110.1	839.846	1113.88	765.905	1330.26
110.2	840.237	1114.5	766.299	1330.81
110.3	840.643	1115.13	766.692	1331.36
110.4	841.047	1115.74	767.092	1331.91
110.5	841.461	1116.35	767.493	1332.46
110.6	841.874	1116.96	767.886	1333.02
110.7	842.294	1117.56	768.28	1333.56
110.8	842.711	1118.19	768.674	1334.1
110.9	843.127	1118.8	769.067	1334.63
111	843.544	1119.42	769.457	1335.18
111.1	843.959	1120.06	769.846	1335.72
111.2	844.364	1120.67	770.231	1336.26
111.3	844.761	1121.29	770.631	1336.82
111.4	845.153	1121.9	771.028	1337.38
111.5	845.552	1122.52	771.426	1337.96
111.6	845.951	1123.13	771.838	1338.51
111.7	846.354	1123.75	772.255	1339.07
111.8	846.753	1124.36	772.669	1339.64
111.9	847.139	1124.98	773.085	1340.2
112	847.521	1125.6	773.502	1340.77
112.1	847.901	1126.21	773.917	1341.32
112.2	848.278	1126.82	774.33	1341.88
112.3	848.652	1127.43	774.746	1342.45
112.4	849.017	1128.03	775.154	1343.02
112.5	849.381	1128.63	775.568	1343.59
112.6	849.747	1129.23	775.979	1344.15
112.7	850.105	1129.83	776.386	1344.71
112.8	850.453	1130.43	776.793	1345.28
112.9	850.814	1131.03	777.2	1345.84
113	851.176	1131.61	777.61	1346.41
113.1	851.534	1132.19	778.026	1346.96
113.2	851.888	1132.78	778.443	1347.53
113.3	852.242	1133.36	778.86	1348.09
113.4	852.589	1133.94	779.283	1348.64
113.5	852.937	1134.52	779.71	1349.19
113.6	853.287	1135.1	780.134	1349.75
113.7	853.639	1135.69	780.555	1350.31
113.8	853.988	1136.28	780.975	1350.9
113.9	854.332	1136.87	781.395	1351.48
114	854.679	1137.47	781.817	1352.06
114.1	855.023	1138.06	782.241	1352.63
114.2	855.372	1138.65	782.66	1353.2
114.3	855.722	1139.24	783.076	1353.77
114.4	856.073	1139.83	783.489	1354.35
114.5	856.422	1140.42	783.908	1354.93
114.6	856.769	1141.01	784.325	1355.49
114.7	857.117	1141.61	784.739	1356.05
114.8	857.468	1142.2	785.153	1356.61
114.9	857.813	1142.81	785.58	1357.19
115	858.163	1143.42	786.007	1357.76
115.1	858.512	1144.03	786.431	1358.32
115.2	858.858	1144.63	786.854	1358.88
115.3	859.195	1145.22	787.286	1359.42
115.4	859.531	1145.83	787.721	1359.97
115.5	859.871	1146.41	788.141	1360.52
115.6	860.207	1147	788.56	1361.05
115.7	860.546	1147.58	788.982	1361.6
115.8	860.885	1148.16	789.393	1362.15
115.9	861.222	1148.72	789.813	1362.71
116	861.557	1149.28	790.228	1363.26
116.1	861.894	1149.83	790.652	1363.8
116.2	862.228	1150.37	791.081	1364.35
116.3	862.567	1150.91	791.515	1364.91
116.4	862.91	1151.45	791.943	1365.48
116.5	863.246	1151.98	792.373	1366.03
116.6	863.581	1152.52	792.809	1366.58
116.7	863.917	1153.05	793.241	1367.12
116.8	864.255	1153.59	793.671	1367.67
116.9	864.585	1154.13	794.096	1368.21
117	864.917	1154.67	794.519	1368.74
117.1	865.247	1155.21	794.936	1369.27
117.2	865.585	1155.74	795.358	1369.8
117.3	865.925	1156.28	795.778	1370.31
117.4	866.259	1156.83	796.198	1370.82
117.5	866.598	1157.38	796.626	1371.33
117.6	866.936	1157.93	797.043	1371.86
117.7	867.274	1158.47	797.461	1372.38
117.8	867.617	1159.03	797.877	1372.92
117.9	867.964	1159.59	798.294	1373.45
118	868.318	1160.14	798.716	1374
118.1	868.667	1160.7	799.131	1374.55
118.2	869.018	1161.27	799.549	1375.1
118.3	869.374	1161.83	799.971	1375.66
118.4	869.736	1162.39	800.396	1376.22
118.5	870.1	1162.95	800.83	1376.77
118.6	870.464	1163.51	801.265	1377.33
118.7	870.828	1164.07	801.69	1377.91
118.8	871.195	1164.63	802.113	1378.48
118.9	871.56	1165.2	802.541	1379.06
119	871.927	1165.76	802.964	1379.64
119.1	872.298	1166.33	803.394	1380.22
119.2	872.66	1166.9	803.815	1380.81
119.3	873.026	1167.46	804.236	1381.4
119.4	873.393	1168.03	804.661	1381.97
119.5	873.75	1168.59	805.073	1382.54
119.6	874.115	1169.16	805.482	1383.09
119.7	874.487	1169.72	805.894	1383.63
119.8	842.741	1170.29	806.313	1384.17
119.9	843.085	1170.86	806.725	1384.69
120	843.432	1171.43	807.139	1385.2
120.1	843.781	1172	807.555	1385.72
120.2	844.127	1172.56	807.969	1386.24
120.3	844.471	1173.13	808.38	1386.75
120.4	844.808	1173.69	808.791	1387.26
120.5	845.148	1174.24	809.192	1387.78
120.6	845.486	1174.79	809.589	1388.28
120.7	845.82	1175.35	809.981	1388.78
120.8	846.154	1175.9	810.374	1389.27
120.9	846.491	1176.46	810.761	1389.77
121	846.818	1177.02	811.148	1390.25
121.1	847.141	1177.58	811.536	1390.72
121.2	847.468	1178.14	811.933	1391.19
121.3	847.8	1178.71	812.335	1391.66
121.4	848.13	1179.26	812.744	1392.13
121.5	848.457	1179.82	813.149	1392.62
121.6	848.781	1180.39	813.553	1393.1
121.7	849.105	1180.95	813.96	1393.57
121.8	849.428	1181.52	814.364	1394.03
121.9	849.752	1182.08	814.775	1394.48
122	850.078	1182.64	815.184	1394.93
122.1	850.404	1183.21	815.59	1395.39
122.2	850.725	1183.77	815.99	1395.85
122.3	851.052	1184.34	816.398	1396.28
122.4	851.375	1184.9	816.81	1396.73
122.5	851.702	1185.48	817.219	1397.17
122.6	852.029	1186.05	817.638	1397.6
122.7	852.354	1186.62	818.053	1398.04
122.8	852.671	1187.18	818.468	1398.46
122.9	852.989	1187.72	818.882	1398.9
123	853.311	1188.25	819.297	1399.33
123.1	853.638	1188.78	819.703	1399.76
123.2	853.965	1189.32	820.107	1400.2
123.3	854.288	1189.85	820.51	1400.65
123.4	854.618	1190.37	820.927	1401.09
123.5	854.938	1190.89	821.338	1401.53
123.6	855.261	1191.42	821.751	1401.95
123.7	855.582	1191.95	822.164	1402.37
123.8	855.901	1192.48	822.579	1402.78
123.9	856.215	1193	822.987	1403.21
124	856.528	1193.55	823.399	1403.63
124.1	856.834	1194.1	823.811	1404.06
124.2	857.139	1194.65	824.217	1404.49
124.3	857.446	1195.2	824.627	1404.92
124.4	857.755	1195.75	825.037	1405.36
124.5	858.062	1196.29	825.446	1405.8
124.6	858.377	1196.84	825.849	1406.22
124.7	858.698	1197.38	826.255	1406.66
124.8	859.021	1197.91	826.659	1407.11
124.9	859.344	1198.45	827.061	1407.56
125	859.667	1198.99	827.456	1408
125.1	859.993	1199.53	827.856	1408.44
125.2	860.317	1200.07	828.253	1408.88
125.3	860.635	1200.62	828.642	1409.32
125.4	860.947	1201.16	829.039	1409.76
125.5	861.262	1201.71	829.44	1410.19
125.6	861.581	1202.25	829.838	1410.63
125.7	861.896	1202.79	830.238	1411.06
125.8	862.211	1203.34	830.642	1411.51
125.9	862.529	1203.88	831.042	1411.95
126	862.85	1204.42	831.441	1412.39
126.1	863.164	1204.96	831.843	1412.83
126.2	863.481	1205.51	832.238	1413.27
126.3	863.796	1206.07	832.63	1413.71
126.4	864.111	1206.62	833.02	1414.15
126.5	864.415	1207.17	833.408	1414.6
126.6	864.732	1207.72	833.799	1415.04
126.7	865.048	1208.26	834.192	1415.49
126.8	865.361	1208.8	834.588	1415.92
126.9	865.682	1209.33	834.985	1416.35
127	866.002	1209.86	835.375	1416.77
127.1	866.319	1210.39	835.764	1417.21
127.2	866.635	1210.92	836.152	1417.64
127.3	866.948	1211.45	836.542	1418.09
127.4	867.264	1211.99	836.93	1418.54
127.5	867.582	1212.51	837.326	1418.98
127.6	867.902	1213.03	837.712	1419.44
127.7	868.218	1213.55	838.099	1419.89
127.8	868.539	1214.07	838.482	1420.32
127.9	868.861	1214.59	838.861	1420.76
128	869.186	1215.1	839.243	1421.2
128.1	869.516	1215.62	839.631	1421.65
128.2	869.841	1216.14	840.021	1422.09
128.3	870.174	1216.65	840.414	1422.53
128.4	870.503	1217.16	840.809	1422.97
128.5	870.831	1217.68	841.202	1423.41
128.6	871.159	1218.21	841.593	1423.85
128.7	871.492	1218.74	841.984	1424.28
128.8	871.823	1219.28	842.368	1424.73
128.9	872.148	1219.81	842.759	1425.18
129	872.466	1220.36	843.153	1425.63
129.1	872.776	1220.9	843.547	1426.07
129.2	873.085	1221.45	843.945	1426.51
129.3	873.403	1221.99	844.337	1426.94
129.4	873.723	1222.54	844.727	1427.38
129.5	874.046	1223.08	845.117	1427.82
129.6	874.355	1223.62	845.505	1428.27
129.7	874.66	1224.17	845.892	1428.72
129.8	874.971	1224.71	846.28	1429.18
129.9	875.281	1225.25	846.676	1429.63
130	875.588	1225.79	847.068	1430.07
130.1	875.896	1226.33	847.457	1430.52
130.2	876.198	1226.87	847.844	1430.98
130.3	876.505	1227.41	848.239	1431.44
130.4	876.817	1227.94	848.635	1431.89
130.5	877.123	1228.48	849.032	1432.34
130.6	877.432	1229.02	849.429	1432.8
130.7	877.743	1229.56	849.833	1433.25
130.8	878.046	1230.09	850.239	1433.7
130.9	878.349	1230.63	850.639	1434.15
131	878.652	1231.16	851.035	1434.61
131.1	878.961	1231.69	851.431	1435.07
131.2	879.26	1232.22	851.822	1435.53
131.3	879.565	1232.74	852.219	1435.99
131.4	879.867	1233.27	852.62	1436.44
131.5	880.168	1233.79	853.018	1436.91
131.6	880.473	1234.31	853.412	1437.37
131.7	880.765	1234.85	853.806	1437.84
131.8	881.063	1235.38	854.203	1438.31
131.9	881.364	1235.9	854.593	1438.77
132	881.656	1236.42	854.99	1439.24
132.1	881.939	1236.95	855.392	1439.71
132.2	882.229	1237.47	855.795	1440.18
132.3	882.508	1237.99	856.198	1440.66
132.4	882.786	1238.5	856.6	1441.14
132.5	883.064	1239.01	857.003	1441.62
132.6	883.346	1239.52	857.394	1442.1
132.7	883.627	1240.04	857.786	1442.57
132.8	883.908	1240.56	858.173	1443.05
132.9	884.188	1241.07	858.558	1443.53
133	884.467	1241.57	858.951	1444.02
133.1	884.74	1242.08	859.339	1444.49
133.2	885.016	1242.58	859.725	1444.96
133.3	885.289	1243.08	860.107	1445.44
133.4	885.562	1243.57	860.488	1445.92
133.5	885.848	1244.06	860.868	1446.4
133.6	886.128	1244.55	861.247	1446.87
133.7	886.402	1245.05	861.633	1447.35
133.8	886.679	1245.54	862.017	1447.83
133.9	886.955	1246.04	862.4	1448.31
134	887.237	1246.53	862.784	1448.8
134.1	887.516	1247.01	863.168	1449.28
134.2	887.796	1247.51	863.556	1449.76
134.3	888.079	1248	863.947	1450.24
134.4	888.366	1248.48	864.335	1450.73
134.5	888.654	1248.96	864.711	1451.22
134.6	888.941	1249.44	865.088	1451.71
134.7	889.229	1249.92	865.449	1452.2
134.8	889.516	1250.4	865.806	1452.7
134.9	889.795	1250.86	866.165	1453.19
135	890.075	1251.33	866.523	1453.69
135.1	890.352	1251.8	866.892	1454.19
135.2	890.63	1252.26	867.262	1454.68
135.3	890.912	1252.71	867.629	1455.17
135.4	891.188	1253.17	867.992	1455.65
135.5	891.467	1253.62	868.361	1456.13
135.6	891.739	1254.07	868.727	1456.61
135.7	892.013	1254.52	869.092	1457.09
135.8	892.285	1254.97	869.457	1457.57
135.9	892.561	1255.43	869.825	1458.05
136	892.832	1255.89	870.195	1458.52
136.1	893.113	1256.35	870.561	1459
136.2	893.392	1256.82	870.928	1459.49
136.3	893.676	1257.28	871.29	1459.98
136.4	893.961	1257.75	871.65	1460.47
136.5	894.251	1258.21	872.014	1460.96
136.6	894.544	1258.67	872.375	1461.46
136.7	894.825	1259.12	872.736	1461.96
136.8	895.113	1259.57	873.1	1462.46
136.9	895.402	1260.02	873.468	1462.95
137	895.689	1260.46	873.834	1463.44
137.1	895.978	1260.9	874.201	1463.92
137.2	896.271	1261.33	874.571	1464.41
137.3	896.565	1261.77	874.935	1464.91
137.4	896.865	1262.21	875.302	1465.39
137.5	897.16	1262.65	875.67	1465.87
137.6	897.454	1263.09	876.042	1466.35
137.7	897.754	1263.53	876.407	1466.83
137.8	898.051	1263.97	876.765	1467.31
137.9	898.351	1264.42	877.124	1467.78
138	898.656	1264.86	877.484	1468.24
138.1	898.962	1265.29	877.846	1468.69
138.2	899.26	1265.72	878.211	1469.13
138.3	899.566	1266.15	878.578	1469.57
138.4	899.878	1266.58	878.939	1470.01
138.5	900.189	1267	879.301	1470.46
138.6	900.502	1267.42	879.66	1470.91
138.7	900.813	1267.84	880.021	1471.38
138.8	901.125	1268.25	880.376	1471.85
138.9	901.443	1268.67	880.727	1472.32
139	901.757	1269.09	881.073	1472.79
139.1	902.071	1269.51	881.423	1473.27
139.2	902.384	1269.95	881.771	1473.75
139.3	902.692	1270.39	882.119	1474.24
139.4	902.995	1270.82	882.465	1474.75
139.5	903.3	1271.24	882.811	1475.23
139.6	903.607	1271.66	883.156	1475.72
139.7	903.91	1272.08	883.498	1476.22
139.8	904.212	1272.51	883.837	1476.72
139.9	904.504	1272.93	884.178	1477.22
140	904.805	1273.34	884.524	1477.72
140.1	905.104	1273.76	884.87	1478.21
140.2	905.4	1274.18	885.218	1478.69
140.3	905.702	1274.59	885.565	1479.17
140.4	905.998	1275	885.918	1479.63
140.5	906.295	1275.41	886.26	1480.11
140.6	906.602	1275.83	886.602	1480.58
140.7	906.911	1276.24	886.946	1481.05
140.8	907.216	1276.65	887.282	1481.53
140.9	907.529	1277.06	887.625	1482
141	907.839	1277.48	887.961	1482.47
141.1	908.149	1277.89	888.296	1482.94
141.2	908.457	1278.31	888.624	1483.42
141.3	908.763	1278.72	888.954	1483.9
141.4	909.077	1279.13	889.282	1484.38
141.5	909.391	1279.53	889.62	1484.85
141.6	909.699	1279.94	889.956	1485.31
141.7	910.01	1280.33	890.292	1485.77
141.8	910.317	1280.73	890.626	1486.23
141.9	910.628	1281.13	890.955	1486.68
142	910.931	1281.53	891.287	1487.14
142.1	911.238	1281.93	891.609	1487.58
142.2	911.549	1282.32	891.927	1488.02
142.3	911.852	1282.71	892.242	1488.46
142.4	912.165	1283.11	892.555	1488.9
142.5	912.479	1283.5	892.87	1489.33
142.6	912.791	1283.89	893.182	1489.76
142.7	913.099	1284.28	893.495	1490.19
142.8	913.406	1284.67	893.81	1490.63
142.9	913.705	1285.07	894.12	1491.06
143	914.015	1285.46	894.432	1491.49
143.1	914.334	1285.84	894.75	1491.93
143.2	914.642	1286.22	895.065	1492.37
143.3	914.956	1286.6	895.381	1492.81
143.4	915.275	1286.97	895.697	1493.27
143.5	915.593	1287.33	896.014	1493.73
143.6	915.906	1287.7	896.33	1494.19
143.7	916.217	1288.08	896.651	1494.66
143.8	916.53	1288.44	896.969	1495.13
143.9	916.843	1288.81	897.29	1495.61
144	917.156	1289.19	897.608	1496.09
144.1	917.47	1289.58	897.926	1496.57
144.2	917.779	1289.97	898.237	1497.05
144.3	918.087	1290.35	898.555	1497.53
144.4	918.403	1290.73	898.876	1498.01
144.5	918.718	1291.11	899.195	1498.49
144.6	919.036	1291.49	899.515	1498.96
144.7	919.356	1291.87	899.834	1499.44
144.8	919.682	1292.26	900.163	1499.91
144.9	920.008	1292.64	900.492	1500.38
145	920.334	1293.03	900.825	1500.85
145.1	920.661	1293.41	901.151	1501.31
145.2	920.984	1293.79	901.479	1501.77
145.3	921.306	1294.19	901.81	1502.23
145.4	921.625	1294.57	902.145	1502.68
145.5	921.943	1294.96	902.478	1503.14
145.6	922.264	1295.35	902.815	1503.6
145.7	922.585	1295.74	903.156	1504.06
145.8	922.907	1296.13	903.498	1504.53
145.9	923.232	1296.51	903.838	1504.99
146	923.553	1296.9	904.181	1505.46
146.1	923.873	1297.28	904.524	1505.93
146.2	924.195	1297.66	904.862	1506.39
146.3	924.519	1298.03	905.197	1506.86
146.4	924.844	1298.41	905.527	1507.32
146.5	925.162	1298.78	905.859	1507.78
146.6	925.476	1299.16	906.195	1508.26
146.7	925.784	1299.54	906.528	1508.72
146.8	926.094	1299.91	906.858	1509.19
146.9	926.41	1300.28	907.184	1509.66
147	926.731	1300.65	907.515	1510.12
147.1	927.049	1301.02	907.849	1510.6
147.2	927.363	1301.38	908.183	1511.08
147.3	927.679	1301.75	908.517	1511.55
147.4	927.994	1302.11	908.845	1512.02
147.5	928.311	1302.49	909.171	1512.5
147.6	928.63	1302.88	909.501	1513
147.7	928.948	1303.26	909.83	1513.49
147.8	929.263	1303.63	910.161	1513.99
147.9	929.573	1304.01	910.492	1514.49
148	929.886	1304.39	910.827	1515
148.1	930.198	1304.77	911.161	1515.51
148.2	930.509	1305.15	911.501	1516.01
148.3	930.818	1305.54	911.835	1516.51
148.4	931.126	1305.92	912.17	1517
148.5	931.425	1306.3	912.509	1517.5
148.6	931.727	1306.67	912.842	1518
148.7	932.034	1307.03	913.181	1518.51
148.8	932.342	1307.4	913.517	1519.02
148.9	932.653	1307.76	913.854	1519.54
149	932.964	1308.12	914.191	1520.06
149.1	933.279	1308.48	914.523	1520.58
149.2	933.597	1308.85	914.855	1521.1
149.3	933.91	1309.21	915.191	1521.63
149.4	934.223	1309.58	915.524	1522.17
149.5	934.545	1309.94	915.857	1522.72
149.6	934.872	1310.3	916.187	1523.27
149.7	935.189	1310.66	916.516	1523.83
149.8	935.499	1311.02	916.85	1524.37
149.9	935.818	1311.38	917.184	1524.92
150	936.136	1311.73	917.52	1525.48
150.1	936.451	1312.09	917.848	1526.04
150.2	936.766	1312.45	918.179	1526.6
150.3	937.081	1312.81	918.507	1527.16
150.4	937.396	1313.18	918.833	1527.72
150.5	937.704	1313.55	919.158	1528.28
150.6	938.011	1313.91	919.486	1528.84
150.7	938.317	1314.27	919.812	1529.4
150.8	938.624	1314.63	920.143	1529.95
150.9	938.932	1314.99	920.475	1530.5
151	939.246	1315.35	920.812	1531.03
151.1	939.561	1315.71	921.139	1531.58
151.2	939.869	1316.07	921.468	1532.14
151.3	940.181	1316.43	921.796	1532.7
151.4	940.492	1316.78	922.123	1533.26
151.5	940.801	1317.13	922.446	1533.82
151.6	941.113	1317.48	922.777	1534.38
151.7	941.428	1317.83	923.107	1534.95
151.8	941.744	1318.18	923.433	1535.5
151.9	942.063	1318.53	923.757	1536.06
152	942.375	1318.87	924.078	1536.61
152.1	942.693	1319.23	924.4	1537.16
152.2	943.011	1319.58	924.72	1537.71
152.3	943.329	1319.92	925.042	1538.26
152.4	943.646	1320.28	925.367	1538.8
152.5	943.967	1320.63	925.684	1539.35
152.6	944.288	1320.99	926.002	1539.9
152.7	944.611	1321.34	926.318	1540.47
152.8	944.931	1321.69	926.634	1541.03
152.9	945.253	1322.04	926.954	1541.6
153	945.573	1322.38	927.278	1542.16
153.1	945.892	1322.73	927.595	1542.72
153.2	946.216	1323.08	927.922	1543.28
153.3	946.533	1323.44	928.248	1543.82
153.4	946.848	1323.79	928.574	1544.37
153.5	947.165	1324.14	928.892	1544.92
153.6	947.48	1324.49	929.211	1545.48
153.7	947.794	1324.84	929.525	1546.03
153.8	948.11	1325.18	929.842	1546.58
153.9	948.425	1325.53	930.155	1547.14
154	948.738	1325.87	930.467	1547.7
154.1	949.048	1326.22	930.783	1548.25
154.2	949.363	1326.56	931.098	1548.79
154.3	949.676	1326.9	931.406	1549.33
154.4	949.991	1327.24	931.714	1549.85
154.5	950.302	1327.58	932.022	1550.39
154.6	950.614	1327.92	932.327	1550.92
154.7	950.923	1328.26	932.632	1551.45
154.8	951.238	1328.6	932.942	1551.99
154.9	951.555	1328.93	933.252	1552.52
155	951.874	1329.27	933.559	1553.05
155.1	952.183	1329.61	933.867	1553.59
155.2	952.494	1329.95	934.179	1554.13
155.3	952.803	1330.29	934.492	1554.66
155.4	953.116	1330.63	934.808	1555.2
155.5	953.434	1330.98	935.123	1555.74
155.6	953.745	1331.32	935.436	1556.27
155.7	954.057	1331.66	935.748	1556.8
155.8	954.367	1331.99	936.062	1557.33
155.9	954.675	1332.32	936.374	1557.85
156	954.973	1332.65	936.684	1558.37
156.1	955.273	1332.98	936.993	1558.89
156.2	955.576	1333.31	937.303	1559.41
156.3	955.878	1333.64	937.609	1559.91
156.4	956.179	1333.97	937.915	1560.41
156.5	956.485	1334.3	938.217	1560.91
156.6	956.788	1334.62	938.52	1561.41
156.7	957.088	1334.95	938.817	1561.91
156.8	957.392	1335.28	939.115	1562.42
156.9	957.691	1335.61	939.417	1562.92
157	957.993	1335.94	939.718	1563.42
157.1	958.288	1336.27	940.025	1563.91
157.2	958.585	1336.59	940.328	1564.4
157.3	958.882	1336.92	940.627	1564.89
157.4	959.182	1337.25	940.929	1565.38
157.5	959.478	1337.58	941.236	1565.87
157.6	959.772	1337.92	941.542	1566.36
157.7	960.073	1338.24	941.856	1566.83
157.8	960.376	1338.56	942.159	1567.32
157.9	960.675	1338.89	942.458	1567.8
158	960.977	1339.21	942.763	1568.27
158.1	961.275	1339.52	943.072	1568.75
158.2	961.572	1339.85	943.381	1569.23
158.3	961.873	1340.17	943.691	1569.71
158.4	962.171	1340.49	944	1570.19
158.5	962.47	1340.8	944.31	1570.68
158.6	962.768	1341.12	944.623	1571.16
158.7	963.063	1341.42	944.938	1571.64
158.8	963.364	1341.73	945.248	1572.12
158.9	963.665	1342.04	945.56	1572.61
159	963.966	1342.35	945.872	1573.11
159.1	964.261	1342.67	946.183	1573.6
159.2	964.562	1342.99	946.493	1574.09
159.3	964.864	1343.31	946.803	1574.6
159.4	965.157	1343.64	947.106	1575.1
159.5	965.445	1343.96	947.414	1575.61
159.6	965.736	1344.28	947.728	1576.11
159.7	966.029	1344.61	948.047	1576.62
159.8	966.319	1344.94	948.367	1577.12
159.9	966.605	1345.27	948.684	1577.6
160	966.889	1345.6	949.006	1578.09
160.1	967.167	1345.93	949.323	1578.58
160.2	967.446	1346.27	949.642	1579.07
160.3	967.725	1346.6	949.959	1579.56
160.4	968.008	1346.93	950.276	1580.05
160.5	968.29	1347.26	950.591	1580.52
160.6	968.57	1347.59	950.904	1580.99
160.7	968.85	1347.92	951.222	1581.47
160.8	969.127	1348.25	951.541	1581.95
160.9	969.403	1348.57	951.86	1582.42
161	969.683	1348.9	952.175	1582.88
161.1	969.964	1349.24	952.488	1583.34
161.2	970.243	1349.56	952.802	1583.81
161.3	970.521	1349.89	953.12	1584.29
161.4	970.798	1350.23	953.432	1584.75
161.5	971.074	1350.56	953.748	1585.24
161.6	971.353	1350.89	954.064	1585.73
161.7	971.634	1351.22	954.378	1586.2
161.8	971.91	1351.55	954.691	1586.69
161.9	972.189	1351.88	955.001	1587.18
162	972.467	1352.21	955.315	1587.66
162.1	972.743	1352.53	955.623	1588.16
162.2	973.019	1352.85	955.93	1588.67
162.3	973.297	1353.17	956.236	1589.17
162.4	973.58	1353.49	956.544	1589.67
162.5	973.865	1353.82	956.852	1590.18
162.6	974.149	1354.15	957.161	1590.69
162.7	974.43	1354.48	957.473	1591.19
162.8	974.712	1354.8	957.785	1591.69
162.9	974.989	1355.11	958.097	1592.18
163	975.266	1355.43	958.408	1592.67
163.1	975.548	1355.74	958.719	1593.16
163.2	975.831	1356.07	959.033	1593.66
163.3	976.11	1356.39	959.349	1594.17
163.4	976.386	1356.72	959.665	1594.67
163.5	976.662	1357.04	959.977	1595.18
163.6	976.939	1357.37	960.294	1595.7
163.7	977.213	1357.7	960.609	1596.21
163.8	977.491	1358.03	960.925	1596.71
163.9	977.773	1358.36	961.241	1597.22
164	978.052	1358.69	961.554	1597.74
164.1	978.332	1359.02	961.867	1598.26
164.2	978.612	1359.35	962.177	1598.79
164.3	978.894	1359.68	962.492	1599.31
164.4	979.177	1360.01	962.808	1599.85
164.5	979.455	1360.34	963.123	1600.37
164.6	979.739	1360.67	963.438	1600.9
164.7	980.021	1361	963.748	1601.43
164.8	980.313	1361.33	964.064	1601.95
164.9	980.599	1361.67	964.383	1602.48
165	980.885	1362	964.694	1603.01
165.1	981.173	1362.34	965.006	1603.55
165.2	981.458	1362.68	965.319	1604.09
165.3	981.741	1363.01	965.626	1604.63
165.4	982.027	1363.34	965.938	1605.18
165.5	982.315	1363.68	966.255	1605.73
165.6	982.602	1364.01	966.568	1606.29
165.7	982.886	1364.35	966.88	1606.85
165.8	983.166	1364.68	967.193	1607.41
165.9	983.441	1365.01	967.507	1607.97
166	983.719	1365.35	967.825	1608.53
166.1	984.002	1365.69	968.142	1609.1
166.2	984.282	1366.03	968.453	1609.68
166.3	984.556	1366.36	968.762	1610.24
166.4	984.83	1366.7	969.071	1610.8
166.5	985.105	1367.03	969.382	1611.36
166.6	985.375	1367.36	969.696	1611.92
166.7	985.645	1367.7	970.007	1612.48
166.8	985.914	1368.03	970.323	1613.04
166.9	986.182	1368.35	970.634	1613.61
167	986.454	1368.68	970.944	1614.17
167.1	986.723	1369.01	971.258	1614.74
167.2	986.992	1369.34	971.57	1615.3
167.3	987.261	1369.68	971.878	1615.87
167.4	987.531	1370.02	972.187	1616.44
167.5	987.801	1370.35	972.5	1617
167.6	988.07	1370.69	972.815	1617.57
167.7	988.34	1371.02	973.119	1618.14
167.8	988.61	1371.36	973.427	1618.7
167.9	988.879	1371.69	973.737	1619.26
168	989.146	1372.02	974.049	1619.82
168.1	989.418	1372.35	974.361	1620.37
168.2	989.687	1372.69	974.667	1620.92
168.3	989.952	1373.02	974.978	1621.47
168.4	990.215	1373.35	975.286	1622.02
168.5	990.474	1373.69	975.594	1622.57
168.6	990.736	1374.02	975.903	1623.12
168.7	990.998	1374.35	976.208	1623.67
168.8	991.257	1374.69	976.512	1624.23
168.9	991.516	1375.02	976.811	1624.77
169	991.767	1375.35	977.113	1625.32
169.1	992.023	1375.67	977.414	1625.87
169.2	992.28	1376	977.719	1626.42
169.3	992.534	1376.32	978.02	1626.95
169.4	992.79	1376.64	978.318	1627.48
169.5	993.047	1376.97	978.613	1628.01
169.6	993.302	1377.29	978.905	1628.53
169.7	993.56	1377.63	979.2	1629.06
169.8	993.818	1377.96	979.495	1629.6
169.9	994.079	1378.31	979.788	1630.13
170	994.341	1378.64	980.079	1630.66
170.1	994.605	1378.98	980.369	1631.18
170.2	994.871	1379.32	980.656	1631.7
170.3	995.132	1379.66	980.945	1632.22
170.4	995.391	1380.01	981.236	1632.73
170.5	995.655	1380.34	981.525	1633.23
170.6	995.921	1380.69	981.811	1633.73
170.7	996.191	1381.04	982.1	1634.25
170.8	996.458	1381.39	982.394	1634.76
170.9	996.718	1381.74	982.69	1635.27
171	996.978	1382.09	982.986	1635.78
171.1	997.236	1382.44	983.281	1636.29
171.2	997.494	1382.78	983.578	1636.8
171.3	997.753	1383.13	983.875	1637.32
171.4	998.012	1383.49	984.172	1637.83
171.5	998.267	1383.84	984.468	1638.34
171.6	998.528	1384.19	984.764	1638.84
171.7	998.79	1384.53	985.055	1639.35
171.8	999.052	1384.87	985.348	1639.84
171.9	999.312	1385.21	985.637	1640.34
172	999.576	1385.54	985.925	1640.84
172.1	999.837	1385.87	986.214	1641.34
172.2	1000.11	1386.21	986.507	1641.84
172.3	1000.37	1386.54	986.794	1642.33
172.4	1000.64	1386.89	987.082	1642.83
172.5	1000.91	1387.23	987.374	1643.33
172.6	1001.17	1387.57	987.663	1643.82
172.7	1001.44	1387.93	987.947	1644.32
172.8	1001.7	1388.27	988.229	1644.81
172.9	1001.97	1388.62	988.51	1645.32
173	1002.24	1388.97	988.795	1645.82
173.1	1002.5	1389.31	989.083	1646.33
173.2	1002.77	1389.66	989.37	1646.83
173.3	1003.04	1390	989.656	1647.34
173.4	1003.3	1390.35	989.941	1647.85
173.5	1003.57	1390.69	990.226	1648.37
173.6	1003.83	1391.03	990.508	1648.89
173.7	1004.09	1391.37	990.787	1649.4
173.8	1004.35	1391.71	991.072	1649.91
173.9	1004.62	1392.06	991.353	1650.43
174	1004.89	1392.4	991.638	1650.95
174.1	1005.16	1392.74	991.923	1651.47
174.2	1005.43	1393.09	992.207	1651.99
174.3	1005.69	1393.43	992.493	1652.5
174.4	1005.96	1393.77	992.777	1653.02
174.5	1006.22	1394.1	993.06	1653.54
174.6	1006.49	1394.44	993.343	1654.05
174.7	1006.76	1394.76	993.632	1654.56
174.8	1007.02	1395.09	993.923	1655.08
174.9	1007.28	1395.42	994.208	1655.59
175	1007.53	1395.76	994.493	1656.09
175.1	1007.79	1396.1	994.78	1656.59
175.2	1008.04	1396.44	995.07	1657.09
175.3	1008.29	1396.78	995.362	1657.59
175.4	1008.54	1397.12	995.654	1658.08
175.5	1008.79	1397.45	995.948	1658.57
175.6	1009.04	1397.79	996.243	1659.08
175.7	1009.29	1398.11	996.544	1659.58
175.8	1009.53	1398.44	996.84	1660.08
175.9	1009.77	1398.77	997.136	1660.59
176	1010.01	1399.1	997.433	1661.09
176.1	1010.24	1399.41	997.724	1661.59
176.2	1010.47	1399.73	998.019	1662.08
176.3	1010.71	1400.05	998.317	1662.58
176.4	1010.94	1400.38	998.61	1663.08
176.5	1011.18	1400.7	998.901	1663.58
176.6	1011.41	1401.02	999.191	1664.09
176.7	1011.64	1401.34	999.478	1664.58
176.8	1011.88	1401.66	999.764	1665.07
176.9	1012.11	1401.98	1000.05	1665.57
177	1012.34	1402.3	1000.34	1666.06
177.1	1012.58	1402.63	1000.61	1666.55
177.2	1012.81	1402.95	1000.9	1667.06
177.3	1013.04	1403.28	1001.19	1667.55
177.4	1013.26	1403.61	1001.47	1668.05
177.5	1013.49	1403.94	1001.75	1668.55
177.6	1013.72	1404.27	1002.04	1669.06
177.7	1013.94	1404.6	1002.33	1669.56
177.8	1014.17	1404.94	1002.62	1670.07
177.9	1014.4	1405.27	1002.91	1670.56
178	1014.63	1405.6	1003.2	1671.06
178.1	1014.85	1405.94	1003.49	1671.55
178.2	1015.07	1406.27	1003.78	1672.06
178.3	1015.3	1406.59	1004.07	1672.56
178.4	1015.52	1406.92	1004.36	1673.05
178.5	1015.74	1407.25	1004.65	1673.55
178.6	1015.96	1407.59	1004.94	1674.04
178.7	1016.18	1407.92	1005.23	1674.54
178.8	1016.4	1408.25	1005.52	1675.04
178.9	1016.63	1408.58	1005.81	1675.53
179	1016.85	1408.91	1006.1	1676.01
179.1	1017.07	1409.24	1006.39	1676.5
179.2	1017.29	1409.58	1006.69	1676.98
179.3	1017.51	1409.91	1006.98	1677.46
179.4	1017.73	1410.25	1007.27	1677.93
179.5	1017.96	1410.58	1007.57	1678.41
179.6	1018.18	1410.91	1007.86	1678.88
179.7	1018.4	1411.24	1008.15	1679.36
179.8	1018.63	1411.56	1008.45	1679.85
179.9	1018.85	1411.89	1008.74	1680.33
180	1019.08	1412.21	1009.04	1680.81
180.1	1019.3	1412.54	1009.34	1681.29
180.2	1019.51	1412.87	1009.63	1681.79
180.3	1019.73	1413.21	1009.93	1682.27
180.4	1019.94	1413.54	1010.22	1682.76
180.5	1020.15	1413.88	1010.51	1683.25
180.6	1020.37	1414.21	1010.8	1683.75
180.7	1020.58	1414.53	1011.1	1684.22
180.8	1020.8	1414.86	1011.39	1684.69
180.9	1021.01	1415.18	1011.69	1685.16
181	1021.23	1415.5	1011.99	1685.64
181.1	1021.44	1415.82	1012.28	1686.11
181.2	1021.65	1416.14	1012.58	1686.59
181.3	1021.86	1416.46	1012.88	1687.07
181.4	1022.08	1416.76	1013.18	1687.54
181.5	1022.29	1417.07	1013.48	1688.01
181.6	1022.5	1417.38	1013.77	1688.49
181.7	1022.72	1417.69	1014.07	1688.96
181.8	1022.93	1418	1014.37	1689.43
181.9	1023.14	1418.3	1014.67	1689.9
182	1023.36	1418.61	1014.96	1690.37
182.1	1023.57	1418.91	1015.25	1690.83
182.2	1023.79	1419.2	1015.54	1691.29
182.3	1024	1419.5	1015.83	1691.74
182.4	1024.22	1419.8	1016.12	1692.2
182.5	1024.43	1420.09	1016.4	1692.65
182.6	1024.65	1420.38	1016.68	1693.1
182.7	1024.87	1420.67	1016.97	1693.55
182.8	1025.08	1420.96	1017.25	1693.99
182.9	1025.3	1421.26	1017.54	1694.45
183	1025.5	1421.56	1017.82	1694.9
183.1	1025.71	1421.86	1018.1	1695.36
183.2	1025.92	1422.16	1018.38	1695.82
183.3	1026.12	1422.46	1018.66	1696.27
183.4	1026.33	1422.76	1018.94	1696.73
183.5	1026.53	1423.06	1019.22	1697.18
183.6	1026.73	1423.36	1019.49	1697.64
183.7	1026.94	1423.66	1019.77	1698.1
183.8	1027.15	1423.97	1020.05	1698.55
183.9	1027.36	1424.27	1020.33	1699
184	1027.56	1424.57	1020.6	1699.46
184.1	1027.77	1424.88	1020.87	1699.9
184.2	1027.97	1425.18	1021.14	1700.35
184.3	1028.18	1425.48	1021.41	1700.79
184.4	1028.39	1425.78	1021.68	1701.24
184.5	1028.59	1426.07	1021.94	1701.7
184.6	1028.79	1426.37	1022.21	1702.16
184.7	1029	1426.67	1022.47	1702.61
184.8	1029.19	1426.98	1022.73	1703.06
184.9	1029.39	1427.29	1022.99	1703.52
185	1029.59	1427.6	1023.25	1703.98
185.1	1029.78	1427.92	1023.51	1704.43
185.2	1029.98	1428.23	1023.77	1704.88
185.3	1030.18	1428.55	1024.04	1705.33
185.4	1030.38	1428.86	1024.31	1705.78
185.5	1030.58	1429.18	1024.59	1706.23
185.6	1030.79	1429.5	1024.86	1706.67
185.7	1030.99	1429.81	1025.14	1707.11
185.8	1031.19	1430.14	1025.41	1707.55
185.9	1031.4	1430.47	1025.69	1707.99
186	1031.6	1430.79	1025.97	1708.44
186.1	1031.81	1431.12	1026.25	1708.88
186.2	1032.02	1431.45	1026.53	1709.33
186.3	1032.22	1431.78	1026.81	1709.78
186.4	1032.42	1432.11	1027.09	1710.22
186.5	1032.63	1432.43	1027.36	1710.66
186.6	1032.84	1432.75	1027.64	1711.11
186.7	1033.04	1433.07	1027.92	1711.55
186.8	1033.24	1433.39	1028.21	1711.99
186.9	1033.44	1433.71	1028.48	1712.43
187	1033.64	1434.03	1028.77	1712.86
187.1	1033.84	1434.35	1029.05	1713.3
187.2	1034.04	1434.67	1029.33	1713.74
187.3	1034.24	1435	1029.61	1714.17
187.4	1034.45	1435.32	1029.9	1714.61
187.5	1034.66	1435.64	1030.19	1715.03
187.6	1034.86	1435.95	1030.47	1715.47
187.7	1035.06	1436.25	1030.76	1715.9
187.8	1035.27	1436.56	1031.05	1716.34
187.9	1035.48	1436.87	1031.33	1716.77
188	1035.69	1437.19	1031.62	1717.19
188.1	1035.9	1437.5	1031.91	1717.63
188.2	1036.1	1437.82	1032.19	1718.07
188.3	1036.3	1438.13	1032.47	1718.49
188.4	1036.51	1438.45	1032.75	1718.92
188.5	1036.71	1438.77	1033.03	1719.35
188.6	1036.91	1439.07	1033.32	1719.78
188.7	1037.12	1439.38	1033.6	1720.2
188.8	1037.32	1439.69	1033.89	1720.63
188.9	1037.52	1439.99	1034.17	1721.06
189	1037.71	1440.3	1034.45	1721.49
189.1	1037.91	1440.61	1034.73	1721.92
189.2	1038.12	1440.92	1035.01	1722.35
189.3	1038.31	1441.23	1035.29	1722.77
189.4	1038.51	1441.53	1035.57	1723.18
189.5	1038.71	1441.84	1035.85	1723.6
189.6	1038.92	1442.14	1036.13	1724.02
189.7	1039.12	1442.44	1036.41	1724.42
189.8	1039.32	1442.75	1036.68	1724.84
189.9	1039.52	1443.06	1036.96	1725.26
190	1039.71	1443.37	1037.24	1725.69
190.1	1039.91	1443.69	1037.51	1726.11
190.2	1040.11	1444	1037.79	1726.54
190.3	1040.3	1444.32	1038.07	1726.96
190.4	1040.5	1444.63	1038.34	1727.38
190.5	1040.69	1444.93	1038.62	1727.8
190.6	1040.89	1445.24	1038.9	1728.22
190.7	1041.08	1445.54	1039.17	1728.65
190.8	1041.27	1445.84	1039.45	1729.08
190.9	1041.47	1446.14	1039.73	1729.51
191	1041.67	1446.44	1040	1729.95
191.1	1041.86	1446.74	1040.28	1730.39
191.2	1042.05	1447.04	1040.57	1730.83
191.3	1042.25	1447.35	1040.85	1731.27
191.4	1042.44	1447.66	1041.14	1731.71
191.5	1042.64	1447.96	1041.42	1732.15
191.6	1042.83	1448.27	1041.7	1732.59
191.7	1043.03	1448.57	1041.98	1733.03
191.8	1043.23	1448.87	1042.26	1733.48
191.9	1043.43	1449.17	1042.54	1733.91
192	1043.64	1449.48	1042.82	1734.34
192.1	1043.85	1449.77	1043.1	1734.77
192.2	1044.05	1450.08	1043.38	1735.2
192.3	1044.26	1450.38	1043.65	1735.64
192.4	1044.48	1450.68	1043.92	1736.08
192.5	1044.69	1450.98	1044.2	1736.52
192.6	1044.91	1451.28	1044.47	1736.96
192.7	1045.12	1451.58	1044.75	1737.4
192.8	1045.33	1451.88	1045.02	1737.84
192.9	1045.54	1452.19	1045.3	1738.3
193	1045.75	1452.49	1045.57	1738.75
193.1	1045.96	1452.79	1045.85	1739.21
193.2	1046.17	1453.1	1046.13	1739.68
193.3	1046.38	1453.4	1046.4	1740.14
193.4	1046.59	1453.71	1046.67	1740.6
193.5	1046.8	1454	1046.94	1741.06
193.6	1047.01	1454.3	1047.21	1741.53
193.7	1047.22	1454.6	1047.49	1741.99
193.8	1047.43	1454.9	1047.76	1742.45
193.9	1047.64	1455.19	1048.04	1742.91
194	1047.86	1455.49	1048.32	1743.37
194.1	1048.07	1455.78	1048.59	1743.82
194.2	1048.29	1456.07	1048.87	1744.26
194.3	1048.5	1456.36	1049.15	1744.71
194.4	1048.72	1456.64	1049.42	1745.15
194.5	1048.94	1456.93	1049.7	1745.59
194.6	1049.15	1457.21	1049.98	1746.03
194.7	1049.37	1457.5	1050.25	1746.49
194.8	1049.59	1457.78	1050.52	1746.94
194.9	1049.82	1458.06	1050.8	1747.4
195	1050.04	1458.34	1051.07	1747.87
195.1	1050.28	1458.62	1051.34	1748.33
195.2	1050.51	1458.9	1051.61	1748.8
195.3	1050.75	1459.19	1051.88	1749.27
195.4	1050.98	1459.47	1052.15	1749.73
195.5	1051.21	1459.75	1052.42	1750.2
195.6	1051.44	1460.03	1052.69	1750.67
195.7	1051.67	1460.31	1052.95	1751.15
195.8	1051.9	1460.59	1053.22	1751.61
195.9	1052.13	1460.87	1053.49	1752.09
196	1052.35	1461.15	1053.76	1752.56
196.1	1052.58	1461.43	1054.03	1753.03
196.2	1052.8	1461.71	1054.31	1753.51
196.3	1053.03	1461.99	1054.58	1753.98
196.4	1053.25	1462.27	1054.85	1754.45
196.5	1053.47	1462.55	1055.11	1754.92
196.6	1053.69	1462.83	1055.37	1755.39
196.7	1053.92	1463.11	1055.64	1755.86
196.8	1054.14	1463.39	1055.91	1756.34
196.9	1054.36	1463.67	1056.17	1756.82
197	1054.58	1463.95	1056.44	1757.3
197.1	1054.79	1464.23	1056.71	1757.79
197.2	1055.01	1464.51	1056.99	1758.26
197.3	1055.23	1464.79	1057.26	1758.74
197.4	1055.45	1465.08	1057.53	1759.22
197.5	1055.67	1465.36	1057.79	1759.7
197.6	1055.9	1465.63	1058.06	1760.18
197.7	1056.12	1465.91	1058.32	1760.65
197.8	1056.34	1466.19	1058.59	1761.13
197.9	1056.56	1466.47	1058.86	1761.62
198	1056.78	1466.75	1059.12	1762.1
198.1	1056.99	1467.04	1059.39	1762.57
198.2	1057.21	1467.32	1059.66	1763.04
198.3	1057.42	1467.6	1059.93	1763.51
198.4	1057.64	1467.88	1060.2	1763.99
198.5	1057.85	1468.17	1060.46	1764.46
198.6	1058.06	1468.45	1060.73	1764.93
198.7	1058.28	1468.73	1060.99	1765.39
198.8	1058.49	1469.02	1061.26	1765.86
198.9	1058.71	1469.32	1061.52	1766.32
199	1058.92	1469.61	1061.78	1766.78
199.1	1059.14	1469.89	1062.04	1767.23
199.2	1059.35	1470.18	1062.3	1767.7
199.3	1059.57	1470.46	1062.55	1768.16
199.4	1059.78	1470.74	1062.81	1768.62
199.5	1060	1471.02	1063.07	1769.07
199.6	1060.2	1471.29	1063.34	1769.53
[truncated: 7,001 more rows]
